# Supplementary material for: Dynamic spatiotemporal graph attention networks for cross-regional multi-disease forecasting and intervention optimization
Source: Front Public Health. 2026 Feb 4;14:1720620. doi: 10.3389/fpubh.2026.1720620 (PMC12913526; doi:10.3389/fpubh.2026.1720620)
Supplement: Supplementary file 5 [file Data_Sheet_1.ZIP]

Archive with 23 entries (16 files):
- Raw date/
- Raw date/dicts/
- Raw date/dicts/data_dictionary.csv
- Raw date/gold/
- Raw date/gold/edges/
- Raw date/gold/edges/rel=geo_adj.csv
- Raw date/gold/edges/rel=od_flow.csv
- Raw date/gold/index_maps/
- Raw date/gold/index_maps/node_index_map.csv
- Raw date/gold/index_maps/task_index_map.csv
- Raw date/gold/ml_node_features_weekly.csv
- Raw date/silver/
- Raw date/silver/dim_disease.csv
- Raw date/silver/dim_region.csv
- Raw date/silver/fact_actions_weekly.csv
- Raw date/silver/fact_cases_weekly.csv
- Raw date/silver/fact_demography_yearly.csv
- Raw date/silver/fact_healthcare_weekly.csv
- Raw date/silver/fact_mobility_od_weekly.csv
- Raw date/silver/fact_weather_weekly.csv
- Raw date/silver/rel_geo_adjacency_static.csv
- Raw date/splits/
- Raw date/splits/ml_splits_masks.csv
