# Supplementary material for: Dynamic spatiotemporal graph attention networks for cross-regional multi-disease forecasting and intervention optimization
Source: Front Public Health. 2026 Feb 4;14:1720620. doi: 10.3389/fpubh.2026.1720620 (PMC12913526; doi:10.3389/fpubh.2026.1720620)
Supplement: Supplementary file 5 [file Data_Sheet_1.ZIP › Raw date/dicts/data_dictionary.csv]

table	field	description	unit
silver/fact_cases_weekly	region_id	Region code
silver/fact_cases_weekly	disease_id	Disease ID
silver/fact_cases_weekly	week_end_date	ISO week end date (Sunday)	date
silver/fact_cases_weekly	cases_new	New cases in week	persons
silver/fact_cases_weekly	incidence_per_100k	Incidence per 100k	/100k persons
silver/fact_cases_weekly	report_delay_days_mean	Mean report delay	days
silver/fact_cases_weekly	nowcast_cases_mean	Nowcasted cases mean	persons
silver/fact_cases_weekly	nowcast_ci_low	Nowcasted CI lower	persons
silver/fact_cases_weekly	nowcast_ci_high	Nowcasted CI upper	persons
silver/fact_cases_weekly	data_quality_flag	Data quality flag (0-3)	code
gold/ml_node_features_weekly	region_id	Region code
gold/ml_node_features_weekly	disease_id	Disease ID
gold/ml_node_features_weekly	week_end_date	Week end date	date
gold/ml_node_features_weekly	cases_new	Target: weekly new cases	persons
gold/ml_node_features_weekly	temp_mean_c	Mean temperature	C
gold/ml_node_features_weekly	rh_mean_pct	Relative humidity	%
gold/ml_node_features_weekly	precip_mm	Precipitation	mm
gold/ml_node_features_weekly	beds_per_10k	Hospital beds per 10k	beds/10k
gold/ml_node_features_weekly	tests_done	Diagnostic tests done	count
gold/ml_node_features_weekly	test_positivity_pct	Test positivity	%
gold/ml_node_features_weekly	od_inflow_trips	Total incoming trips	trips
gold/ml_node_features_weekly	od_outflow_trips	Total outgoing trips	trips
gold/ml_node_features_weekly	od_net_trips	Net trips (in-out)	trips
gold/ml_node_features_weekly	npi_mask_lvl	Mask policy intensity (0-3)	level
gold/ml_node_features_weekly	npi_school_lvl	School closure level (0-1)	level
gold/ml_node_features_weekly	vaccine_doses_per_10k	Vaccine doses per 10k	doses/10k
gold/ml_node_features_weekly	vector_control_freq	Vector control intensity sum	level
gold/ml_node_features_weekly	travel_limit_lvl	Travel limit max level	level
gold/ml_node_features_weekly	npi_mask_cov_pct	Mask coverage (max)	%
gold/ml_node_features_weekly	fourier_sin_1..3 / cos_1..3	Fourier seasonal terms	unitless
gold/ml_node_features_weekly	is_holiday	Holiday flag	0/1
gold/ml_node_features_weekly	term_break	Term-break flag	0/1
gold/ml_node_features_weekly	y_lag_1..12	Lagged cases 1..12 weeks	persons
gold/ml_node_features_weekly	y_ma_4/8/12	Moving averages	persons
gold/ml_node_features_weekly	y_cv_12	12-week coefficient of variation	unitless
gold/ml_node_features_weekly	split	train/val/test split	label
gold/ml_node_features_weekly	mask_missing	Lagged-feature missing mask	0/1
gold/ml_node_features_weekly	mask_leakage	Leakage mask	0/1
gold/edges/rel=od_flow	src	Origin region
gold/edges/rel=od_flow	dst	Destination region
gold/edges/rel=od_flow	week_end_date	Week end date	date
gold/edges/rel=od_flow	relation_type	'od_flow'
gold/edges/rel=od_flow	weight	Edge weight (flow share)	0-1
gold/edges/rel=od_flow	trips_count	Trips count	trips
gold/edges/rel=od_flow	unique_travelers	Unique travelers	persons
gold/edges/rel=od_flow	travel_time_median_min	Median travel time	min
gold/edges/rel=geo_adj	src	Origin region
gold/edges/rel=geo_adj	dst	Adjacent region
gold/edges/rel=geo_adj	week_end_date	Week end date	date
gold/edges/rel=geo_adj	relation_type	'geo_adj'
gold/edges/rel=geo_adj	weight	Edge weight (default 1.0)	unitless
gold/edges/rel=geo_adj	distance_km	Centroid distance	km
gold/edges/rel=geo_adj	border_length_km	Shared border length (synthetic)	km
gold/edges/rel=geo_adj	is_adjacent	Adjacency flag	0/1
