# Supplementary material for: Dynamic spatiotemporal graph attention networks for cross-regional multi-disease forecasting and intervention optimization
Source: Front Public Health. 2026 Feb 4;14:1720620. doi: 10.3389/fpubh.2026.1720620 (PMC12913526; doi:10.3389/fpubh.2026.1720620)
Supplement: Supplementary file 5 [file Data_Sheet_1.ZIP › Raw date/gold/edges/rel=geo_adj.csv]

src	dst	week_end_date	relation_type	weight	distance_km	border_length_km	is_adjacent
R01	R10	2023-01-01	geo_adj	1.0	826.8	125.8	1
R01	R02	2023-01-01	geo_adj	1.0	2134.2	110.6	1
R02	R01	2023-01-01	geo_adj	1.0	2134.2	141.9	1
R02	R03	2023-01-01	geo_adj	1.0	487.5	213.6	1
R03	R02	2023-01-01	geo_adj	1.0	487.5	236.0	1
R03	R04	2023-01-01	geo_adj	1.0	1227.9	159.0	1
R04	R03	2023-01-01	geo_adj	1.0	1227.9	182.3	1
R04	R05	2023-01-01	geo_adj	1.0	839.0	230.7	1
R05	R04	2023-01-01	geo_adj	1.0	839.0	69.7	1
R05	R06	2023-01-01	geo_adj	1.0	3.3	96.4	1
R06	R05	2023-01-01	geo_adj	1.0	3.3	191.8	1
R06	R07	2023-01-01	geo_adj	1.0	313.3	214.7	1
R07	R06	2023-01-01	geo_adj	1.0	313.3	221.4	1
R07	R08	2023-01-01	geo_adj	1.0	1589.5	133.0	1
R08	R07	2023-01-01	geo_adj	1.0	1589.5	67.9	1
R08	R09	2023-01-01	geo_adj	1.0	531.7	137.6	1
R09	R08	2023-01-01	geo_adj	1.0	531.7	96.1	1
R09	R10	2023-01-01	geo_adj	1.0	340.0	108.2	1
R10	R09	2023-01-01	geo_adj	1.0	340.0	204.5	1
R10	R01	2023-01-01	geo_adj	1.0	826.8	65.1	1
R01	R10	2023-01-08	geo_adj	1.0	826.8	125.8	1
R01	R02	2023-01-08	geo_adj	1.0	2134.2	110.6	1
R02	R01	2023-01-08	geo_adj	1.0	2134.2	141.9	1
R02	R03	2023-01-08	geo_adj	1.0	487.5	213.6	1
R03	R02	2023-01-08	geo_adj	1.0	487.5	236.0	1
R03	R04	2023-01-08	geo_adj	1.0	1227.9	159.0	1
R04	R03	2023-01-08	geo_adj	1.0	1227.9	182.3	1
R04	R05	2023-01-08	geo_adj	1.0	839.0	230.7	1
R05	R04	2023-01-08	geo_adj	1.0	839.0	69.7	1
R05	R06	2023-01-08	geo_adj	1.0	3.3	96.4	1
R06	R05	2023-01-08	geo_adj	1.0	3.3	191.8	1
R06	R07	2023-01-08	geo_adj	1.0	313.3	214.7	1
R07	R06	2023-01-08	geo_adj	1.0	313.3	221.4	1
R07	R08	2023-01-08	geo_adj	1.0	1589.5	133.0	1
R08	R07	2023-01-08	geo_adj	1.0	1589.5	67.9	1
R08	R09	2023-01-08	geo_adj	1.0	531.7	137.6	1
R09	R08	2023-01-08	geo_adj	1.0	531.7	96.1	1
R09	R10	2023-01-08	geo_adj	1.0	340.0	108.2	1
R10	R09	2023-01-08	geo_adj	1.0	340.0	204.5	1
R10	R01	2023-01-08	geo_adj	1.0	826.8	65.1	1
R01	R10	2023-01-15	geo_adj	1.0	826.8	125.8	1
R01	R02	2023-01-15	geo_adj	1.0	2134.2	110.6	1
R02	R01	2023-01-15	geo_adj	1.0	2134.2	141.9	1
R02	R03	2023-01-15	geo_adj	1.0	487.5	213.6	1
R03	R02	2023-01-15	geo_adj	1.0	487.5	236.0	1
R03	R04	2023-01-15	geo_adj	1.0	1227.9	159.0	1
R04	R03	2023-01-15	geo_adj	1.0	1227.9	182.3	1
R04	R05	2023-01-15	geo_adj	1.0	839.0	230.7	1
R05	R04	2023-01-15	geo_adj	1.0	839.0	69.7	1
R05	R06	2023-01-15	geo_adj	1.0	3.3	96.4	1
R06	R05	2023-01-15	geo_adj	1.0	3.3	191.8	1
R06	R07	2023-01-15	geo_adj	1.0	313.3	214.7	1
R07	R06	2023-01-15	geo_adj	1.0	313.3	221.4	1
R07	R08	2023-01-15	geo_adj	1.0	1589.5	133.0	1
R08	R07	2023-01-15	geo_adj	1.0	1589.5	67.9	1
R08	R09	2023-01-15	geo_adj	1.0	531.7	137.6	1
R09	R08	2023-01-15	geo_adj	1.0	531.7	96.1	1
R09	R10	2023-01-15	geo_adj	1.0	340.0	108.2	1
R10	R09	2023-01-15	geo_adj	1.0	340.0	204.5	1
R10	R01	2023-01-15	geo_adj	1.0	826.8	65.1	1
R01	R10	2023-01-22	geo_adj	1.0	826.8	125.8	1
R01	R02	2023-01-22	geo_adj	1.0	2134.2	110.6	1
R02	R01	2023-01-22	geo_adj	1.0	2134.2	141.9	1
R02	R03	2023-01-22	geo_adj	1.0	487.5	213.6	1
R03	R02	2023-01-22	geo_adj	1.0	487.5	236.0	1
R03	R04	2023-01-22	geo_adj	1.0	1227.9	159.0	1
R04	R03	2023-01-22	geo_adj	1.0	1227.9	182.3	1
R04	R05	2023-01-22	geo_adj	1.0	839.0	230.7	1
R05	R04	2023-01-22	geo_adj	1.0	839.0	69.7	1
R05	R06	2023-01-22	geo_adj	1.0	3.3	96.4	1
R06	R05	2023-01-22	geo_adj	1.0	3.3	191.8	1
R06	R07	2023-01-22	geo_adj	1.0	313.3	214.7	1
R07	R06	2023-01-22	geo_adj	1.0	313.3	221.4	1
R07	R08	2023-01-22	geo_adj	1.0	1589.5	133.0	1
R08	R07	2023-01-22	geo_adj	1.0	1589.5	67.9	1
R08	R09	2023-01-22	geo_adj	1.0	531.7	137.6	1
R09	R08	2023-01-22	geo_adj	1.0	531.7	96.1	1
R09	R10	2023-01-22	geo_adj	1.0	340.0	108.2	1
R10	R09	2023-01-22	geo_adj	1.0	340.0	204.5	1
R10	R01	2023-01-22	geo_adj	1.0	826.8	65.1	1
R01	R10	2023-01-29	geo_adj	1.0	826.8	125.8	1
R01	R02	2023-01-29	geo_adj	1.0	2134.2	110.6	1
R02	R01	2023-01-29	geo_adj	1.0	2134.2	141.9	1
R02	R03	2023-01-29	geo_adj	1.0	487.5	213.6	1
R03	R02	2023-01-29	geo_adj	1.0	487.5	236.0	1
R03	R04	2023-01-29	geo_adj	1.0	1227.9	159.0	1
R04	R03	2023-01-29	geo_adj	1.0	1227.9	182.3	1
R04	R05	2023-01-29	geo_adj	1.0	839.0	230.7	1
R05	R04	2023-01-29	geo_adj	1.0	839.0	69.7	1
R05	R06	2023-01-29	geo_adj	1.0	3.3	96.4	1
R06	R05	2023-01-29	geo_adj	1.0	3.3	191.8	1
R06	R07	2023-01-29	geo_adj	1.0	313.3	214.7	1
R07	R06	2023-01-29	geo_adj	1.0	313.3	221.4	1
R07	R08	2023-01-29	geo_adj	1.0	1589.5	133.0	1
R08	R07	2023-01-29	geo_adj	1.0	1589.5	67.9	1
R08	R09	2023-01-29	geo_adj	1.0	531.7	137.6	1
R09	R08	2023-01-29	geo_adj	1.0	531.7	96.1	1
R09	R10	2023-01-29	geo_adj	1.0	340.0	108.2	1
R10	R09	2023-01-29	geo_adj	1.0	340.0	204.5	1
R10	R01	2023-01-29	geo_adj	1.0	826.8	65.1	1
R01	R10	2023-02-05	geo_adj	1.0	826.8	125.8	1
R01	R02	2023-02-05	geo_adj	1.0	2134.2	110.6	1
R02	R01	2023-02-05	geo_adj	1.0	2134.2	141.9	1
R02	R03	2023-02-05	geo_adj	1.0	487.5	213.6	1
R03	R02	2023-02-05	geo_adj	1.0	487.5	236.0	1
R03	R04	2023-02-05	geo_adj	1.0	1227.9	159.0	1
R04	R03	2023-02-05	geo_adj	1.0	1227.9	182.3	1
R04	R05	2023-02-05	geo_adj	1.0	839.0	230.7	1
R05	R04	2023-02-05	geo_adj	1.0	839.0	69.7	1
R05	R06	2023-02-05	geo_adj	1.0	3.3	96.4	1
R06	R05	2023-02-05	geo_adj	1.0	3.3	191.8	1
R06	R07	2023-02-05	geo_adj	1.0	313.3	214.7	1
R07	R06	2023-02-05	geo_adj	1.0	313.3	221.4	1
R07	R08	2023-02-05	geo_adj	1.0	1589.5	133.0	1
R08	R07	2023-02-05	geo_adj	1.0	1589.5	67.9	1
R08	R09	2023-02-05	geo_adj	1.0	531.7	137.6	1
R09	R08	2023-02-05	geo_adj	1.0	531.7	96.1	1
R09	R10	2023-02-05	geo_adj	1.0	340.0	108.2	1
R10	R09	2023-02-05	geo_adj	1.0	340.0	204.5	1
R10	R01	2023-02-05	geo_adj	1.0	826.8	65.1	1
R01	R10	2023-02-12	geo_adj	1.0	826.8	125.8	1
R01	R02	2023-02-12	geo_adj	1.0	2134.2	110.6	1
R02	R01	2023-02-12	geo_adj	1.0	2134.2	141.9	1
R02	R03	2023-02-12	geo_adj	1.0	487.5	213.6	1
R03	R02	2023-02-12	geo_adj	1.0	487.5	236.0	1
R03	R04	2023-02-12	geo_adj	1.0	1227.9	159.0	1
R04	R03	2023-02-12	geo_adj	1.0	1227.9	182.3	1
R04	R05	2023-02-12	geo_adj	1.0	839.0	230.7	1
R05	R04	2023-02-12	geo_adj	1.0	839.0	69.7	1
R05	R06	2023-02-12	geo_adj	1.0	3.3	96.4	1
R06	R05	2023-02-12	geo_adj	1.0	3.3	191.8	1
R06	R07	2023-02-12	geo_adj	1.0	313.3	214.7	1
R07	R06	2023-02-12	geo_adj	1.0	313.3	221.4	1
R07	R08	2023-02-12	geo_adj	1.0	1589.5	133.0	1
R08	R07	2023-02-12	geo_adj	1.0	1589.5	67.9	1
R08	R09	2023-02-12	geo_adj	1.0	531.7	137.6	1
R09	R08	2023-02-12	geo_adj	1.0	531.7	96.1	1
R09	R10	2023-02-12	geo_adj	1.0	340.0	108.2	1
R10	R09	2023-02-12	geo_adj	1.0	340.0	204.5	1
R10	R01	2023-02-12	geo_adj	1.0	826.8	65.1	1
R01	R10	2023-02-19	geo_adj	1.0	826.8	125.8	1
R01	R02	2023-02-19	geo_adj	1.0	2134.2	110.6	1
R02	R01	2023-02-19	geo_adj	1.0	2134.2	141.9	1
R02	R03	2023-02-19	geo_adj	1.0	487.5	213.6	1
R03	R02	2023-02-19	geo_adj	1.0	487.5	236.0	1
R03	R04	2023-02-19	geo_adj	1.0	1227.9	159.0	1
R04	R03	2023-02-19	geo_adj	1.0	1227.9	182.3	1
R04	R05	2023-02-19	geo_adj	1.0	839.0	230.7	1
R05	R04	2023-02-19	geo_adj	1.0	839.0	69.7	1
R05	R06	2023-02-19	geo_adj	1.0	3.3	96.4	1
R06	R05	2023-02-19	geo_adj	1.0	3.3	191.8	1
R06	R07	2023-02-19	geo_adj	1.0	313.3	214.7	1
R07	R06	2023-02-19	geo_adj	1.0	313.3	221.4	1
R07	R08	2023-02-19	geo_adj	1.0	1589.5	133.0	1
R08	R07	2023-02-19	geo_adj	1.0	1589.5	67.9	1
R08	R09	2023-02-19	geo_adj	1.0	531.7	137.6	1
R09	R08	2023-02-19	geo_adj	1.0	531.7	96.1	1
R09	R10	2023-02-19	geo_adj	1.0	340.0	108.2	1
R10	R09	2023-02-19	geo_adj	1.0	340.0	204.5	1
R10	R01	2023-02-19	geo_adj	1.0	826.8	65.1	1
R01	R10	2023-02-26	geo_adj	1.0	826.8	125.8	1
R01	R02	2023-02-26	geo_adj	1.0	2134.2	110.6	1
R02	R01	2023-02-26	geo_adj	1.0	2134.2	141.9	1
R02	R03	2023-02-26	geo_adj	1.0	487.5	213.6	1
R03	R02	2023-02-26	geo_adj	1.0	487.5	236.0	1
R03	R04	2023-02-26	geo_adj	1.0	1227.9	159.0	1
R04	R03	2023-02-26	geo_adj	1.0	1227.9	182.3	1
R04	R05	2023-02-26	geo_adj	1.0	839.0	230.7	1
R05	R04	2023-02-26	geo_adj	1.0	839.0	69.7	1
R05	R06	2023-02-26	geo_adj	1.0	3.3	96.4	1
R06	R05	2023-02-26	geo_adj	1.0	3.3	191.8	1
R06	R07	2023-02-26	geo_adj	1.0	313.3	214.7	1
R07	R06	2023-02-26	geo_adj	1.0	313.3	221.4	1
R07	R08	2023-02-26	geo_adj	1.0	1589.5	133.0	1
R08	R07	2023-02-26	geo_adj	1.0	1589.5	67.9	1
R08	R09	2023-02-26	geo_adj	1.0	531.7	137.6	1
R09	R08	2023-02-26	geo_adj	1.0	531.7	96.1	1
R09	R10	2023-02-26	geo_adj	1.0	340.0	108.2	1
R10	R09	2023-02-26	geo_adj	1.0	340.0	204.5	1
R10	R01	2023-02-26	geo_adj	1.0	826.8	65.1	1
R01	R10	2023-03-05	geo_adj	1.0	826.8	125.8	1
R01	R02	2023-03-05	geo_adj	1.0	2134.2	110.6	1
R02	R01	2023-03-05	geo_adj	1.0	2134.2	141.9	1
R02	R03	2023-03-05	geo_adj	1.0	487.5	213.6	1
R03	R02	2023-03-05	geo_adj	1.0	487.5	236.0	1
R03	R04	2023-03-05	geo_adj	1.0	1227.9	159.0	1
R04	R03	2023-03-05	geo_adj	1.0	1227.9	182.3	1
R04	R05	2023-03-05	geo_adj	1.0	839.0	230.7	1
R05	R04	2023-03-05	geo_adj	1.0	839.0	69.7	1
R05	R06	2023-03-05	geo_adj	1.0	3.3	96.4	1
R06	R05	2023-03-05	geo_adj	1.0	3.3	191.8	1
R06	R07	2023-03-05	geo_adj	1.0	313.3	214.7	1
R07	R06	2023-03-05	geo_adj	1.0	313.3	221.4	1
R07	R08	2023-03-05	geo_adj	1.0	1589.5	133.0	1
R08	R07	2023-03-05	geo_adj	1.0	1589.5	67.9	1
R08	R09	2023-03-05	geo_adj	1.0	531.7	137.6	1
R09	R08	2023-03-05	geo_adj	1.0	531.7	96.1	1
R09	R10	2023-03-05	geo_adj	1.0	340.0	108.2	1
R10	R09	2023-03-05	geo_adj	1.0	340.0	204.5	1
R10	R01	2023-03-05	geo_adj	1.0	826.8	65.1	1
R01	R10	2023-03-12	geo_adj	1.0	826.8	125.8	1
R01	R02	2023-03-12	geo_adj	1.0	2134.2	110.6	1
R02	R01	2023-03-12	geo_adj	1.0	2134.2	141.9	1
R02	R03	2023-03-12	geo_adj	1.0	487.5	213.6	1
R03	R02	2023-03-12	geo_adj	1.0	487.5	236.0	1
R03	R04	2023-03-12	geo_adj	1.0	1227.9	159.0	1
R04	R03	2023-03-12	geo_adj	1.0	1227.9	182.3	1
R04	R05	2023-03-12	geo_adj	1.0	839.0	230.7	1
R05	R04	2023-03-12	geo_adj	1.0	839.0	69.7	1
R05	R06	2023-03-12	geo_adj	1.0	3.3	96.4	1
R06	R05	2023-03-12	geo_adj	1.0	3.3	191.8	1
R06	R07	2023-03-12	geo_adj	1.0	313.3	214.7	1
R07	R06	2023-03-12	geo_adj	1.0	313.3	221.4	1
R07	R08	2023-03-12	geo_adj	1.0	1589.5	133.0	1
R08	R07	2023-03-12	geo_adj	1.0	1589.5	67.9	1
R08	R09	2023-03-12	geo_adj	1.0	531.7	137.6	1
R09	R08	2023-03-12	geo_adj	1.0	531.7	96.1	1
R09	R10	2023-03-12	geo_adj	1.0	340.0	108.2	1
R10	R09	2023-03-12	geo_adj	1.0	340.0	204.5	1
R10	R01	2023-03-12	geo_adj	1.0	826.8	65.1	1
R01	R10	2023-03-19	geo_adj	1.0	826.8	125.8	1
R01	R02	2023-03-19	geo_adj	1.0	2134.2	110.6	1
R02	R01	2023-03-19	geo_adj	1.0	2134.2	141.9	1
R02	R03	2023-03-19	geo_adj	1.0	487.5	213.6	1
R03	R02	2023-03-19	geo_adj	1.0	487.5	236.0	1
R03	R04	2023-03-19	geo_adj	1.0	1227.9	159.0	1
R04	R03	2023-03-19	geo_adj	1.0	1227.9	182.3	1
R04	R05	2023-03-19	geo_adj	1.0	839.0	230.7	1
R05	R04	2023-03-19	geo_adj	1.0	839.0	69.7	1
R05	R06	2023-03-19	geo_adj	1.0	3.3	96.4	1
R06	R05	2023-03-19	geo_adj	1.0	3.3	191.8	1
R06	R07	2023-03-19	geo_adj	1.0	313.3	214.7	1
R07	R06	2023-03-19	geo_adj	1.0	313.3	221.4	1
R07	R08	2023-03-19	geo_adj	1.0	1589.5	133.0	1
R08	R07	2023-03-19	geo_adj	1.0	1589.5	67.9	1
R08	R09	2023-03-19	geo_adj	1.0	531.7	137.6	1
R09	R08	2023-03-19	geo_adj	1.0	531.7	96.1	1
R09	R10	2023-03-19	geo_adj	1.0	340.0	108.2	1
R10	R09	2023-03-19	geo_adj	1.0	340.0	204.5	1
R10	R01	2023-03-19	geo_adj	1.0	826.8	65.1	1
R01	R10	2023-03-26	geo_adj	1.0	826.8	125.8	1
R01	R02	2023-03-26	geo_adj	1.0	2134.2	110.6	1
R02	R01	2023-03-26	geo_adj	1.0	2134.2	141.9	1
R02	R03	2023-03-26	geo_adj	1.0	487.5	213.6	1
R03	R02	2023-03-26	geo_adj	1.0	487.5	236.0	1
R03	R04	2023-03-26	geo_adj	1.0	1227.9	159.0	1
R04	R03	2023-03-26	geo_adj	1.0	1227.9	182.3	1
R04	R05	2023-03-26	geo_adj	1.0	839.0	230.7	1
R05	R04	2023-03-26	geo_adj	1.0	839.0	69.7	1
R05	R06	2023-03-26	geo_adj	1.0	3.3	96.4	1
R06	R05	2023-03-26	geo_adj	1.0	3.3	191.8	1
R06	R07	2023-03-26	geo_adj	1.0	313.3	214.7	1
R07	R06	2023-03-26	geo_adj	1.0	313.3	221.4	1
R07	R08	2023-03-26	geo_adj	1.0	1589.5	133.0	1
R08	R07	2023-03-26	geo_adj	1.0	1589.5	67.9	1
R08	R09	2023-03-26	geo_adj	1.0	531.7	137.6	1
R09	R08	2023-03-26	geo_adj	1.0	531.7	96.1	1
R09	R10	2023-03-26	geo_adj	1.0	340.0	108.2	1
R10	R09	2023-03-26	geo_adj	1.0	340.0	204.5	1
R10	R01	2023-03-26	geo_adj	1.0	826.8	65.1	1
R01	R10	2023-04-02	geo_adj	1.0	826.8	125.8	1
R01	R02	2023-04-02	geo_adj	1.0	2134.2	110.6	1
R02	R01	2023-04-02	geo_adj	1.0	2134.2	141.9	1
R02	R03	2023-04-02	geo_adj	1.0	487.5	213.6	1
R03	R02	2023-04-02	geo_adj	1.0	487.5	236.0	1
R03	R04	2023-04-02	geo_adj	1.0	1227.9	159.0	1
R04	R03	2023-04-02	geo_adj	1.0	1227.9	182.3	1
R04	R05	2023-04-02	geo_adj	1.0	839.0	230.7	1
R05	R04	2023-04-02	geo_adj	1.0	839.0	69.7	1
R05	R06	2023-04-02	geo_adj	1.0	3.3	96.4	1
R06	R05	2023-04-02	geo_adj	1.0	3.3	191.8	1
R06	R07	2023-04-02	geo_adj	1.0	313.3	214.7	1
R07	R06	2023-04-02	geo_adj	1.0	313.3	221.4	1
R07	R08	2023-04-02	geo_adj	1.0	1589.5	133.0	1
R08	R07	2023-04-02	geo_adj	1.0	1589.5	67.9	1
R08	R09	2023-04-02	geo_adj	1.0	531.7	137.6	1
R09	R08	2023-04-02	geo_adj	1.0	531.7	96.1	1
R09	R10	2023-04-02	geo_adj	1.0	340.0	108.2	1
R10	R09	2023-04-02	geo_adj	1.0	340.0	204.5	1
R10	R01	2023-04-02	geo_adj	1.0	826.8	65.1	1
R01	R10	2023-04-09	geo_adj	1.0	826.8	125.8	1
R01	R02	2023-04-09	geo_adj	1.0	2134.2	110.6	1
R02	R01	2023-04-09	geo_adj	1.0	2134.2	141.9	1
R02	R03	2023-04-09	geo_adj	1.0	487.5	213.6	1
R03	R02	2023-04-09	geo_adj	1.0	487.5	236.0	1
R03	R04	2023-04-09	geo_adj	1.0	1227.9	159.0	1
R04	R03	2023-04-09	geo_adj	1.0	1227.9	182.3	1
R04	R05	2023-04-09	geo_adj	1.0	839.0	230.7	1
R05	R04	2023-04-09	geo_adj	1.0	839.0	69.7	1
R05	R06	2023-04-09	geo_adj	1.0	3.3	96.4	1
R06	R05	2023-04-09	geo_adj	1.0	3.3	191.8	1
R06	R07	2023-04-09	geo_adj	1.0	313.3	214.7	1
R07	R06	2023-04-09	geo_adj	1.0	313.3	221.4	1
R07	R08	2023-04-09	geo_adj	1.0	1589.5	133.0	1
R08	R07	2023-04-09	geo_adj	1.0	1589.5	67.9	1
R08	R09	2023-04-09	geo_adj	1.0	531.7	137.6	1
R09	R08	2023-04-09	geo_adj	1.0	531.7	96.1	1
R09	R10	2023-04-09	geo_adj	1.0	340.0	108.2	1
R10	R09	2023-04-09	geo_adj	1.0	340.0	204.5	1
R10	R01	2023-04-09	geo_adj	1.0	826.8	65.1	1
R01	R10	2023-04-16	geo_adj	1.0	826.8	125.8	1
R01	R02	2023-04-16	geo_adj	1.0	2134.2	110.6	1
R02	R01	2023-04-16	geo_adj	1.0	2134.2	141.9	1
R02	R03	2023-04-16	geo_adj	1.0	487.5	213.6	1
R03	R02	2023-04-16	geo_adj	1.0	487.5	236.0	1
R03	R04	2023-04-16	geo_adj	1.0	1227.9	159.0	1
R04	R03	2023-04-16	geo_adj	1.0	1227.9	182.3	1
R04	R05	2023-04-16	geo_adj	1.0	839.0	230.7	1
R05	R04	2023-04-16	geo_adj	1.0	839.0	69.7	1
R05	R06	2023-04-16	geo_adj	1.0	3.3	96.4	1
R06	R05	2023-04-16	geo_adj	1.0	3.3	191.8	1
R06	R07	2023-04-16	geo_adj	1.0	313.3	214.7	1
R07	R06	2023-04-16	geo_adj	1.0	313.3	221.4	1
R07	R08	2023-04-16	geo_adj	1.0	1589.5	133.0	1
R08	R07	2023-04-16	geo_adj	1.0	1589.5	67.9	1
R08	R09	2023-04-16	geo_adj	1.0	531.7	137.6	1
R09	R08	2023-04-16	geo_adj	1.0	531.7	96.1	1
R09	R10	2023-04-16	geo_adj	1.0	340.0	108.2	1
R10	R09	2023-04-16	geo_adj	1.0	340.0	204.5	1
R10	R01	2023-04-16	geo_adj	1.0	826.8	65.1	1
R01	R10	2023-04-23	geo_adj	1.0	826.8	125.8	1
R01	R02	2023-04-23	geo_adj	1.0	2134.2	110.6	1
R02	R01	2023-04-23	geo_adj	1.0	2134.2	141.9	1
R02	R03	2023-04-23	geo_adj	1.0	487.5	213.6	1
R03	R02	2023-04-23	geo_adj	1.0	487.5	236.0	1
R03	R04	2023-04-23	geo_adj	1.0	1227.9	159.0	1
R04	R03	2023-04-23	geo_adj	1.0	1227.9	182.3	1
R04	R05	2023-04-23	geo_adj	1.0	839.0	230.7	1
R05	R04	2023-04-23	geo_adj	1.0	839.0	69.7	1
R05	R06	2023-04-23	geo_adj	1.0	3.3	96.4	1
R06	R05	2023-04-23	geo_adj	1.0	3.3	191.8	1
R06	R07	2023-04-23	geo_adj	1.0	313.3	214.7	1
R07	R06	2023-04-23	geo_adj	1.0	313.3	221.4	1
R07	R08	2023-04-23	geo_adj	1.0	1589.5	133.0	1
R08	R07	2023-04-23	geo_adj	1.0	1589.5	67.9	1
R08	R09	2023-04-23	geo_adj	1.0	531.7	137.6	1
R09	R08	2023-04-23	geo_adj	1.0	531.7	96.1	1
R09	R10	2023-04-23	geo_adj	1.0	340.0	108.2	1
R10	R09	2023-04-23	geo_adj	1.0	340.0	204.5	1
R10	R01	2023-04-23	geo_adj	1.0	826.8	65.1	1
R01	R10	2023-04-30	geo_adj	1.0	826.8	125.8	1
R01	R02	2023-04-30	geo_adj	1.0	2134.2	110.6	1
R02	R01	2023-04-30	geo_adj	1.0	2134.2	141.9	1
R02	R03	2023-04-30	geo_adj	1.0	487.5	213.6	1
R03	R02	2023-04-30	geo_adj	1.0	487.5	236.0	1
R03	R04	2023-04-30	geo_adj	1.0	1227.9	159.0	1
R04	R03	2023-04-30	geo_adj	1.0	1227.9	182.3	1
R04	R05	2023-04-30	geo_adj	1.0	839.0	230.7	1
R05	R04	2023-04-30	geo_adj	1.0	839.0	69.7	1
R05	R06	2023-04-30	geo_adj	1.0	3.3	96.4	1
R06	R05	2023-04-30	geo_adj	1.0	3.3	191.8	1
R06	R07	2023-04-30	geo_adj	1.0	313.3	214.7	1
R07	R06	2023-04-30	geo_adj	1.0	313.3	221.4	1
R07	R08	2023-04-30	geo_adj	1.0	1589.5	133.0	1
R08	R07	2023-04-30	geo_adj	1.0	1589.5	67.9	1
R08	R09	2023-04-30	geo_adj	1.0	531.7	137.6	1
R09	R08	2023-04-30	geo_adj	1.0	531.7	96.1	1
R09	R10	2023-04-30	geo_adj	1.0	340.0	108.2	1
R10	R09	2023-04-30	geo_adj	1.0	340.0	204.5	1
R10	R01	2023-04-30	geo_adj	1.0	826.8	65.1	1
R01	R10	2023-05-07	geo_adj	1.0	826.8	125.8	1
R01	R02	2023-05-07	geo_adj	1.0	2134.2	110.6	1
R02	R01	2023-05-07	geo_adj	1.0	2134.2	141.9	1
R02	R03	2023-05-07	geo_adj	1.0	487.5	213.6	1
R03	R02	2023-05-07	geo_adj	1.0	487.5	236.0	1
R03	R04	2023-05-07	geo_adj	1.0	1227.9	159.0	1
R04	R03	2023-05-07	geo_adj	1.0	1227.9	182.3	1
R04	R05	2023-05-07	geo_adj	1.0	839.0	230.7	1
R05	R04	2023-05-07	geo_adj	1.0	839.0	69.7	1
R05	R06	2023-05-07	geo_adj	1.0	3.3	96.4	1
R06	R05	2023-05-07	geo_adj	1.0	3.3	191.8	1
R06	R07	2023-05-07	geo_adj	1.0	313.3	214.7	1
R07	R06	2023-05-07	geo_adj	1.0	313.3	221.4	1
R07	R08	2023-05-07	geo_adj	1.0	1589.5	133.0	1
R08	R07	2023-05-07	geo_adj	1.0	1589.5	67.9	1
R08	R09	2023-05-07	geo_adj	1.0	531.7	137.6	1
R09	R08	2023-05-07	geo_adj	1.0	531.7	96.1	1
R09	R10	2023-05-07	geo_adj	1.0	340.0	108.2	1
R10	R09	2023-05-07	geo_adj	1.0	340.0	204.5	1
R10	R01	2023-05-07	geo_adj	1.0	826.8	65.1	1
R01	R10	2023-05-14	geo_adj	1.0	826.8	125.8	1
R01	R02	2023-05-14	geo_adj	1.0	2134.2	110.6	1
R02	R01	2023-05-14	geo_adj	1.0	2134.2	141.9	1
R02	R03	2023-05-14	geo_adj	1.0	487.5	213.6	1
R03	R02	2023-05-14	geo_adj	1.0	487.5	236.0	1
R03	R04	2023-05-14	geo_adj	1.0	1227.9	159.0	1
R04	R03	2023-05-14	geo_adj	1.0	1227.9	182.3	1
R04	R05	2023-05-14	geo_adj	1.0	839.0	230.7	1
R05	R04	2023-05-14	geo_adj	1.0	839.0	69.7	1
R05	R06	2023-05-14	geo_adj	1.0	3.3	96.4	1
R06	R05	2023-05-14	geo_adj	1.0	3.3	191.8	1
R06	R07	2023-05-14	geo_adj	1.0	313.3	214.7	1
R07	R06	2023-05-14	geo_adj	1.0	313.3	221.4	1
R07	R08	2023-05-14	geo_adj	1.0	1589.5	133.0	1
R08	R07	2023-05-14	geo_adj	1.0	1589.5	67.9	1
R08	R09	2023-05-14	geo_adj	1.0	531.7	137.6	1
R09	R08	2023-05-14	geo_adj	1.0	531.7	96.1	1
R09	R10	2023-05-14	geo_adj	1.0	340.0	108.2	1
R10	R09	2023-05-14	geo_adj	1.0	340.0	204.5	1
R10	R01	2023-05-14	geo_adj	1.0	826.8	65.1	1
R01	R10	2023-05-21	geo_adj	1.0	826.8	125.8	1
R01	R02	2023-05-21	geo_adj	1.0	2134.2	110.6	1
R02	R01	2023-05-21	geo_adj	1.0	2134.2	141.9	1
R02	R03	2023-05-21	geo_adj	1.0	487.5	213.6	1
R03	R02	2023-05-21	geo_adj	1.0	487.5	236.0	1
R03	R04	2023-05-21	geo_adj	1.0	1227.9	159.0	1
R04	R03	2023-05-21	geo_adj	1.0	1227.9	182.3	1
R04	R05	2023-05-21	geo_adj	1.0	839.0	230.7	1
R05	R04	2023-05-21	geo_adj	1.0	839.0	69.7	1
R05	R06	2023-05-21	geo_adj	1.0	3.3	96.4	1
R06	R05	2023-05-21	geo_adj	1.0	3.3	191.8	1
R06	R07	2023-05-21	geo_adj	1.0	313.3	214.7	1
R07	R06	2023-05-21	geo_adj	1.0	313.3	221.4	1
R07	R08	2023-05-21	geo_adj	1.0	1589.5	133.0	1
R08	R07	2023-05-21	geo_adj	1.0	1589.5	67.9	1
R08	R09	2023-05-21	geo_adj	1.0	531.7	137.6	1
R09	R08	2023-05-21	geo_adj	1.0	531.7	96.1	1
R09	R10	2023-05-21	geo_adj	1.0	340.0	108.2	1
R10	R09	2023-05-21	geo_adj	1.0	340.0	204.5	1
R10	R01	2023-05-21	geo_adj	1.0	826.8	65.1	1
R01	R10	2023-05-28	geo_adj	1.0	826.8	125.8	1
R01	R02	2023-05-28	geo_adj	1.0	2134.2	110.6	1
R02	R01	2023-05-28	geo_adj	1.0	2134.2	141.9	1
R02	R03	2023-05-28	geo_adj	1.0	487.5	213.6	1
R03	R02	2023-05-28	geo_adj	1.0	487.5	236.0	1
R03	R04	2023-05-28	geo_adj	1.0	1227.9	159.0	1
R04	R03	2023-05-28	geo_adj	1.0	1227.9	182.3	1
R04	R05	2023-05-28	geo_adj	1.0	839.0	230.7	1
R05	R04	2023-05-28	geo_adj	1.0	839.0	69.7	1
R05	R06	2023-05-28	geo_adj	1.0	3.3	96.4	1
R06	R05	2023-05-28	geo_adj	1.0	3.3	191.8	1
R06	R07	2023-05-28	geo_adj	1.0	313.3	214.7	1
R07	R06	2023-05-28	geo_adj	1.0	313.3	221.4	1
R07	R08	2023-05-28	geo_adj	1.0	1589.5	133.0	1
R08	R07	2023-05-28	geo_adj	1.0	1589.5	67.9	1
R08	R09	2023-05-28	geo_adj	1.0	531.7	137.6	1
R09	R08	2023-05-28	geo_adj	1.0	531.7	96.1	1
R09	R10	2023-05-28	geo_adj	1.0	340.0	108.2	1
R10	R09	2023-05-28	geo_adj	1.0	340.0	204.5	1
R10	R01	2023-05-28	geo_adj	1.0	826.8	65.1	1
R01	R10	2023-06-04	geo_adj	1.0	826.8	125.8	1
R01	R02	2023-06-04	geo_adj	1.0	2134.2	110.6	1
R02	R01	2023-06-04	geo_adj	1.0	2134.2	141.9	1
R02	R03	2023-06-04	geo_adj	1.0	487.5	213.6	1
R03	R02	2023-06-04	geo_adj	1.0	487.5	236.0	1
R03	R04	2023-06-04	geo_adj	1.0	1227.9	159.0	1
R04	R03	2023-06-04	geo_adj	1.0	1227.9	182.3	1
R04	R05	2023-06-04	geo_adj	1.0	839.0	230.7	1
R05	R04	2023-06-04	geo_adj	1.0	839.0	69.7	1
R05	R06	2023-06-04	geo_adj	1.0	3.3	96.4	1
R06	R05	2023-06-04	geo_adj	1.0	3.3	191.8	1
R06	R07	2023-06-04	geo_adj	1.0	313.3	214.7	1
R07	R06	2023-06-04	geo_adj	1.0	313.3	221.4	1
R07	R08	2023-06-04	geo_adj	1.0	1589.5	133.0	1
R08	R07	2023-06-04	geo_adj	1.0	1589.5	67.9	1
R08	R09	2023-06-04	geo_adj	1.0	531.7	137.6	1
R09	R08	2023-06-04	geo_adj	1.0	531.7	96.1	1
R09	R10	2023-06-04	geo_adj	1.0	340.0	108.2	1
R10	R09	2023-06-04	geo_adj	1.0	340.0	204.5	1
R10	R01	2023-06-04	geo_adj	1.0	826.8	65.1	1
R01	R10	2023-06-11	geo_adj	1.0	826.8	125.8	1
R01	R02	2023-06-11	geo_adj	1.0	2134.2	110.6	1
R02	R01	2023-06-11	geo_adj	1.0	2134.2	141.9	1
R02	R03	2023-06-11	geo_adj	1.0	487.5	213.6	1
R03	R02	2023-06-11	geo_adj	1.0	487.5	236.0	1
R03	R04	2023-06-11	geo_adj	1.0	1227.9	159.0	1
R04	R03	2023-06-11	geo_adj	1.0	1227.9	182.3	1
R04	R05	2023-06-11	geo_adj	1.0	839.0	230.7	1
R05	R04	2023-06-11	geo_adj	1.0	839.0	69.7	1
R05	R06	2023-06-11	geo_adj	1.0	3.3	96.4	1
R06	R05	2023-06-11	geo_adj	1.0	3.3	191.8	1
R06	R07	2023-06-11	geo_adj	1.0	313.3	214.7	1
R07	R06	2023-06-11	geo_adj	1.0	313.3	221.4	1
R07	R08	2023-06-11	geo_adj	1.0	1589.5	133.0	1
R08	R07	2023-06-11	geo_adj	1.0	1589.5	67.9	1
R08	R09	2023-06-11	geo_adj	1.0	531.7	137.6	1
R09	R08	2023-06-11	geo_adj	1.0	531.7	96.1	1
R09	R10	2023-06-11	geo_adj	1.0	340.0	108.2	1
R10	R09	2023-06-11	geo_adj	1.0	340.0	204.5	1
R10	R01	2023-06-11	geo_adj	1.0	826.8	65.1	1
R01	R10	2023-06-18	geo_adj	1.0	826.8	125.8	1
R01	R02	2023-06-18	geo_adj	1.0	2134.2	110.6	1
R02	R01	2023-06-18	geo_adj	1.0	2134.2	141.9	1
R02	R03	2023-06-18	geo_adj	1.0	487.5	213.6	1
R03	R02	2023-06-18	geo_adj	1.0	487.5	236.0	1
R03	R04	2023-06-18	geo_adj	1.0	1227.9	159.0	1
R04	R03	2023-06-18	geo_adj	1.0	1227.9	182.3	1
R04	R05	2023-06-18	geo_adj	1.0	839.0	230.7	1
R05	R04	2023-06-18	geo_adj	1.0	839.0	69.7	1
R05	R06	2023-06-18	geo_adj	1.0	3.3	96.4	1
R06	R05	2023-06-18	geo_adj	1.0	3.3	191.8	1
R06	R07	2023-06-18	geo_adj	1.0	313.3	214.7	1
R07	R06	2023-06-18	geo_adj	1.0	313.3	221.4	1
R07	R08	2023-06-18	geo_adj	1.0	1589.5	133.0	1
R08	R07	2023-06-18	geo_adj	1.0	1589.5	67.9	1
R08	R09	2023-06-18	geo_adj	1.0	531.7	137.6	1
R09	R08	2023-06-18	geo_adj	1.0	531.7	96.1	1
R09	R10	2023-06-18	geo_adj	1.0	340.0	108.2	1
R10	R09	2023-06-18	geo_adj	1.0	340.0	204.5	1
R10	R01	2023-06-18	geo_adj	1.0	826.8	65.1	1
R01	R10	2023-06-25	geo_adj	1.0	826.8	125.8	1
R01	R02	2023-06-25	geo_adj	1.0	2134.2	110.6	1
R02	R01	2023-06-25	geo_adj	1.0	2134.2	141.9	1
R02	R03	2023-06-25	geo_adj	1.0	487.5	213.6	1
R03	R02	2023-06-25	geo_adj	1.0	487.5	236.0	1
R03	R04	2023-06-25	geo_adj	1.0	1227.9	159.0	1
R04	R03	2023-06-25	geo_adj	1.0	1227.9	182.3	1
R04	R05	2023-06-25	geo_adj	1.0	839.0	230.7	1
R05	R04	2023-06-25	geo_adj	1.0	839.0	69.7	1
R05	R06	2023-06-25	geo_adj	1.0	3.3	96.4	1
R06	R05	2023-06-25	geo_adj	1.0	3.3	191.8	1
R06	R07	2023-06-25	geo_adj	1.0	313.3	214.7	1
R07	R06	2023-06-25	geo_adj	1.0	313.3	221.4	1
R07	R08	2023-06-25	geo_adj	1.0	1589.5	133.0	1
R08	R07	2023-06-25	geo_adj	1.0	1589.5	67.9	1
R08	R09	2023-06-25	geo_adj	1.0	531.7	137.6	1
R09	R08	2023-06-25	geo_adj	1.0	531.7	96.1	1
R09	R10	2023-06-25	geo_adj	1.0	340.0	108.2	1
R10	R09	2023-06-25	geo_adj	1.0	340.0	204.5	1
R10	R01	2023-06-25	geo_adj	1.0	826.8	65.1	1
R01	R10	2023-07-02	geo_adj	1.0	826.8	125.8	1
R01	R02	2023-07-02	geo_adj	1.0	2134.2	110.6	1
R02	R01	2023-07-02	geo_adj	1.0	2134.2	141.9	1
R02	R03	2023-07-02	geo_adj	1.0	487.5	213.6	1
R03	R02	2023-07-02	geo_adj	1.0	487.5	236.0	1
R03	R04	2023-07-02	geo_adj	1.0	1227.9	159.0	1
R04	R03	2023-07-02	geo_adj	1.0	1227.9	182.3	1
R04	R05	2023-07-02	geo_adj	1.0	839.0	230.7	1
R05	R04	2023-07-02	geo_adj	1.0	839.0	69.7	1
R05	R06	2023-07-02	geo_adj	1.0	3.3	96.4	1
R06	R05	2023-07-02	geo_adj	1.0	3.3	191.8	1
R06	R07	2023-07-02	geo_adj	1.0	313.3	214.7	1
R07	R06	2023-07-02	geo_adj	1.0	313.3	221.4	1
R07	R08	2023-07-02	geo_adj	1.0	1589.5	133.0	1
R08	R07	2023-07-02	geo_adj	1.0	1589.5	67.9	1
R08	R09	2023-07-02	geo_adj	1.0	531.7	137.6	1
R09	R08	2023-07-02	geo_adj	1.0	531.7	96.1	1
R09	R10	2023-07-02	geo_adj	1.0	340.0	108.2	1
R10	R09	2023-07-02	geo_adj	1.0	340.0	204.5	1
R10	R01	2023-07-02	geo_adj	1.0	826.8	65.1	1
R01	R10	2023-07-09	geo_adj	1.0	826.8	125.8	1
R01	R02	2023-07-09	geo_adj	1.0	2134.2	110.6	1
R02	R01	2023-07-09	geo_adj	1.0	2134.2	141.9	1
R02	R03	2023-07-09	geo_adj	1.0	487.5	213.6	1
R03	R02	2023-07-09	geo_adj	1.0	487.5	236.0	1
R03	R04	2023-07-09	geo_adj	1.0	1227.9	159.0	1
R04	R03	2023-07-09	geo_adj	1.0	1227.9	182.3	1
R04	R05	2023-07-09	geo_adj	1.0	839.0	230.7	1
R05	R04	2023-07-09	geo_adj	1.0	839.0	69.7	1
R05	R06	2023-07-09	geo_adj	1.0	3.3	96.4	1
R06	R05	2023-07-09	geo_adj	1.0	3.3	191.8	1
R06	R07	2023-07-09	geo_adj	1.0	313.3	214.7	1
R07	R06	2023-07-09	geo_adj	1.0	313.3	221.4	1
R07	R08	2023-07-09	geo_adj	1.0	1589.5	133.0	1
R08	R07	2023-07-09	geo_adj	1.0	1589.5	67.9	1
R08	R09	2023-07-09	geo_adj	1.0	531.7	137.6	1
R09	R08	2023-07-09	geo_adj	1.0	531.7	96.1	1
R09	R10	2023-07-09	geo_adj	1.0	340.0	108.2	1
R10	R09	2023-07-09	geo_adj	1.0	340.0	204.5	1
R10	R01	2023-07-09	geo_adj	1.0	826.8	65.1	1
R01	R10	2023-07-16	geo_adj	1.0	826.8	125.8	1
R01	R02	2023-07-16	geo_adj	1.0	2134.2	110.6	1
R02	R01	2023-07-16	geo_adj	1.0	2134.2	141.9	1
R02	R03	2023-07-16	geo_adj	1.0	487.5	213.6	1
R03	R02	2023-07-16	geo_adj	1.0	487.5	236.0	1
R03	R04	2023-07-16	geo_adj	1.0	1227.9	159.0	1
R04	R03	2023-07-16	geo_adj	1.0	1227.9	182.3	1
R04	R05	2023-07-16	geo_adj	1.0	839.0	230.7	1
R05	R04	2023-07-16	geo_adj	1.0	839.0	69.7	1
R05	R06	2023-07-16	geo_adj	1.0	3.3	96.4	1
R06	R05	2023-07-16	geo_adj	1.0	3.3	191.8	1
R06	R07	2023-07-16	geo_adj	1.0	313.3	214.7	1
R07	R06	2023-07-16	geo_adj	1.0	313.3	221.4	1
R07	R08	2023-07-16	geo_adj	1.0	1589.5	133.0	1
R08	R07	2023-07-16	geo_adj	1.0	1589.5	67.9	1
R08	R09	2023-07-16	geo_adj	1.0	531.7	137.6	1
R09	R08	2023-07-16	geo_adj	1.0	531.7	96.1	1
R09	R10	2023-07-16	geo_adj	1.0	340.0	108.2	1
R10	R09	2023-07-16	geo_adj	1.0	340.0	204.5	1
R10	R01	2023-07-16	geo_adj	1.0	826.8	65.1	1
R01	R10	2023-07-23	geo_adj	1.0	826.8	125.8	1
R01	R02	2023-07-23	geo_adj	1.0	2134.2	110.6	1
R02	R01	2023-07-23	geo_adj	1.0	2134.2	141.9	1
R02	R03	2023-07-23	geo_adj	1.0	487.5	213.6	1
R03	R02	2023-07-23	geo_adj	1.0	487.5	236.0	1
R03	R04	2023-07-23	geo_adj	1.0	1227.9	159.0	1
R04	R03	2023-07-23	geo_adj	1.0	1227.9	182.3	1
R04	R05	2023-07-23	geo_adj	1.0	839.0	230.7	1
R05	R04	2023-07-23	geo_adj	1.0	839.0	69.7	1
R05	R06	2023-07-23	geo_adj	1.0	3.3	96.4	1
R06	R05	2023-07-23	geo_adj	1.0	3.3	191.8	1
R06	R07	2023-07-23	geo_adj	1.0	313.3	214.7	1
R07	R06	2023-07-23	geo_adj	1.0	313.3	221.4	1
R07	R08	2023-07-23	geo_adj	1.0	1589.5	133.0	1
R08	R07	2023-07-23	geo_adj	1.0	1589.5	67.9	1
R08	R09	2023-07-23	geo_adj	1.0	531.7	137.6	1
R09	R08	2023-07-23	geo_adj	1.0	531.7	96.1	1
R09	R10	2023-07-23	geo_adj	1.0	340.0	108.2	1
R10	R09	2023-07-23	geo_adj	1.0	340.0	204.5	1
R10	R01	2023-07-23	geo_adj	1.0	826.8	65.1	1
R01	R10	2023-07-30	geo_adj	1.0	826.8	125.8	1
R01	R02	2023-07-30	geo_adj	1.0	2134.2	110.6	1
R02	R01	2023-07-30	geo_adj	1.0	2134.2	141.9	1
R02	R03	2023-07-30	geo_adj	1.0	487.5	213.6	1
R03	R02	2023-07-30	geo_adj	1.0	487.5	236.0	1
R03	R04	2023-07-30	geo_adj	1.0	1227.9	159.0	1
R04	R03	2023-07-30	geo_adj	1.0	1227.9	182.3	1
R04	R05	2023-07-30	geo_adj	1.0	839.0	230.7	1
R05	R04	2023-07-30	geo_adj	1.0	839.0	69.7	1
R05	R06	2023-07-30	geo_adj	1.0	3.3	96.4	1
R06	R05	2023-07-30	geo_adj	1.0	3.3	191.8	1
R06	R07	2023-07-30	geo_adj	1.0	313.3	214.7	1
R07	R06	2023-07-30	geo_adj	1.0	313.3	221.4	1
R07	R08	2023-07-30	geo_adj	1.0	1589.5	133.0	1
R08	R07	2023-07-30	geo_adj	1.0	1589.5	67.9	1
R08	R09	2023-07-30	geo_adj	1.0	531.7	137.6	1
R09	R08	2023-07-30	geo_adj	1.0	531.7	96.1	1
R09	R10	2023-07-30	geo_adj	1.0	340.0	108.2	1
R10	R09	2023-07-30	geo_adj	1.0	340.0	204.5	1
R10	R01	2023-07-30	geo_adj	1.0	826.8	65.1	1
R01	R10	2023-08-06	geo_adj	1.0	826.8	125.8	1
R01	R02	2023-08-06	geo_adj	1.0	2134.2	110.6	1
R02	R01	2023-08-06	geo_adj	1.0	2134.2	141.9	1
R02	R03	2023-08-06	geo_adj	1.0	487.5	213.6	1
R03	R02	2023-08-06	geo_adj	1.0	487.5	236.0	1
R03	R04	2023-08-06	geo_adj	1.0	1227.9	159.0	1
R04	R03	2023-08-06	geo_adj	1.0	1227.9	182.3	1
R04	R05	2023-08-06	geo_adj	1.0	839.0	230.7	1
R05	R04	2023-08-06	geo_adj	1.0	839.0	69.7	1
R05	R06	2023-08-06	geo_adj	1.0	3.3	96.4	1
R06	R05	2023-08-06	geo_adj	1.0	3.3	191.8	1
R06	R07	2023-08-06	geo_adj	1.0	313.3	214.7	1
R07	R06	2023-08-06	geo_adj	1.0	313.3	221.4	1
R07	R08	2023-08-06	geo_adj	1.0	1589.5	133.0	1
R08	R07	2023-08-06	geo_adj	1.0	1589.5	67.9	1
R08	R09	2023-08-06	geo_adj	1.0	531.7	137.6	1
R09	R08	2023-08-06	geo_adj	1.0	531.7	96.1	1
R09	R10	2023-08-06	geo_adj	1.0	340.0	108.2	1
R10	R09	2023-08-06	geo_adj	1.0	340.0	204.5	1
R10	R01	2023-08-06	geo_adj	1.0	826.8	65.1	1
R01	R10	2023-08-13	geo_adj	1.0	826.8	125.8	1
R01	R02	2023-08-13	geo_adj	1.0	2134.2	110.6	1
R02	R01	2023-08-13	geo_adj	1.0	2134.2	141.9	1
R02	R03	2023-08-13	geo_adj	1.0	487.5	213.6	1
R03	R02	2023-08-13	geo_adj	1.0	487.5	236.0	1
R03	R04	2023-08-13	geo_adj	1.0	1227.9	159.0	1
R04	R03	2023-08-13	geo_adj	1.0	1227.9	182.3	1
R04	R05	2023-08-13	geo_adj	1.0	839.0	230.7	1
R05	R04	2023-08-13	geo_adj	1.0	839.0	69.7	1
R05	R06	2023-08-13	geo_adj	1.0	3.3	96.4	1
R06	R05	2023-08-13	geo_adj	1.0	3.3	191.8	1
R06	R07	2023-08-13	geo_adj	1.0	313.3	214.7	1
R07	R06	2023-08-13	geo_adj	1.0	313.3	221.4	1
R07	R08	2023-08-13	geo_adj	1.0	1589.5	133.0	1
R08	R07	2023-08-13	geo_adj	1.0	1589.5	67.9	1
R08	R09	2023-08-13	geo_adj	1.0	531.7	137.6	1
R09	R08	2023-08-13	geo_adj	1.0	531.7	96.1	1
R09	R10	2023-08-13	geo_adj	1.0	340.0	108.2	1
R10	R09	2023-08-13	geo_adj	1.0	340.0	204.5	1
R10	R01	2023-08-13	geo_adj	1.0	826.8	65.1	1
R01	R10	2023-08-20	geo_adj	1.0	826.8	125.8	1
R01	R02	2023-08-20	geo_adj	1.0	2134.2	110.6	1
R02	R01	2023-08-20	geo_adj	1.0	2134.2	141.9	1
R02	R03	2023-08-20	geo_adj	1.0	487.5	213.6	1
R03	R02	2023-08-20	geo_adj	1.0	487.5	236.0	1
R03	R04	2023-08-20	geo_adj	1.0	1227.9	159.0	1
R04	R03	2023-08-20	geo_adj	1.0	1227.9	182.3	1
R04	R05	2023-08-20	geo_adj	1.0	839.0	230.7	1
R05	R04	2023-08-20	geo_adj	1.0	839.0	69.7	1
R05	R06	2023-08-20	geo_adj	1.0	3.3	96.4	1
R06	R05	2023-08-20	geo_adj	1.0	3.3	191.8	1
R06	R07	2023-08-20	geo_adj	1.0	313.3	214.7	1
R07	R06	2023-08-20	geo_adj	1.0	313.3	221.4	1
R07	R08	2023-08-20	geo_adj	1.0	1589.5	133.0	1
R08	R07	2023-08-20	geo_adj	1.0	1589.5	67.9	1
R08	R09	2023-08-20	geo_adj	1.0	531.7	137.6	1
R09	R08	2023-08-20	geo_adj	1.0	531.7	96.1	1
R09	R10	2023-08-20	geo_adj	1.0	340.0	108.2	1
R10	R09	2023-08-20	geo_adj	1.0	340.0	204.5	1
R10	R01	2023-08-20	geo_adj	1.0	826.8	65.1	1
R01	R10	2023-08-27	geo_adj	1.0	826.8	125.8	1
R01	R02	2023-08-27	geo_adj	1.0	2134.2	110.6	1
R02	R01	2023-08-27	geo_adj	1.0	2134.2	141.9	1
R02	R03	2023-08-27	geo_adj	1.0	487.5	213.6	1
R03	R02	2023-08-27	geo_adj	1.0	487.5	236.0	1
R03	R04	2023-08-27	geo_adj	1.0	1227.9	159.0	1
R04	R03	2023-08-27	geo_adj	1.0	1227.9	182.3	1
R04	R05	2023-08-27	geo_adj	1.0	839.0	230.7	1
R05	R04	2023-08-27	geo_adj	1.0	839.0	69.7	1
R05	R06	2023-08-27	geo_adj	1.0	3.3	96.4	1
R06	R05	2023-08-27	geo_adj	1.0	3.3	191.8	1
R06	R07	2023-08-27	geo_adj	1.0	313.3	214.7	1
R07	R06	2023-08-27	geo_adj	1.0	313.3	221.4	1
R07	R08	2023-08-27	geo_adj	1.0	1589.5	133.0	1
R08	R07	2023-08-27	geo_adj	1.0	1589.5	67.9	1
R08	R09	2023-08-27	geo_adj	1.0	531.7	137.6	1
R09	R08	2023-08-27	geo_adj	1.0	531.7	96.1	1
R09	R10	2023-08-27	geo_adj	1.0	340.0	108.2	1
R10	R09	2023-08-27	geo_adj	1.0	340.0	204.5	1
R10	R01	2023-08-27	geo_adj	1.0	826.8	65.1	1
R01	R10	2023-09-03	geo_adj	1.0	826.8	125.8	1
R01	R02	2023-09-03	geo_adj	1.0	2134.2	110.6	1
R02	R01	2023-09-03	geo_adj	1.0	2134.2	141.9	1
R02	R03	2023-09-03	geo_adj	1.0	487.5	213.6	1
R03	R02	2023-09-03	geo_adj	1.0	487.5	236.0	1
R03	R04	2023-09-03	geo_adj	1.0	1227.9	159.0	1
R04	R03	2023-09-03	geo_adj	1.0	1227.9	182.3	1
R04	R05	2023-09-03	geo_adj	1.0	839.0	230.7	1
R05	R04	2023-09-03	geo_adj	1.0	839.0	69.7	1
R05	R06	2023-09-03	geo_adj	1.0	3.3	96.4	1
R06	R05	2023-09-03	geo_adj	1.0	3.3	191.8	1
R06	R07	2023-09-03	geo_adj	1.0	313.3	214.7	1
R07	R06	2023-09-03	geo_adj	1.0	313.3	221.4	1
R07	R08	2023-09-03	geo_adj	1.0	1589.5	133.0	1
R08	R07	2023-09-03	geo_adj	1.0	1589.5	67.9	1
R08	R09	2023-09-03	geo_adj	1.0	531.7	137.6	1
R09	R08	2023-09-03	geo_adj	1.0	531.7	96.1	1
R09	R10	2023-09-03	geo_adj	1.0	340.0	108.2	1
R10	R09	2023-09-03	geo_adj	1.0	340.0	204.5	1
R10	R01	2023-09-03	geo_adj	1.0	826.8	65.1	1
R01	R10	2023-09-10	geo_adj	1.0	826.8	125.8	1
R01	R02	2023-09-10	geo_adj	1.0	2134.2	110.6	1
R02	R01	2023-09-10	geo_adj	1.0	2134.2	141.9	1
R02	R03	2023-09-10	geo_adj	1.0	487.5	213.6	1
R03	R02	2023-09-10	geo_adj	1.0	487.5	236.0	1
R03	R04	2023-09-10	geo_adj	1.0	1227.9	159.0	1
R04	R03	2023-09-10	geo_adj	1.0	1227.9	182.3	1
R04	R05	2023-09-10	geo_adj	1.0	839.0	230.7	1
R05	R04	2023-09-10	geo_adj	1.0	839.0	69.7	1
R05	R06	2023-09-10	geo_adj	1.0	3.3	96.4	1
R06	R05	2023-09-10	geo_adj	1.0	3.3	191.8	1
R06	R07	2023-09-10	geo_adj	1.0	313.3	214.7	1
R07	R06	2023-09-10	geo_adj	1.0	313.3	221.4	1
R07	R08	2023-09-10	geo_adj	1.0	1589.5	133.0	1
R08	R07	2023-09-10	geo_adj	1.0	1589.5	67.9	1
R08	R09	2023-09-10	geo_adj	1.0	531.7	137.6	1
R09	R08	2023-09-10	geo_adj	1.0	531.7	96.1	1
R09	R10	2023-09-10	geo_adj	1.0	340.0	108.2	1
R10	R09	2023-09-10	geo_adj	1.0	340.0	204.5	1
R10	R01	2023-09-10	geo_adj	1.0	826.8	65.1	1
R01	R10	2023-09-17	geo_adj	1.0	826.8	125.8	1
R01	R02	2023-09-17	geo_adj	1.0	2134.2	110.6	1
R02	R01	2023-09-17	geo_adj	1.0	2134.2	141.9	1
R02	R03	2023-09-17	geo_adj	1.0	487.5	213.6	1
R03	R02	2023-09-17	geo_adj	1.0	487.5	236.0	1
R03	R04	2023-09-17	geo_adj	1.0	1227.9	159.0	1
R04	R03	2023-09-17	geo_adj	1.0	1227.9	182.3	1
R04	R05	2023-09-17	geo_adj	1.0	839.0	230.7	1
R05	R04	2023-09-17	geo_adj	1.0	839.0	69.7	1
R05	R06	2023-09-17	geo_adj	1.0	3.3	96.4	1
R06	R05	2023-09-17	geo_adj	1.0	3.3	191.8	1
R06	R07	2023-09-17	geo_adj	1.0	313.3	214.7	1
R07	R06	2023-09-17	geo_adj	1.0	313.3	221.4	1
R07	R08	2023-09-17	geo_adj	1.0	1589.5	133.0	1
R08	R07	2023-09-17	geo_adj	1.0	1589.5	67.9	1
R08	R09	2023-09-17	geo_adj	1.0	531.7	137.6	1
R09	R08	2023-09-17	geo_adj	1.0	531.7	96.1	1
R09	R10	2023-09-17	geo_adj	1.0	340.0	108.2	1
R10	R09	2023-09-17	geo_adj	1.0	340.0	204.5	1
R10	R01	2023-09-17	geo_adj	1.0	826.8	65.1	1
R01	R10	2023-09-24	geo_adj	1.0	826.8	125.8	1
R01	R02	2023-09-24	geo_adj	1.0	2134.2	110.6	1
R02	R01	2023-09-24	geo_adj	1.0	2134.2	141.9	1
R02	R03	2023-09-24	geo_adj	1.0	487.5	213.6	1
R03	R02	2023-09-24	geo_adj	1.0	487.5	236.0	1
R03	R04	2023-09-24	geo_adj	1.0	1227.9	159.0	1
R04	R03	2023-09-24	geo_adj	1.0	1227.9	182.3	1
R04	R05	2023-09-24	geo_adj	1.0	839.0	230.7	1
R05	R04	2023-09-24	geo_adj	1.0	839.0	69.7	1
R05	R06	2023-09-24	geo_adj	1.0	3.3	96.4	1
R06	R05	2023-09-24	geo_adj	1.0	3.3	191.8	1
R06	R07	2023-09-24	geo_adj	1.0	313.3	214.7	1
R07	R06	2023-09-24	geo_adj	1.0	313.3	221.4	1
R07	R08	2023-09-24	geo_adj	1.0	1589.5	133.0	1
R08	R07	2023-09-24	geo_adj	1.0	1589.5	67.9	1
R08	R09	2023-09-24	geo_adj	1.0	531.7	137.6	1
R09	R08	2023-09-24	geo_adj	1.0	531.7	96.1	1
R09	R10	2023-09-24	geo_adj	1.0	340.0	108.2	1
R10	R09	2023-09-24	geo_adj	1.0	340.0	204.5	1
R10	R01	2023-09-24	geo_adj	1.0	826.8	65.1	1
R01	R10	2023-10-01	geo_adj	1.0	826.8	125.8	1
R01	R02	2023-10-01	geo_adj	1.0	2134.2	110.6	1
R02	R01	2023-10-01	geo_adj	1.0	2134.2	141.9	1
R02	R03	2023-10-01	geo_adj	1.0	487.5	213.6	1
R03	R02	2023-10-01	geo_adj	1.0	487.5	236.0	1
R03	R04	2023-10-01	geo_adj	1.0	1227.9	159.0	1
R04	R03	2023-10-01	geo_adj	1.0	1227.9	182.3	1
R04	R05	2023-10-01	geo_adj	1.0	839.0	230.7	1
R05	R04	2023-10-01	geo_adj	1.0	839.0	69.7	1
R05	R06	2023-10-01	geo_adj	1.0	3.3	96.4	1
R06	R05	2023-10-01	geo_adj	1.0	3.3	191.8	1
R06	R07	2023-10-01	geo_adj	1.0	313.3	214.7	1
R07	R06	2023-10-01	geo_adj	1.0	313.3	221.4	1
R07	R08	2023-10-01	geo_adj	1.0	1589.5	133.0	1
R08	R07	2023-10-01	geo_adj	1.0	1589.5	67.9	1
R08	R09	2023-10-01	geo_adj	1.0	531.7	137.6	1
R09	R08	2023-10-01	geo_adj	1.0	531.7	96.1	1
R09	R10	2023-10-01	geo_adj	1.0	340.0	108.2	1
R10	R09	2023-10-01	geo_adj	1.0	340.0	204.5	1
R10	R01	2023-10-01	geo_adj	1.0	826.8	65.1	1
R01	R10	2023-10-08	geo_adj	1.0	826.8	125.8	1
R01	R02	2023-10-08	geo_adj	1.0	2134.2	110.6	1
R02	R01	2023-10-08	geo_adj	1.0	2134.2	141.9	1
R02	R03	2023-10-08	geo_adj	1.0	487.5	213.6	1
R03	R02	2023-10-08	geo_adj	1.0	487.5	236.0	1
R03	R04	2023-10-08	geo_adj	1.0	1227.9	159.0	1
R04	R03	2023-10-08	geo_adj	1.0	1227.9	182.3	1
R04	R05	2023-10-08	geo_adj	1.0	839.0	230.7	1
R05	R04	2023-10-08	geo_adj	1.0	839.0	69.7	1
R05	R06	2023-10-08	geo_adj	1.0	3.3	96.4	1
R06	R05	2023-10-08	geo_adj	1.0	3.3	191.8	1
R06	R07	2023-10-08	geo_adj	1.0	313.3	214.7	1
R07	R06	2023-10-08	geo_adj	1.0	313.3	221.4	1
R07	R08	2023-10-08	geo_adj	1.0	1589.5	133.0	1
R08	R07	2023-10-08	geo_adj	1.0	1589.5	67.9	1
R08	R09	2023-10-08	geo_adj	1.0	531.7	137.6	1
R09	R08	2023-10-08	geo_adj	1.0	531.7	96.1	1
R09	R10	2023-10-08	geo_adj	1.0	340.0	108.2	1
R10	R09	2023-10-08	geo_adj	1.0	340.0	204.5	1
R10	R01	2023-10-08	geo_adj	1.0	826.8	65.1	1
R01	R10	2023-10-15	geo_adj	1.0	826.8	125.8	1
R01	R02	2023-10-15	geo_adj	1.0	2134.2	110.6	1
R02	R01	2023-10-15	geo_adj	1.0	2134.2	141.9	1
R02	R03	2023-10-15	geo_adj	1.0	487.5	213.6	1
R03	R02	2023-10-15	geo_adj	1.0	487.5	236.0	1
R03	R04	2023-10-15	geo_adj	1.0	1227.9	159.0	1
R04	R03	2023-10-15	geo_adj	1.0	1227.9	182.3	1
R04	R05	2023-10-15	geo_adj	1.0	839.0	230.7	1
R05	R04	2023-10-15	geo_adj	1.0	839.0	69.7	1
R05	R06	2023-10-15	geo_adj	1.0	3.3	96.4	1
R06	R05	2023-10-15	geo_adj	1.0	3.3	191.8	1
R06	R07	2023-10-15	geo_adj	1.0	313.3	214.7	1
R07	R06	2023-10-15	geo_adj	1.0	313.3	221.4	1
R07	R08	2023-10-15	geo_adj	1.0	1589.5	133.0	1
R08	R07	2023-10-15	geo_adj	1.0	1589.5	67.9	1
R08	R09	2023-10-15	geo_adj	1.0	531.7	137.6	1
R09	R08	2023-10-15	geo_adj	1.0	531.7	96.1	1
R09	R10	2023-10-15	geo_adj	1.0	340.0	108.2	1
R10	R09	2023-10-15	geo_adj	1.0	340.0	204.5	1
R10	R01	2023-10-15	geo_adj	1.0	826.8	65.1	1
R01	R10	2023-10-22	geo_adj	1.0	826.8	125.8	1
R01	R02	2023-10-22	geo_adj	1.0	2134.2	110.6	1
R02	R01	2023-10-22	geo_adj	1.0	2134.2	141.9	1
R02	R03	2023-10-22	geo_adj	1.0	487.5	213.6	1
R03	R02	2023-10-22	geo_adj	1.0	487.5	236.0	1
R03	R04	2023-10-22	geo_adj	1.0	1227.9	159.0	1
R04	R03	2023-10-22	geo_adj	1.0	1227.9	182.3	1
R04	R05	2023-10-22	geo_adj	1.0	839.0	230.7	1
R05	R04	2023-10-22	geo_adj	1.0	839.0	69.7	1
R05	R06	2023-10-22	geo_adj	1.0	3.3	96.4	1
R06	R05	2023-10-22	geo_adj	1.0	3.3	191.8	1
R06	R07	2023-10-22	geo_adj	1.0	313.3	214.7	1
R07	R06	2023-10-22	geo_adj	1.0	313.3	221.4	1
R07	R08	2023-10-22	geo_adj	1.0	1589.5	133.0	1
R08	R07	2023-10-22	geo_adj	1.0	1589.5	67.9	1
R08	R09	2023-10-22	geo_adj	1.0	531.7	137.6	1
R09	R08	2023-10-22	geo_adj	1.0	531.7	96.1	1
R09	R10	2023-10-22	geo_adj	1.0	340.0	108.2	1
R10	R09	2023-10-22	geo_adj	1.0	340.0	204.5	1
R10	R01	2023-10-22	geo_adj	1.0	826.8	65.1	1
R01	R10	2023-10-29	geo_adj	1.0	826.8	125.8	1
R01	R02	2023-10-29	geo_adj	1.0	2134.2	110.6	1
R02	R01	2023-10-29	geo_adj	1.0	2134.2	141.9	1
R02	R03	2023-10-29	geo_adj	1.0	487.5	213.6	1
R03	R02	2023-10-29	geo_adj	1.0	487.5	236.0	1
R03	R04	2023-10-29	geo_adj	1.0	1227.9	159.0	1
R04	R03	2023-10-29	geo_adj	1.0	1227.9	182.3	1
R04	R05	2023-10-29	geo_adj	1.0	839.0	230.7	1
R05	R04	2023-10-29	geo_adj	1.0	839.0	69.7	1
R05	R06	2023-10-29	geo_adj	1.0	3.3	96.4	1
R06	R05	2023-10-29	geo_adj	1.0	3.3	191.8	1
R06	R07	2023-10-29	geo_adj	1.0	313.3	214.7	1
R07	R06	2023-10-29	geo_adj	1.0	313.3	221.4	1
R07	R08	2023-10-29	geo_adj	1.0	1589.5	133.0	1
R08	R07	2023-10-29	geo_adj	1.0	1589.5	67.9	1
R08	R09	2023-10-29	geo_adj	1.0	531.7	137.6	1
R09	R08	2023-10-29	geo_adj	1.0	531.7	96.1	1
R09	R10	2023-10-29	geo_adj	1.0	340.0	108.2	1
R10	R09	2023-10-29	geo_adj	1.0	340.0	204.5	1
R10	R01	2023-10-29	geo_adj	1.0	826.8	65.1	1
R01	R10	2023-11-05	geo_adj	1.0	826.8	125.8	1
R01	R02	2023-11-05	geo_adj	1.0	2134.2	110.6	1
R02	R01	2023-11-05	geo_adj	1.0	2134.2	141.9	1
R02	R03	2023-11-05	geo_adj	1.0	487.5	213.6	1
R03	R02	2023-11-05	geo_adj	1.0	487.5	236.0	1
R03	R04	2023-11-05	geo_adj	1.0	1227.9	159.0	1
R04	R03	2023-11-05	geo_adj	1.0	1227.9	182.3	1
R04	R05	2023-11-05	geo_adj	1.0	839.0	230.7	1
R05	R04	2023-11-05	geo_adj	1.0	839.0	69.7	1
R05	R06	2023-11-05	geo_adj	1.0	3.3	96.4	1
R06	R05	2023-11-05	geo_adj	1.0	3.3	191.8	1
R06	R07	2023-11-05	geo_adj	1.0	313.3	214.7	1
R07	R06	2023-11-05	geo_adj	1.0	313.3	221.4	1
R07	R08	2023-11-05	geo_adj	1.0	1589.5	133.0	1
R08	R07	2023-11-05	geo_adj	1.0	1589.5	67.9	1
R08	R09	2023-11-05	geo_adj	1.0	531.7	137.6	1
R09	R08	2023-11-05	geo_adj	1.0	531.7	96.1	1
R09	R10	2023-11-05	geo_adj	1.0	340.0	108.2	1
R10	R09	2023-11-05	geo_adj	1.0	340.0	204.5	1
R10	R01	2023-11-05	geo_adj	1.0	826.8	65.1	1
R01	R10	2023-11-12	geo_adj	1.0	826.8	125.8	1
R01	R02	2023-11-12	geo_adj	1.0	2134.2	110.6	1
R02	R01	2023-11-12	geo_adj	1.0	2134.2	141.9	1
R02	R03	2023-11-12	geo_adj	1.0	487.5	213.6	1
R03	R02	2023-11-12	geo_adj	1.0	487.5	236.0	1
R03	R04	2023-11-12	geo_adj	1.0	1227.9	159.0	1
R04	R03	2023-11-12	geo_adj	1.0	1227.9	182.3	1
R04	R05	2023-11-12	geo_adj	1.0	839.0	230.7	1
R05	R04	2023-11-12	geo_adj	1.0	839.0	69.7	1
R05	R06	2023-11-12	geo_adj	1.0	3.3	96.4	1
R06	R05	2023-11-12	geo_adj	1.0	3.3	191.8	1
R06	R07	2023-11-12	geo_adj	1.0	313.3	214.7	1
R07	R06	2023-11-12	geo_adj	1.0	313.3	221.4	1
R07	R08	2023-11-12	geo_adj	1.0	1589.5	133.0	1
R08	R07	2023-11-12	geo_adj	1.0	1589.5	67.9	1
R08	R09	2023-11-12	geo_adj	1.0	531.7	137.6	1
R09	R08	2023-11-12	geo_adj	1.0	531.7	96.1	1
R09	R10	2023-11-12	geo_adj	1.0	340.0	108.2	1
R10	R09	2023-11-12	geo_adj	1.0	340.0	204.5	1
R10	R01	2023-11-12	geo_adj	1.0	826.8	65.1	1
R01	R10	2023-11-19	geo_adj	1.0	826.8	125.8	1
R01	R02	2023-11-19	geo_adj	1.0	2134.2	110.6	1
R02	R01	2023-11-19	geo_adj	1.0	2134.2	141.9	1
R02	R03	2023-11-19	geo_adj	1.0	487.5	213.6	1
R03	R02	2023-11-19	geo_adj	1.0	487.5	236.0	1
R03	R04	2023-11-19	geo_adj	1.0	1227.9	159.0	1
R04	R03	2023-11-19	geo_adj	1.0	1227.9	182.3	1
R04	R05	2023-11-19	geo_adj	1.0	839.0	230.7	1
R05	R04	2023-11-19	geo_adj	1.0	839.0	69.7	1
R05	R06	2023-11-19	geo_adj	1.0	3.3	96.4	1
R06	R05	2023-11-19	geo_adj	1.0	3.3	191.8	1
R06	R07	2023-11-19	geo_adj	1.0	313.3	214.7	1
R07	R06	2023-11-19	geo_adj	1.0	313.3	221.4	1
R07	R08	2023-11-19	geo_adj	1.0	1589.5	133.0	1
R08	R07	2023-11-19	geo_adj	1.0	1589.5	67.9	1
R08	R09	2023-11-19	geo_adj	1.0	531.7	137.6	1
R09	R08	2023-11-19	geo_adj	1.0	531.7	96.1	1
R09	R10	2023-11-19	geo_adj	1.0	340.0	108.2	1
R10	R09	2023-11-19	geo_adj	1.0	340.0	204.5	1
R10	R01	2023-11-19	geo_adj	1.0	826.8	65.1	1
R01	R10	2023-11-26	geo_adj	1.0	826.8	125.8	1
R01	R02	2023-11-26	geo_adj	1.0	2134.2	110.6	1
R02	R01	2023-11-26	geo_adj	1.0	2134.2	141.9	1
R02	R03	2023-11-26	geo_adj	1.0	487.5	213.6	1
R03	R02	2023-11-26	geo_adj	1.0	487.5	236.0	1
R03	R04	2023-11-26	geo_adj	1.0	1227.9	159.0	1
R04	R03	2023-11-26	geo_adj	1.0	1227.9	182.3	1
R04	R05	2023-11-26	geo_adj	1.0	839.0	230.7	1
R05	R04	2023-11-26	geo_adj	1.0	839.0	69.7	1
R05	R06	2023-11-26	geo_adj	1.0	3.3	96.4	1
R06	R05	2023-11-26	geo_adj	1.0	3.3	191.8	1
R06	R07	2023-11-26	geo_adj	1.0	313.3	214.7	1
R07	R06	2023-11-26	geo_adj	1.0	313.3	221.4	1
R07	R08	2023-11-26	geo_adj	1.0	1589.5	133.0	1
R08	R07	2023-11-26	geo_adj	1.0	1589.5	67.9	1
R08	R09	2023-11-26	geo_adj	1.0	531.7	137.6	1
R09	R08	2023-11-26	geo_adj	1.0	531.7	96.1	1
R09	R10	2023-11-26	geo_adj	1.0	340.0	108.2	1
R10	R09	2023-11-26	geo_adj	1.0	340.0	204.5	1
R10	R01	2023-11-26	geo_adj	1.0	826.8	65.1	1
R01	R10	2023-12-03	geo_adj	1.0	826.8	125.8	1
R01	R02	2023-12-03	geo_adj	1.0	2134.2	110.6	1
R02	R01	2023-12-03	geo_adj	1.0	2134.2	141.9	1
R02	R03	2023-12-03	geo_adj	1.0	487.5	213.6	1
R03	R02	2023-12-03	geo_adj	1.0	487.5	236.0	1
R03	R04	2023-12-03	geo_adj	1.0	1227.9	159.0	1
R04	R03	2023-12-03	geo_adj	1.0	1227.9	182.3	1
R04	R05	2023-12-03	geo_adj	1.0	839.0	230.7	1
R05	R04	2023-12-03	geo_adj	1.0	839.0	69.7	1
R05	R06	2023-12-03	geo_adj	1.0	3.3	96.4	1
R06	R05	2023-12-03	geo_adj	1.0	3.3	191.8	1
R06	R07	2023-12-03	geo_adj	1.0	313.3	214.7	1
R07	R06	2023-12-03	geo_adj	1.0	313.3	221.4	1
R07	R08	2023-12-03	geo_adj	1.0	1589.5	133.0	1
R08	R07	2023-12-03	geo_adj	1.0	1589.5	67.9	1
R08	R09	2023-12-03	geo_adj	1.0	531.7	137.6	1
R09	R08	2023-12-03	geo_adj	1.0	531.7	96.1	1
R09	R10	2023-12-03	geo_adj	1.0	340.0	108.2	1
R10	R09	2023-12-03	geo_adj	1.0	340.0	204.5	1
R10	R01	2023-12-03	geo_adj	1.0	826.8	65.1	1
R01	R10	2023-12-10	geo_adj	1.0	826.8	125.8	1
R01	R02	2023-12-10	geo_adj	1.0	2134.2	110.6	1
R02	R01	2023-12-10	geo_adj	1.0	2134.2	141.9	1
R02	R03	2023-12-10	geo_adj	1.0	487.5	213.6	1
R03	R02	2023-12-10	geo_adj	1.0	487.5	236.0	1
R03	R04	2023-12-10	geo_adj	1.0	1227.9	159.0	1
R04	R03	2023-12-10	geo_adj	1.0	1227.9	182.3	1
R04	R05	2023-12-10	geo_adj	1.0	839.0	230.7	1
R05	R04	2023-12-10	geo_adj	1.0	839.0	69.7	1
R05	R06	2023-12-10	geo_adj	1.0	3.3	96.4	1
R06	R05	2023-12-10	geo_adj	1.0	3.3	191.8	1
R06	R07	2023-12-10	geo_adj	1.0	313.3	214.7	1
R07	R06	2023-12-10	geo_adj	1.0	313.3	221.4	1
R07	R08	2023-12-10	geo_adj	1.0	1589.5	133.0	1
R08	R07	2023-12-10	geo_adj	1.0	1589.5	67.9	1
R08	R09	2023-12-10	geo_adj	1.0	531.7	137.6	1
R09	R08	2023-12-10	geo_adj	1.0	531.7	96.1	1
R09	R10	2023-12-10	geo_adj	1.0	340.0	108.2	1
R10	R09	2023-12-10	geo_adj	1.0	340.0	204.5	1
R10	R01	2023-12-10	geo_adj	1.0	826.8	65.1	1
R01	R10	2023-12-17	geo_adj	1.0	826.8	125.8	1
R01	R02	2023-12-17	geo_adj	1.0	2134.2	110.6	1
R02	R01	2023-12-17	geo_adj	1.0	2134.2	141.9	1
R02	R03	2023-12-17	geo_adj	1.0	487.5	213.6	1
R03	R02	2023-12-17	geo_adj	1.0	487.5	236.0	1
R03	R04	2023-12-17	geo_adj	1.0	1227.9	159.0	1
R04	R03	2023-12-17	geo_adj	1.0	1227.9	182.3	1
R04	R05	2023-12-17	geo_adj	1.0	839.0	230.7	1
R05	R04	2023-12-17	geo_adj	1.0	839.0	69.7	1
R05	R06	2023-12-17	geo_adj	1.0	3.3	96.4	1
R06	R05	2023-12-17	geo_adj	1.0	3.3	191.8	1
R06	R07	2023-12-17	geo_adj	1.0	313.3	214.7	1
R07	R06	2023-12-17	geo_adj	1.0	313.3	221.4	1
R07	R08	2023-12-17	geo_adj	1.0	1589.5	133.0	1
R08	R07	2023-12-17	geo_adj	1.0	1589.5	67.9	1
R08	R09	2023-12-17	geo_adj	1.0	531.7	137.6	1
R09	R08	2023-12-17	geo_adj	1.0	531.7	96.1	1
R09	R10	2023-12-17	geo_adj	1.0	340.0	108.2	1
R10	R09	2023-12-17	geo_adj	1.0	340.0	204.5	1
R10	R01	2023-12-17	geo_adj	1.0	826.8	65.1	1
R01	R10	2023-12-24	geo_adj	1.0	826.8	125.8	1
R01	R02	2023-12-24	geo_adj	1.0	2134.2	110.6	1
R02	R01	2023-12-24	geo_adj	1.0	2134.2	141.9	1
R02	R03	2023-12-24	geo_adj	1.0	487.5	213.6	1
R03	R02	2023-12-24	geo_adj	1.0	487.5	236.0	1
R03	R04	2023-12-24	geo_adj	1.0	1227.9	159.0	1
R04	R03	2023-12-24	geo_adj	1.0	1227.9	182.3	1
R04	R05	2023-12-24	geo_adj	1.0	839.0	230.7	1
R05	R04	2023-12-24	geo_adj	1.0	839.0	69.7	1
R05	R06	2023-12-24	geo_adj	1.0	3.3	96.4	1
R06	R05	2023-12-24	geo_adj	1.0	3.3	191.8	1
R06	R07	2023-12-24	geo_adj	1.0	313.3	214.7	1
R07	R06	2023-12-24	geo_adj	1.0	313.3	221.4	1
R07	R08	2023-12-24	geo_adj	1.0	1589.5	133.0	1
R08	R07	2023-12-24	geo_adj	1.0	1589.5	67.9	1
R08	R09	2023-12-24	geo_adj	1.0	531.7	137.6	1
R09	R08	2023-12-24	geo_adj	1.0	531.7	96.1	1
R09	R10	2023-12-24	geo_adj	1.0	340.0	108.2	1
R10	R09	2023-12-24	geo_adj	1.0	340.0	204.5	1
R10	R01	2023-12-24	geo_adj	1.0	826.8	65.1	1
R01	R10	2023-12-31	geo_adj	1.0	826.8	125.8	1
R01	R02	2023-12-31	geo_adj	1.0	2134.2	110.6	1
R02	R01	2023-12-31	geo_adj	1.0	2134.2	141.9	1
R02	R03	2023-12-31	geo_adj	1.0	487.5	213.6	1
R03	R02	2023-12-31	geo_adj	1.0	487.5	236.0	1
R03	R04	2023-12-31	geo_adj	1.0	1227.9	159.0	1
R04	R03	2023-12-31	geo_adj	1.0	1227.9	182.3	1
R04	R05	2023-12-31	geo_adj	1.0	839.0	230.7	1
R05	R04	2023-12-31	geo_adj	1.0	839.0	69.7	1
R05	R06	2023-12-31	geo_adj	1.0	3.3	96.4	1
R06	R05	2023-12-31	geo_adj	1.0	3.3	191.8	1
R06	R07	2023-12-31	geo_adj	1.0	313.3	214.7	1
R07	R06	2023-12-31	geo_adj	1.0	313.3	221.4	1
R07	R08	2023-12-31	geo_adj	1.0	1589.5	133.0	1
R08	R07	2023-12-31	geo_adj	1.0	1589.5	67.9	1
R08	R09	2023-12-31	geo_adj	1.0	531.7	137.6	1
R09	R08	2023-12-31	geo_adj	1.0	531.7	96.1	1
R09	R10	2023-12-31	geo_adj	1.0	340.0	108.2	1
R10	R09	2023-12-31	geo_adj	1.0	340.0	204.5	1
R10	R01	2023-12-31	geo_adj	1.0	826.8	65.1	1
R01	R10	2024-01-07	geo_adj	1.0	826.8	125.8	1
R01	R02	2024-01-07	geo_adj	1.0	2134.2	110.6	1
R02	R01	2024-01-07	geo_adj	1.0	2134.2	141.9	1
R02	R03	2024-01-07	geo_adj	1.0	487.5	213.6	1
R03	R02	2024-01-07	geo_adj	1.0	487.5	236.0	1
R03	R04	2024-01-07	geo_adj	1.0	1227.9	159.0	1
R04	R03	2024-01-07	geo_adj	1.0	1227.9	182.3	1
R04	R05	2024-01-07	geo_adj	1.0	839.0	230.7	1
R05	R04	2024-01-07	geo_adj	1.0	839.0	69.7	1
R05	R06	2024-01-07	geo_adj	1.0	3.3	96.4	1
R06	R05	2024-01-07	geo_adj	1.0	3.3	191.8	1
R06	R07	2024-01-07	geo_adj	1.0	313.3	214.7	1
R07	R06	2024-01-07	geo_adj	1.0	313.3	221.4	1
R07	R08	2024-01-07	geo_adj	1.0	1589.5	133.0	1
R08	R07	2024-01-07	geo_adj	1.0	1589.5	67.9	1
R08	R09	2024-01-07	geo_adj	1.0	531.7	137.6	1
R09	R08	2024-01-07	geo_adj	1.0	531.7	96.1	1
R09	R10	2024-01-07	geo_adj	1.0	340.0	108.2	1
R10	R09	2024-01-07	geo_adj	1.0	340.0	204.5	1
R10	R01	2024-01-07	geo_adj	1.0	826.8	65.1	1
R01	R10	2024-01-14	geo_adj	1.0	826.8	125.8	1
R01	R02	2024-01-14	geo_adj	1.0	2134.2	110.6	1
R02	R01	2024-01-14	geo_adj	1.0	2134.2	141.9	1
R02	R03	2024-01-14	geo_adj	1.0	487.5	213.6	1
R03	R02	2024-01-14	geo_adj	1.0	487.5	236.0	1
R03	R04	2024-01-14	geo_adj	1.0	1227.9	159.0	1
R04	R03	2024-01-14	geo_adj	1.0	1227.9	182.3	1
R04	R05	2024-01-14	geo_adj	1.0	839.0	230.7	1
R05	R04	2024-01-14	geo_adj	1.0	839.0	69.7	1
R05	R06	2024-01-14	geo_adj	1.0	3.3	96.4	1
R06	R05	2024-01-14	geo_adj	1.0	3.3	191.8	1
R06	R07	2024-01-14	geo_adj	1.0	313.3	214.7	1
R07	R06	2024-01-14	geo_adj	1.0	313.3	221.4	1
R07	R08	2024-01-14	geo_adj	1.0	1589.5	133.0	1
R08	R07	2024-01-14	geo_adj	1.0	1589.5	67.9	1
R08	R09	2024-01-14	geo_adj	1.0	531.7	137.6	1
R09	R08	2024-01-14	geo_adj	1.0	531.7	96.1	1
R09	R10	2024-01-14	geo_adj	1.0	340.0	108.2	1
R10	R09	2024-01-14	geo_adj	1.0	340.0	204.5	1
R10	R01	2024-01-14	geo_adj	1.0	826.8	65.1	1
R01	R10	2024-01-21	geo_adj	1.0	826.8	125.8	1
R01	R02	2024-01-21	geo_adj	1.0	2134.2	110.6	1
R02	R01	2024-01-21	geo_adj	1.0	2134.2	141.9	1
R02	R03	2024-01-21	geo_adj	1.0	487.5	213.6	1
R03	R02	2024-01-21	geo_adj	1.0	487.5	236.0	1
R03	R04	2024-01-21	geo_adj	1.0	1227.9	159.0	1
R04	R03	2024-01-21	geo_adj	1.0	1227.9	182.3	1
R04	R05	2024-01-21	geo_adj	1.0	839.0	230.7	1
R05	R04	2024-01-21	geo_adj	1.0	839.0	69.7	1
R05	R06	2024-01-21	geo_adj	1.0	3.3	96.4	1
R06	R05	2024-01-21	geo_adj	1.0	3.3	191.8	1
R06	R07	2024-01-21	geo_adj	1.0	313.3	214.7	1
R07	R06	2024-01-21	geo_adj	1.0	313.3	221.4	1
R07	R08	2024-01-21	geo_adj	1.0	1589.5	133.0	1
R08	R07	2024-01-21	geo_adj	1.0	1589.5	67.9	1
R08	R09	2024-01-21	geo_adj	1.0	531.7	137.6	1
R09	R08	2024-01-21	geo_adj	1.0	531.7	96.1	1
R09	R10	2024-01-21	geo_adj	1.0	340.0	108.2	1
R10	R09	2024-01-21	geo_adj	1.0	340.0	204.5	1
R10	R01	2024-01-21	geo_adj	1.0	826.8	65.1	1
R01	R10	2024-01-28	geo_adj	1.0	826.8	125.8	1
R01	R02	2024-01-28	geo_adj	1.0	2134.2	110.6	1
R02	R01	2024-01-28	geo_adj	1.0	2134.2	141.9	1
R02	R03	2024-01-28	geo_adj	1.0	487.5	213.6	1
R03	R02	2024-01-28	geo_adj	1.0	487.5	236.0	1
R03	R04	2024-01-28	geo_adj	1.0	1227.9	159.0	1
R04	R03	2024-01-28	geo_adj	1.0	1227.9	182.3	1
R04	R05	2024-01-28	geo_adj	1.0	839.0	230.7	1
R05	R04	2024-01-28	geo_adj	1.0	839.0	69.7	1
R05	R06	2024-01-28	geo_adj	1.0	3.3	96.4	1
R06	R05	2024-01-28	geo_adj	1.0	3.3	191.8	1
R06	R07	2024-01-28	geo_adj	1.0	313.3	214.7	1
R07	R06	2024-01-28	geo_adj	1.0	313.3	221.4	1
R07	R08	2024-01-28	geo_adj	1.0	1589.5	133.0	1
R08	R07	2024-01-28	geo_adj	1.0	1589.5	67.9	1
R08	R09	2024-01-28	geo_adj	1.0	531.7	137.6	1
R09	R08	2024-01-28	geo_adj	1.0	531.7	96.1	1
R09	R10	2024-01-28	geo_adj	1.0	340.0	108.2	1
R10	R09	2024-01-28	geo_adj	1.0	340.0	204.5	1
R10	R01	2024-01-28	geo_adj	1.0	826.8	65.1	1
R01	R10	2024-02-04	geo_adj	1.0	826.8	125.8	1
R01	R02	2024-02-04	geo_adj	1.0	2134.2	110.6	1
R02	R01	2024-02-04	geo_adj	1.0	2134.2	141.9	1
R02	R03	2024-02-04	geo_adj	1.0	487.5	213.6	1
R03	R02	2024-02-04	geo_adj	1.0	487.5	236.0	1
R03	R04	2024-02-04	geo_adj	1.0	1227.9	159.0	1
R04	R03	2024-02-04	geo_adj	1.0	1227.9	182.3	1
R04	R05	2024-02-04	geo_adj	1.0	839.0	230.7	1
R05	R04	2024-02-04	geo_adj	1.0	839.0	69.7	1
R05	R06	2024-02-04	geo_adj	1.0	3.3	96.4	1
R06	R05	2024-02-04	geo_adj	1.0	3.3	191.8	1
R06	R07	2024-02-04	geo_adj	1.0	313.3	214.7	1
R07	R06	2024-02-04	geo_adj	1.0	313.3	221.4	1
R07	R08	2024-02-04	geo_adj	1.0	1589.5	133.0	1
R08	R07	2024-02-04	geo_adj	1.0	1589.5	67.9	1
R08	R09	2024-02-04	geo_adj	1.0	531.7	137.6	1
R09	R08	2024-02-04	geo_adj	1.0	531.7	96.1	1
R09	R10	2024-02-04	geo_adj	1.0	340.0	108.2	1
R10	R09	2024-02-04	geo_adj	1.0	340.0	204.5	1
R10	R01	2024-02-04	geo_adj	1.0	826.8	65.1	1
R01	R10	2024-02-11	geo_adj	1.0	826.8	125.8	1
R01	R02	2024-02-11	geo_adj	1.0	2134.2	110.6	1
R02	R01	2024-02-11	geo_adj	1.0	2134.2	141.9	1
R02	R03	2024-02-11	geo_adj	1.0	487.5	213.6	1
R03	R02	2024-02-11	geo_adj	1.0	487.5	236.0	1
R03	R04	2024-02-11	geo_adj	1.0	1227.9	159.0	1
R04	R03	2024-02-11	geo_adj	1.0	1227.9	182.3	1
R04	R05	2024-02-11	geo_adj	1.0	839.0	230.7	1
R05	R04	2024-02-11	geo_adj	1.0	839.0	69.7	1
R05	R06	2024-02-11	geo_adj	1.0	3.3	96.4	1
R06	R05	2024-02-11	geo_adj	1.0	3.3	191.8	1
R06	R07	2024-02-11	geo_adj	1.0	313.3	214.7	1
R07	R06	2024-02-11	geo_adj	1.0	313.3	221.4	1
R07	R08	2024-02-11	geo_adj	1.0	1589.5	133.0	1
R08	R07	2024-02-11	geo_adj	1.0	1589.5	67.9	1
R08	R09	2024-02-11	geo_adj	1.0	531.7	137.6	1
R09	R08	2024-02-11	geo_adj	1.0	531.7	96.1	1
R09	R10	2024-02-11	geo_adj	1.0	340.0	108.2	1
R10	R09	2024-02-11	geo_adj	1.0	340.0	204.5	1
R10	R01	2024-02-11	geo_adj	1.0	826.8	65.1	1
R01	R10	2024-02-18	geo_adj	1.0	826.8	125.8	1
R01	R02	2024-02-18	geo_adj	1.0	2134.2	110.6	1
R02	R01	2024-02-18	geo_adj	1.0	2134.2	141.9	1
R02	R03	2024-02-18	geo_adj	1.0	487.5	213.6	1
R03	R02	2024-02-18	geo_adj	1.0	487.5	236.0	1
R03	R04	2024-02-18	geo_adj	1.0	1227.9	159.0	1
R04	R03	2024-02-18	geo_adj	1.0	1227.9	182.3	1
R04	R05	2024-02-18	geo_adj	1.0	839.0	230.7	1
R05	R04	2024-02-18	geo_adj	1.0	839.0	69.7	1
R05	R06	2024-02-18	geo_adj	1.0	3.3	96.4	1
R06	R05	2024-02-18	geo_adj	1.0	3.3	191.8	1
R06	R07	2024-02-18	geo_adj	1.0	313.3	214.7	1
R07	R06	2024-02-18	geo_adj	1.0	313.3	221.4	1
R07	R08	2024-02-18	geo_adj	1.0	1589.5	133.0	1
R08	R07	2024-02-18	geo_adj	1.0	1589.5	67.9	1
R08	R09	2024-02-18	geo_adj	1.0	531.7	137.6	1
R09	R08	2024-02-18	geo_adj	1.0	531.7	96.1	1
R09	R10	2024-02-18	geo_adj	1.0	340.0	108.2	1
R10	R09	2024-02-18	geo_adj	1.0	340.0	204.5	1
R10	R01	2024-02-18	geo_adj	1.0	826.8	65.1	1
R01	R10	2024-02-25	geo_adj	1.0	826.8	125.8	1
R01	R02	2024-02-25	geo_adj	1.0	2134.2	110.6	1
R02	R01	2024-02-25	geo_adj	1.0	2134.2	141.9	1
R02	R03	2024-02-25	geo_adj	1.0	487.5	213.6	1
R03	R02	2024-02-25	geo_adj	1.0	487.5	236.0	1
R03	R04	2024-02-25	geo_adj	1.0	1227.9	159.0	1
R04	R03	2024-02-25	geo_adj	1.0	1227.9	182.3	1
R04	R05	2024-02-25	geo_adj	1.0	839.0	230.7	1
R05	R04	2024-02-25	geo_adj	1.0	839.0	69.7	1
R05	R06	2024-02-25	geo_adj	1.0	3.3	96.4	1
R06	R05	2024-02-25	geo_adj	1.0	3.3	191.8	1
R06	R07	2024-02-25	geo_adj	1.0	313.3	214.7	1
R07	R06	2024-02-25	geo_adj	1.0	313.3	221.4	1
R07	R08	2024-02-25	geo_adj	1.0	1589.5	133.0	1
R08	R07	2024-02-25	geo_adj	1.0	1589.5	67.9	1
R08	R09	2024-02-25	geo_adj	1.0	531.7	137.6	1
R09	R08	2024-02-25	geo_adj	1.0	531.7	96.1	1
R09	R10	2024-02-25	geo_adj	1.0	340.0	108.2	1
R10	R09	2024-02-25	geo_adj	1.0	340.0	204.5	1
R10	R01	2024-02-25	geo_adj	1.0	826.8	65.1	1
R01	R10	2024-03-03	geo_adj	1.0	826.8	125.8	1
R01	R02	2024-03-03	geo_adj	1.0	2134.2	110.6	1
R02	R01	2024-03-03	geo_adj	1.0	2134.2	141.9	1
R02	R03	2024-03-03	geo_adj	1.0	487.5	213.6	1
R03	R02	2024-03-03	geo_adj	1.0	487.5	236.0	1
R03	R04	2024-03-03	geo_adj	1.0	1227.9	159.0	1
R04	R03	2024-03-03	geo_adj	1.0	1227.9	182.3	1
R04	R05	2024-03-03	geo_adj	1.0	839.0	230.7	1
R05	R04	2024-03-03	geo_adj	1.0	839.0	69.7	1
R05	R06	2024-03-03	geo_adj	1.0	3.3	96.4	1
R06	R05	2024-03-03	geo_adj	1.0	3.3	191.8	1
R06	R07	2024-03-03	geo_adj	1.0	313.3	214.7	1
R07	R06	2024-03-03	geo_adj	1.0	313.3	221.4	1
R07	R08	2024-03-03	geo_adj	1.0	1589.5	133.0	1
R08	R07	2024-03-03	geo_adj	1.0	1589.5	67.9	1
R08	R09	2024-03-03	geo_adj	1.0	531.7	137.6	1
R09	R08	2024-03-03	geo_adj	1.0	531.7	96.1	1
R09	R10	2024-03-03	geo_adj	1.0	340.0	108.2	1
R10	R09	2024-03-03	geo_adj	1.0	340.0	204.5	1
R10	R01	2024-03-03	geo_adj	1.0	826.8	65.1	1
R01	R10	2024-03-10	geo_adj	1.0	826.8	125.8	1
R01	R02	2024-03-10	geo_adj	1.0	2134.2	110.6	1
R02	R01	2024-03-10	geo_adj	1.0	2134.2	141.9	1
R02	R03	2024-03-10	geo_adj	1.0	487.5	213.6	1
R03	R02	2024-03-10	geo_adj	1.0	487.5	236.0	1
R03	R04	2024-03-10	geo_adj	1.0	1227.9	159.0	1
R04	R03	2024-03-10	geo_adj	1.0	1227.9	182.3	1
R04	R05	2024-03-10	geo_adj	1.0	839.0	230.7	1
R05	R04	2024-03-10	geo_adj	1.0	839.0	69.7	1
R05	R06	2024-03-10	geo_adj	1.0	3.3	96.4	1
R06	R05	2024-03-10	geo_adj	1.0	3.3	191.8	1
R06	R07	2024-03-10	geo_adj	1.0	313.3	214.7	1
R07	R06	2024-03-10	geo_adj	1.0	313.3	221.4	1
R07	R08	2024-03-10	geo_adj	1.0	1589.5	133.0	1
R08	R07	2024-03-10	geo_adj	1.0	1589.5	67.9	1
R08	R09	2024-03-10	geo_adj	1.0	531.7	137.6	1
R09	R08	2024-03-10	geo_adj	1.0	531.7	96.1	1
R09	R10	2024-03-10	geo_adj	1.0	340.0	108.2	1
R10	R09	2024-03-10	geo_adj	1.0	340.0	204.5	1
R10	R01	2024-03-10	geo_adj	1.0	826.8	65.1	1
R01	R10	2024-03-17	geo_adj	1.0	826.8	125.8	1
R01	R02	2024-03-17	geo_adj	1.0	2134.2	110.6	1
R02	R01	2024-03-17	geo_adj	1.0	2134.2	141.9	1
R02	R03	2024-03-17	geo_adj	1.0	487.5	213.6	1
R03	R02	2024-03-17	geo_adj	1.0	487.5	236.0	1
R03	R04	2024-03-17	geo_adj	1.0	1227.9	159.0	1
R04	R03	2024-03-17	geo_adj	1.0	1227.9	182.3	1
R04	R05	2024-03-17	geo_adj	1.0	839.0	230.7	1
R05	R04	2024-03-17	geo_adj	1.0	839.0	69.7	1
R05	R06	2024-03-17	geo_adj	1.0	3.3	96.4	1
R06	R05	2024-03-17	geo_adj	1.0	3.3	191.8	1
R06	R07	2024-03-17	geo_adj	1.0	313.3	214.7	1
R07	R06	2024-03-17	geo_adj	1.0	313.3	221.4	1
R07	R08	2024-03-17	geo_adj	1.0	1589.5	133.0	1
R08	R07	2024-03-17	geo_adj	1.0	1589.5	67.9	1
R08	R09	2024-03-17	geo_adj	1.0	531.7	137.6	1
R09	R08	2024-03-17	geo_adj	1.0	531.7	96.1	1
R09	R10	2024-03-17	geo_adj	1.0	340.0	108.2	1
R10	R09	2024-03-17	geo_adj	1.0	340.0	204.5	1
R10	R01	2024-03-17	geo_adj	1.0	826.8	65.1	1
R01	R10	2024-03-24	geo_adj	1.0	826.8	125.8	1
R01	R02	2024-03-24	geo_adj	1.0	2134.2	110.6	1
R02	R01	2024-03-24	geo_adj	1.0	2134.2	141.9	1
R02	R03	2024-03-24	geo_adj	1.0	487.5	213.6	1
R03	R02	2024-03-24	geo_adj	1.0	487.5	236.0	1
R03	R04	2024-03-24	geo_adj	1.0	1227.9	159.0	1
R04	R03	2024-03-24	geo_adj	1.0	1227.9	182.3	1
R04	R05	2024-03-24	geo_adj	1.0	839.0	230.7	1
R05	R04	2024-03-24	geo_adj	1.0	839.0	69.7	1
R05	R06	2024-03-24	geo_adj	1.0	3.3	96.4	1
R06	R05	2024-03-24	geo_adj	1.0	3.3	191.8	1
R06	R07	2024-03-24	geo_adj	1.0	313.3	214.7	1
R07	R06	2024-03-24	geo_adj	1.0	313.3	221.4	1
R07	R08	2024-03-24	geo_adj	1.0	1589.5	133.0	1
R08	R07	2024-03-24	geo_adj	1.0	1589.5	67.9	1
R08	R09	2024-03-24	geo_adj	1.0	531.7	137.6	1
R09	R08	2024-03-24	geo_adj	1.0	531.7	96.1	1
R09	R10	2024-03-24	geo_adj	1.0	340.0	108.2	1
R10	R09	2024-03-24	geo_adj	1.0	340.0	204.5	1
R10	R01	2024-03-24	geo_adj	1.0	826.8	65.1	1
R01	R10	2024-03-31	geo_adj	1.0	826.8	125.8	1
R01	R02	2024-03-31	geo_adj	1.0	2134.2	110.6	1
R02	R01	2024-03-31	geo_adj	1.0	2134.2	141.9	1
R02	R03	2024-03-31	geo_adj	1.0	487.5	213.6	1
R03	R02	2024-03-31	geo_adj	1.0	487.5	236.0	1
R03	R04	2024-03-31	geo_adj	1.0	1227.9	159.0	1
R04	R03	2024-03-31	geo_adj	1.0	1227.9	182.3	1
R04	R05	2024-03-31	geo_adj	1.0	839.0	230.7	1
R05	R04	2024-03-31	geo_adj	1.0	839.0	69.7	1
R05	R06	2024-03-31	geo_adj	1.0	3.3	96.4	1
R06	R05	2024-03-31	geo_adj	1.0	3.3	191.8	1
R06	R07	2024-03-31	geo_adj	1.0	313.3	214.7	1
R07	R06	2024-03-31	geo_adj	1.0	313.3	221.4	1
R07	R08	2024-03-31	geo_adj	1.0	1589.5	133.0	1
R08	R07	2024-03-31	geo_adj	1.0	1589.5	67.9	1
R08	R09	2024-03-31	geo_adj	1.0	531.7	137.6	1
R09	R08	2024-03-31	geo_adj	1.0	531.7	96.1	1
R09	R10	2024-03-31	geo_adj	1.0	340.0	108.2	1
R10	R09	2024-03-31	geo_adj	1.0	340.0	204.5	1
R10	R01	2024-03-31	geo_adj	1.0	826.8	65.1	1
R01	R10	2024-04-07	geo_adj	1.0	826.8	125.8	1
R01	R02	2024-04-07	geo_adj	1.0	2134.2	110.6	1
R02	R01	2024-04-07	geo_adj	1.0	2134.2	141.9	1
R02	R03	2024-04-07	geo_adj	1.0	487.5	213.6	1
R03	R02	2024-04-07	geo_adj	1.0	487.5	236.0	1
R03	R04	2024-04-07	geo_adj	1.0	1227.9	159.0	1
R04	R03	2024-04-07	geo_adj	1.0	1227.9	182.3	1
R04	R05	2024-04-07	geo_adj	1.0	839.0	230.7	1
R05	R04	2024-04-07	geo_adj	1.0	839.0	69.7	1
R05	R06	2024-04-07	geo_adj	1.0	3.3	96.4	1
R06	R05	2024-04-07	geo_adj	1.0	3.3	191.8	1
R06	R07	2024-04-07	geo_adj	1.0	313.3	214.7	1
R07	R06	2024-04-07	geo_adj	1.0	313.3	221.4	1
R07	R08	2024-04-07	geo_adj	1.0	1589.5	133.0	1
R08	R07	2024-04-07	geo_adj	1.0	1589.5	67.9	1
R08	R09	2024-04-07	geo_adj	1.0	531.7	137.6	1
R09	R08	2024-04-07	geo_adj	1.0	531.7	96.1	1
R09	R10	2024-04-07	geo_adj	1.0	340.0	108.2	1
R10	R09	2024-04-07	geo_adj	1.0	340.0	204.5	1
R10	R01	2024-04-07	geo_adj	1.0	826.8	65.1	1
R01	R10	2024-04-14	geo_adj	1.0	826.8	125.8	1
R01	R02	2024-04-14	geo_adj	1.0	2134.2	110.6	1
R02	R01	2024-04-14	geo_adj	1.0	2134.2	141.9	1
R02	R03	2024-04-14	geo_adj	1.0	487.5	213.6	1
R03	R02	2024-04-14	geo_adj	1.0	487.5	236.0	1
R03	R04	2024-04-14	geo_adj	1.0	1227.9	159.0	1
R04	R03	2024-04-14	geo_adj	1.0	1227.9	182.3	1
R04	R05	2024-04-14	geo_adj	1.0	839.0	230.7	1
R05	R04	2024-04-14	geo_adj	1.0	839.0	69.7	1
R05	R06	2024-04-14	geo_adj	1.0	3.3	96.4	1
R06	R05	2024-04-14	geo_adj	1.0	3.3	191.8	1
R06	R07	2024-04-14	geo_adj	1.0	313.3	214.7	1
R07	R06	2024-04-14	geo_adj	1.0	313.3	221.4	1
R07	R08	2024-04-14	geo_adj	1.0	1589.5	133.0	1
R08	R07	2024-04-14	geo_adj	1.0	1589.5	67.9	1
R08	R09	2024-04-14	geo_adj	1.0	531.7	137.6	1
R09	R08	2024-04-14	geo_adj	1.0	531.7	96.1	1
R09	R10	2024-04-14	geo_adj	1.0	340.0	108.2	1
R10	R09	2024-04-14	geo_adj	1.0	340.0	204.5	1
R10	R01	2024-04-14	geo_adj	1.0	826.8	65.1	1
R01	R10	2024-04-21	geo_adj	1.0	826.8	125.8	1
R01	R02	2024-04-21	geo_adj	1.0	2134.2	110.6	1
R02	R01	2024-04-21	geo_adj	1.0	2134.2	141.9	1
R02	R03	2024-04-21	geo_adj	1.0	487.5	213.6	1
R03	R02	2024-04-21	geo_adj	1.0	487.5	236.0	1
R03	R04	2024-04-21	geo_adj	1.0	1227.9	159.0	1
R04	R03	2024-04-21	geo_adj	1.0	1227.9	182.3	1
R04	R05	2024-04-21	geo_adj	1.0	839.0	230.7	1
R05	R04	2024-04-21	geo_adj	1.0	839.0	69.7	1
R05	R06	2024-04-21	geo_adj	1.0	3.3	96.4	1
R06	R05	2024-04-21	geo_adj	1.0	3.3	191.8	1
R06	R07	2024-04-21	geo_adj	1.0	313.3	214.7	1
R07	R06	2024-04-21	geo_adj	1.0	313.3	221.4	1
R07	R08	2024-04-21	geo_adj	1.0	1589.5	133.0	1
R08	R07	2024-04-21	geo_adj	1.0	1589.5	67.9	1
R08	R09	2024-04-21	geo_adj	1.0	531.7	137.6	1
R09	R08	2024-04-21	geo_adj	1.0	531.7	96.1	1
R09	R10	2024-04-21	geo_adj	1.0	340.0	108.2	1
R10	R09	2024-04-21	geo_adj	1.0	340.0	204.5	1
R10	R01	2024-04-21	geo_adj	1.0	826.8	65.1	1
R01	R10	2024-04-28	geo_adj	1.0	826.8	125.8	1
R01	R02	2024-04-28	geo_adj	1.0	2134.2	110.6	1
R02	R01	2024-04-28	geo_adj	1.0	2134.2	141.9	1
R02	R03	2024-04-28	geo_adj	1.0	487.5	213.6	1
R03	R02	2024-04-28	geo_adj	1.0	487.5	236.0	1
R03	R04	2024-04-28	geo_adj	1.0	1227.9	159.0	1
R04	R03	2024-04-28	geo_adj	1.0	1227.9	182.3	1
R04	R05	2024-04-28	geo_adj	1.0	839.0	230.7	1
R05	R04	2024-04-28	geo_adj	1.0	839.0	69.7	1
R05	R06	2024-04-28	geo_adj	1.0	3.3	96.4	1
R06	R05	2024-04-28	geo_adj	1.0	3.3	191.8	1
R06	R07	2024-04-28	geo_adj	1.0	313.3	214.7	1
R07	R06	2024-04-28	geo_adj	1.0	313.3	221.4	1
R07	R08	2024-04-28	geo_adj	1.0	1589.5	133.0	1
R08	R07	2024-04-28	geo_adj	1.0	1589.5	67.9	1
R08	R09	2024-04-28	geo_adj	1.0	531.7	137.6	1
R09	R08	2024-04-28	geo_adj	1.0	531.7	96.1	1
R09	R10	2024-04-28	geo_adj	1.0	340.0	108.2	1
R10	R09	2024-04-28	geo_adj	1.0	340.0	204.5	1
R10	R01	2024-04-28	geo_adj	1.0	826.8	65.1	1
R01	R10	2024-05-05	geo_adj	1.0	826.8	125.8	1
R01	R02	2024-05-05	geo_adj	1.0	2134.2	110.6	1
R02	R01	2024-05-05	geo_adj	1.0	2134.2	141.9	1
R02	R03	2024-05-05	geo_adj	1.0	487.5	213.6	1
R03	R02	2024-05-05	geo_adj	1.0	487.5	236.0	1
R03	R04	2024-05-05	geo_adj	1.0	1227.9	159.0	1
R04	R03	2024-05-05	geo_adj	1.0	1227.9	182.3	1
R04	R05	2024-05-05	geo_adj	1.0	839.0	230.7	1
R05	R04	2024-05-05	geo_adj	1.0	839.0	69.7	1
R05	R06	2024-05-05	geo_adj	1.0	3.3	96.4	1
R06	R05	2024-05-05	geo_adj	1.0	3.3	191.8	1
R06	R07	2024-05-05	geo_adj	1.0	313.3	214.7	1
R07	R06	2024-05-05	geo_adj	1.0	313.3	221.4	1
R07	R08	2024-05-05	geo_adj	1.0	1589.5	133.0	1
R08	R07	2024-05-05	geo_adj	1.0	1589.5	67.9	1
R08	R09	2024-05-05	geo_adj	1.0	531.7	137.6	1
R09	R08	2024-05-05	geo_adj	1.0	531.7	96.1	1
R09	R10	2024-05-05	geo_adj	1.0	340.0	108.2	1
R10	R09	2024-05-05	geo_adj	1.0	340.0	204.5	1
R10	R01	2024-05-05	geo_adj	1.0	826.8	65.1	1
R01	R10	2024-05-12	geo_adj	1.0	826.8	125.8	1
R01	R02	2024-05-12	geo_adj	1.0	2134.2	110.6	1
R02	R01	2024-05-12	geo_adj	1.0	2134.2	141.9	1
R02	R03	2024-05-12	geo_adj	1.0	487.5	213.6	1
R03	R02	2024-05-12	geo_adj	1.0	487.5	236.0	1
R03	R04	2024-05-12	geo_adj	1.0	1227.9	159.0	1
R04	R03	2024-05-12	geo_adj	1.0	1227.9	182.3	1
R04	R05	2024-05-12	geo_adj	1.0	839.0	230.7	1
R05	R04	2024-05-12	geo_adj	1.0	839.0	69.7	1
R05	R06	2024-05-12	geo_adj	1.0	3.3	96.4	1
R06	R05	2024-05-12	geo_adj	1.0	3.3	191.8	1
R06	R07	2024-05-12	geo_adj	1.0	313.3	214.7	1
R07	R06	2024-05-12	geo_adj	1.0	313.3	221.4	1
R07	R08	2024-05-12	geo_adj	1.0	1589.5	133.0	1
R08	R07	2024-05-12	geo_adj	1.0	1589.5	67.9	1
R08	R09	2024-05-12	geo_adj	1.0	531.7	137.6	1
R09	R08	2024-05-12	geo_adj	1.0	531.7	96.1	1
R09	R10	2024-05-12	geo_adj	1.0	340.0	108.2	1
R10	R09	2024-05-12	geo_adj	1.0	340.0	204.5	1
R10	R01	2024-05-12	geo_adj	1.0	826.8	65.1	1
R01	R10	2024-05-19	geo_adj	1.0	826.8	125.8	1
R01	R02	2024-05-19	geo_adj	1.0	2134.2	110.6	1
R02	R01	2024-05-19	geo_adj	1.0	2134.2	141.9	1
R02	R03	2024-05-19	geo_adj	1.0	487.5	213.6	1
R03	R02	2024-05-19	geo_adj	1.0	487.5	236.0	1
R03	R04	2024-05-19	geo_adj	1.0	1227.9	159.0	1
R04	R03	2024-05-19	geo_adj	1.0	1227.9	182.3	1
R04	R05	2024-05-19	geo_adj	1.0	839.0	230.7	1
R05	R04	2024-05-19	geo_adj	1.0	839.0	69.7	1
R05	R06	2024-05-19	geo_adj	1.0	3.3	96.4	1
R06	R05	2024-05-19	geo_adj	1.0	3.3	191.8	1
R06	R07	2024-05-19	geo_adj	1.0	313.3	214.7	1
R07	R06	2024-05-19	geo_adj	1.0	313.3	221.4	1
R07	R08	2024-05-19	geo_adj	1.0	1589.5	133.0	1
R08	R07	2024-05-19	geo_adj	1.0	1589.5	67.9	1
R08	R09	2024-05-19	geo_adj	1.0	531.7	137.6	1
R09	R08	2024-05-19	geo_adj	1.0	531.7	96.1	1
R09	R10	2024-05-19	geo_adj	1.0	340.0	108.2	1
R10	R09	2024-05-19	geo_adj	1.0	340.0	204.5	1
R10	R01	2024-05-19	geo_adj	1.0	826.8	65.1	1
R01	R10	2024-05-26	geo_adj	1.0	826.8	125.8	1
R01	R02	2024-05-26	geo_adj	1.0	2134.2	110.6	1
R02	R01	2024-05-26	geo_adj	1.0	2134.2	141.9	1
R02	R03	2024-05-26	geo_adj	1.0	487.5	213.6	1
R03	R02	2024-05-26	geo_adj	1.0	487.5	236.0	1
R03	R04	2024-05-26	geo_adj	1.0	1227.9	159.0	1
R04	R03	2024-05-26	geo_adj	1.0	1227.9	182.3	1
R04	R05	2024-05-26	geo_adj	1.0	839.0	230.7	1
R05	R04	2024-05-26	geo_adj	1.0	839.0	69.7	1
R05	R06	2024-05-26	geo_adj	1.0	3.3	96.4	1
R06	R05	2024-05-26	geo_adj	1.0	3.3	191.8	1
R06	R07	2024-05-26	geo_adj	1.0	313.3	214.7	1
R07	R06	2024-05-26	geo_adj	1.0	313.3	221.4	1
R07	R08	2024-05-26	geo_adj	1.0	1589.5	133.0	1
R08	R07	2024-05-26	geo_adj	1.0	1589.5	67.9	1
R08	R09	2024-05-26	geo_adj	1.0	531.7	137.6	1
R09	R08	2024-05-26	geo_adj	1.0	531.7	96.1	1
R09	R10	2024-05-26	geo_adj	1.0	340.0	108.2	1
R10	R09	2024-05-26	geo_adj	1.0	340.0	204.5	1
R10	R01	2024-05-26	geo_adj	1.0	826.8	65.1	1
R01	R10	2024-06-02	geo_adj	1.0	826.8	125.8	1
R01	R02	2024-06-02	geo_adj	1.0	2134.2	110.6	1
R02	R01	2024-06-02	geo_adj	1.0	2134.2	141.9	1
R02	R03	2024-06-02	geo_adj	1.0	487.5	213.6	1
R03	R02	2024-06-02	geo_adj	1.0	487.5	236.0	1
R03	R04	2024-06-02	geo_adj	1.0	1227.9	159.0	1
R04	R03	2024-06-02	geo_adj	1.0	1227.9	182.3	1
R04	R05	2024-06-02	geo_adj	1.0	839.0	230.7	1
R05	R04	2024-06-02	geo_adj	1.0	839.0	69.7	1
R05	R06	2024-06-02	geo_adj	1.0	3.3	96.4	1
R06	R05	2024-06-02	geo_adj	1.0	3.3	191.8	1
R06	R07	2024-06-02	geo_adj	1.0	313.3	214.7	1
R07	R06	2024-06-02	geo_adj	1.0	313.3	221.4	1
R07	R08	2024-06-02	geo_adj	1.0	1589.5	133.0	1
R08	R07	2024-06-02	geo_adj	1.0	1589.5	67.9	1
R08	R09	2024-06-02	geo_adj	1.0	531.7	137.6	1
R09	R08	2024-06-02	geo_adj	1.0	531.7	96.1	1
R09	R10	2024-06-02	geo_adj	1.0	340.0	108.2	1
R10	R09	2024-06-02	geo_adj	1.0	340.0	204.5	1
R10	R01	2024-06-02	geo_adj	1.0	826.8	65.1	1
R01	R10	2024-06-09	geo_adj	1.0	826.8	125.8	1
R01	R02	2024-06-09	geo_adj	1.0	2134.2	110.6	1
R02	R01	2024-06-09	geo_adj	1.0	2134.2	141.9	1
R02	R03	2024-06-09	geo_adj	1.0	487.5	213.6	1
R03	R02	2024-06-09	geo_adj	1.0	487.5	236.0	1
R03	R04	2024-06-09	geo_adj	1.0	1227.9	159.0	1
R04	R03	2024-06-09	geo_adj	1.0	1227.9	182.3	1
R04	R05	2024-06-09	geo_adj	1.0	839.0	230.7	1
R05	R04	2024-06-09	geo_adj	1.0	839.0	69.7	1
R05	R06	2024-06-09	geo_adj	1.0	3.3	96.4	1
R06	R05	2024-06-09	geo_adj	1.0	3.3	191.8	1
R06	R07	2024-06-09	geo_adj	1.0	313.3	214.7	1
R07	R06	2024-06-09	geo_adj	1.0	313.3	221.4	1
R07	R08	2024-06-09	geo_adj	1.0	1589.5	133.0	1
R08	R07	2024-06-09	geo_adj	1.0	1589.5	67.9	1
R08	R09	2024-06-09	geo_adj	1.0	531.7	137.6	1
R09	R08	2024-06-09	geo_adj	1.0	531.7	96.1	1
R09	R10	2024-06-09	geo_adj	1.0	340.0	108.2	1
R10	R09	2024-06-09	geo_adj	1.0	340.0	204.5	1
R10	R01	2024-06-09	geo_adj	1.0	826.8	65.1	1
R01	R10	2024-06-16	geo_adj	1.0	826.8	125.8	1
R01	R02	2024-06-16	geo_adj	1.0	2134.2	110.6	1
R02	R01	2024-06-16	geo_adj	1.0	2134.2	141.9	1
R02	R03	2024-06-16	geo_adj	1.0	487.5	213.6	1
R03	R02	2024-06-16	geo_adj	1.0	487.5	236.0	1
R03	R04	2024-06-16	geo_adj	1.0	1227.9	159.0	1
R04	R03	2024-06-16	geo_adj	1.0	1227.9	182.3	1
R04	R05	2024-06-16	geo_adj	1.0	839.0	230.7	1
R05	R04	2024-06-16	geo_adj	1.0	839.0	69.7	1
R05	R06	2024-06-16	geo_adj	1.0	3.3	96.4	1
R06	R05	2024-06-16	geo_adj	1.0	3.3	191.8	1
R06	R07	2024-06-16	geo_adj	1.0	313.3	214.7	1
R07	R06	2024-06-16	geo_adj	1.0	313.3	221.4	1
R07	R08	2024-06-16	geo_adj	1.0	1589.5	133.0	1
R08	R07	2024-06-16	geo_adj	1.0	1589.5	67.9	1
R08	R09	2024-06-16	geo_adj	1.0	531.7	137.6	1
R09	R08	2024-06-16	geo_adj	1.0	531.7	96.1	1
R09	R10	2024-06-16	geo_adj	1.0	340.0	108.2	1
R10	R09	2024-06-16	geo_adj	1.0	340.0	204.5	1
R10	R01	2024-06-16	geo_adj	1.0	826.8	65.1	1
R01	R10	2024-06-23	geo_adj	1.0	826.8	125.8	1
R01	R02	2024-06-23	geo_adj	1.0	2134.2	110.6	1
R02	R01	2024-06-23	geo_adj	1.0	2134.2	141.9	1
R02	R03	2024-06-23	geo_adj	1.0	487.5	213.6	1
R03	R02	2024-06-23	geo_adj	1.0	487.5	236.0	1
R03	R04	2024-06-23	geo_adj	1.0	1227.9	159.0	1
R04	R03	2024-06-23	geo_adj	1.0	1227.9	182.3	1
R04	R05	2024-06-23	geo_adj	1.0	839.0	230.7	1
R05	R04	2024-06-23	geo_adj	1.0	839.0	69.7	1
R05	R06	2024-06-23	geo_adj	1.0	3.3	96.4	1
R06	R05	2024-06-23	geo_adj	1.0	3.3	191.8	1
R06	R07	2024-06-23	geo_adj	1.0	313.3	214.7	1
R07	R06	2024-06-23	geo_adj	1.0	313.3	221.4	1
R07	R08	2024-06-23	geo_adj	1.0	1589.5	133.0	1
R08	R07	2024-06-23	geo_adj	1.0	1589.5	67.9	1
R08	R09	2024-06-23	geo_adj	1.0	531.7	137.6	1
R09	R08	2024-06-23	geo_adj	1.0	531.7	96.1	1
R09	R10	2024-06-23	geo_adj	1.0	340.0	108.2	1
R10	R09	2024-06-23	geo_adj	1.0	340.0	204.5	1
R10	R01	2024-06-23	geo_adj	1.0	826.8	65.1	1
R01	R10	2024-06-30	geo_adj	1.0	826.8	125.8	1
R01	R02	2024-06-30	geo_adj	1.0	2134.2	110.6	1
R02	R01	2024-06-30	geo_adj	1.0	2134.2	141.9	1
R02	R03	2024-06-30	geo_adj	1.0	487.5	213.6	1
R03	R02	2024-06-30	geo_adj	1.0	487.5	236.0	1
R03	R04	2024-06-30	geo_adj	1.0	1227.9	159.0	1
R04	R03	2024-06-30	geo_adj	1.0	1227.9	182.3	1
R04	R05	2024-06-30	geo_adj	1.0	839.0	230.7	1
R05	R04	2024-06-30	geo_adj	1.0	839.0	69.7	1
R05	R06	2024-06-30	geo_adj	1.0	3.3	96.4	1
R06	R05	2024-06-30	geo_adj	1.0	3.3	191.8	1
R06	R07	2024-06-30	geo_adj	1.0	313.3	214.7	1
R07	R06	2024-06-30	geo_adj	1.0	313.3	221.4	1
R07	R08	2024-06-30	geo_adj	1.0	1589.5	133.0	1
R08	R07	2024-06-30	geo_adj	1.0	1589.5	67.9	1
R08	R09	2024-06-30	geo_adj	1.0	531.7	137.6	1
R09	R08	2024-06-30	geo_adj	1.0	531.7	96.1	1
R09	R10	2024-06-30	geo_adj	1.0	340.0	108.2	1
R10	R09	2024-06-30	geo_adj	1.0	340.0	204.5	1
R10	R01	2024-06-30	geo_adj	1.0	826.8	65.1	1
R01	R10	2024-07-07	geo_adj	1.0	826.8	125.8	1
R01	R02	2024-07-07	geo_adj	1.0	2134.2	110.6	1
R02	R01	2024-07-07	geo_adj	1.0	2134.2	141.9	1
R02	R03	2024-07-07	geo_adj	1.0	487.5	213.6	1
R03	R02	2024-07-07	geo_adj	1.0	487.5	236.0	1
R03	R04	2024-07-07	geo_adj	1.0	1227.9	159.0	1
R04	R03	2024-07-07	geo_adj	1.0	1227.9	182.3	1
R04	R05	2024-07-07	geo_adj	1.0	839.0	230.7	1
R05	R04	2024-07-07	geo_adj	1.0	839.0	69.7	1
R05	R06	2024-07-07	geo_adj	1.0	3.3	96.4	1
R06	R05	2024-07-07	geo_adj	1.0	3.3	191.8	1
R06	R07	2024-07-07	geo_adj	1.0	313.3	214.7	1
R07	R06	2024-07-07	geo_adj	1.0	313.3	221.4	1
R07	R08	2024-07-07	geo_adj	1.0	1589.5	133.0	1
R08	R07	2024-07-07	geo_adj	1.0	1589.5	67.9	1
R08	R09	2024-07-07	geo_adj	1.0	531.7	137.6	1
R09	R08	2024-07-07	geo_adj	1.0	531.7	96.1	1
R09	R10	2024-07-07	geo_adj	1.0	340.0	108.2	1
R10	R09	2024-07-07	geo_adj	1.0	340.0	204.5	1
R10	R01	2024-07-07	geo_adj	1.0	826.8	65.1	1
R01	R10	2024-07-14	geo_adj	1.0	826.8	125.8	1
R01	R02	2024-07-14	geo_adj	1.0	2134.2	110.6	1
R02	R01	2024-07-14	geo_adj	1.0	2134.2	141.9	1
R02	R03	2024-07-14	geo_adj	1.0	487.5	213.6	1
R03	R02	2024-07-14	geo_adj	1.0	487.5	236.0	1
R03	R04	2024-07-14	geo_adj	1.0	1227.9	159.0	1
R04	R03	2024-07-14	geo_adj	1.0	1227.9	182.3	1
R04	R05	2024-07-14	geo_adj	1.0	839.0	230.7	1
R05	R04	2024-07-14	geo_adj	1.0	839.0	69.7	1
R05	R06	2024-07-14	geo_adj	1.0	3.3	96.4	1
R06	R05	2024-07-14	geo_adj	1.0	3.3	191.8	1
R06	R07	2024-07-14	geo_adj	1.0	313.3	214.7	1
R07	R06	2024-07-14	geo_adj	1.0	313.3	221.4	1
R07	R08	2024-07-14	geo_adj	1.0	1589.5	133.0	1
R08	R07	2024-07-14	geo_adj	1.0	1589.5	67.9	1
R08	R09	2024-07-14	geo_adj	1.0	531.7	137.6	1
R09	R08	2024-07-14	geo_adj	1.0	531.7	96.1	1
R09	R10	2024-07-14	geo_adj	1.0	340.0	108.2	1
R10	R09	2024-07-14	geo_adj	1.0	340.0	204.5	1
R10	R01	2024-07-14	geo_adj	1.0	826.8	65.1	1
R01	R10	2024-07-21	geo_adj	1.0	826.8	125.8	1
R01	R02	2024-07-21	geo_adj	1.0	2134.2	110.6	1
R02	R01	2024-07-21	geo_adj	1.0	2134.2	141.9	1
R02	R03	2024-07-21	geo_adj	1.0	487.5	213.6	1
R03	R02	2024-07-21	geo_adj	1.0	487.5	236.0	1
R03	R04	2024-07-21	geo_adj	1.0	1227.9	159.0	1
R04	R03	2024-07-21	geo_adj	1.0	1227.9	182.3	1
R04	R05	2024-07-21	geo_adj	1.0	839.0	230.7	1
R05	R04	2024-07-21	geo_adj	1.0	839.0	69.7	1
R05	R06	2024-07-21	geo_adj	1.0	3.3	96.4	1
R06	R05	2024-07-21	geo_adj	1.0	3.3	191.8	1
R06	R07	2024-07-21	geo_adj	1.0	313.3	214.7	1
R07	R06	2024-07-21	geo_adj	1.0	313.3	221.4	1
R07	R08	2024-07-21	geo_adj	1.0	1589.5	133.0	1
R08	R07	2024-07-21	geo_adj	1.0	1589.5	67.9	1
R08	R09	2024-07-21	geo_adj	1.0	531.7	137.6	1
R09	R08	2024-07-21	geo_adj	1.0	531.7	96.1	1
R09	R10	2024-07-21	geo_adj	1.0	340.0	108.2	1
R10	R09	2024-07-21	geo_adj	1.0	340.0	204.5	1
R10	R01	2024-07-21	geo_adj	1.0	826.8	65.1	1
R01	R10	2024-07-28	geo_adj	1.0	826.8	125.8	1
R01	R02	2024-07-28	geo_adj	1.0	2134.2	110.6	1
R02	R01	2024-07-28	geo_adj	1.0	2134.2	141.9	1
R02	R03	2024-07-28	geo_adj	1.0	487.5	213.6	1
R03	R02	2024-07-28	geo_adj	1.0	487.5	236.0	1
R03	R04	2024-07-28	geo_adj	1.0	1227.9	159.0	1
R04	R03	2024-07-28	geo_adj	1.0	1227.9	182.3	1
R04	R05	2024-07-28	geo_adj	1.0	839.0	230.7	1
R05	R04	2024-07-28	geo_adj	1.0	839.0	69.7	1
R05	R06	2024-07-28	geo_adj	1.0	3.3	96.4	1
R06	R05	2024-07-28	geo_adj	1.0	3.3	191.8	1
R06	R07	2024-07-28	geo_adj	1.0	313.3	214.7	1
R07	R06	2024-07-28	geo_adj	1.0	313.3	221.4	1
R07	R08	2024-07-28	geo_adj	1.0	1589.5	133.0	1
R08	R07	2024-07-28	geo_adj	1.0	1589.5	67.9	1
R08	R09	2024-07-28	geo_adj	1.0	531.7	137.6	1
R09	R08	2024-07-28	geo_adj	1.0	531.7	96.1	1
R09	R10	2024-07-28	geo_adj	1.0	340.0	108.2	1
R10	R09	2024-07-28	geo_adj	1.0	340.0	204.5	1
R10	R01	2024-07-28	geo_adj	1.0	826.8	65.1	1
R01	R10	2024-08-04	geo_adj	1.0	826.8	125.8	1
R01	R02	2024-08-04	geo_adj	1.0	2134.2	110.6	1
R02	R01	2024-08-04	geo_adj	1.0	2134.2	141.9	1
R02	R03	2024-08-04	geo_adj	1.0	487.5	213.6	1
R03	R02	2024-08-04	geo_adj	1.0	487.5	236.0	1
R03	R04	2024-08-04	geo_adj	1.0	1227.9	159.0	1
R04	R03	2024-08-04	geo_adj	1.0	1227.9	182.3	1
R04	R05	2024-08-04	geo_adj	1.0	839.0	230.7	1
R05	R04	2024-08-04	geo_adj	1.0	839.0	69.7	1
R05	R06	2024-08-04	geo_adj	1.0	3.3	96.4	1
R06	R05	2024-08-04	geo_adj	1.0	3.3	191.8	1
R06	R07	2024-08-04	geo_adj	1.0	313.3	214.7	1
R07	R06	2024-08-04	geo_adj	1.0	313.3	221.4	1
R07	R08	2024-08-04	geo_adj	1.0	1589.5	133.0	1
R08	R07	2024-08-04	geo_adj	1.0	1589.5	67.9	1
R08	R09	2024-08-04	geo_adj	1.0	531.7	137.6	1
R09	R08	2024-08-04	geo_adj	1.0	531.7	96.1	1
R09	R10	2024-08-04	geo_adj	1.0	340.0	108.2	1
R10	R09	2024-08-04	geo_adj	1.0	340.0	204.5	1
R10	R01	2024-08-04	geo_adj	1.0	826.8	65.1	1
R01	R10	2024-08-11	geo_adj	1.0	826.8	125.8	1
R01	R02	2024-08-11	geo_adj	1.0	2134.2	110.6	1
R02	R01	2024-08-11	geo_adj	1.0	2134.2	141.9	1
R02	R03	2024-08-11	geo_adj	1.0	487.5	213.6	1
R03	R02	2024-08-11	geo_adj	1.0	487.5	236.0	1
R03	R04	2024-08-11	geo_adj	1.0	1227.9	159.0	1
R04	R03	2024-08-11	geo_adj	1.0	1227.9	182.3	1
R04	R05	2024-08-11	geo_adj	1.0	839.0	230.7	1
R05	R04	2024-08-11	geo_adj	1.0	839.0	69.7	1
R05	R06	2024-08-11	geo_adj	1.0	3.3	96.4	1
R06	R05	2024-08-11	geo_adj	1.0	3.3	191.8	1
R06	R07	2024-08-11	geo_adj	1.0	313.3	214.7	1
R07	R06	2024-08-11	geo_adj	1.0	313.3	221.4	1
R07	R08	2024-08-11	geo_adj	1.0	1589.5	133.0	1
R08	R07	2024-08-11	geo_adj	1.0	1589.5	67.9	1
R08	R09	2024-08-11	geo_adj	1.0	531.7	137.6	1
R09	R08	2024-08-11	geo_adj	1.0	531.7	96.1	1
R09	R10	2024-08-11	geo_adj	1.0	340.0	108.2	1
R10	R09	2024-08-11	geo_adj	1.0	340.0	204.5	1
R10	R01	2024-08-11	geo_adj	1.0	826.8	65.1	1
R01	R10	2024-08-18	geo_adj	1.0	826.8	125.8	1
R01	R02	2024-08-18	geo_adj	1.0	2134.2	110.6	1
R02	R01	2024-08-18	geo_adj	1.0	2134.2	141.9	1
R02	R03	2024-08-18	geo_adj	1.0	487.5	213.6	1
R03	R02	2024-08-18	geo_adj	1.0	487.5	236.0	1
R03	R04	2024-08-18	geo_adj	1.0	1227.9	159.0	1
R04	R03	2024-08-18	geo_adj	1.0	1227.9	182.3	1
R04	R05	2024-08-18	geo_adj	1.0	839.0	230.7	1
R05	R04	2024-08-18	geo_adj	1.0	839.0	69.7	1
R05	R06	2024-08-18	geo_adj	1.0	3.3	96.4	1
R06	R05	2024-08-18	geo_adj	1.0	3.3	191.8	1
R06	R07	2024-08-18	geo_adj	1.0	313.3	214.7	1
R07	R06	2024-08-18	geo_adj	1.0	313.3	221.4	1
R07	R08	2024-08-18	geo_adj	1.0	1589.5	133.0	1
R08	R07	2024-08-18	geo_adj	1.0	1589.5	67.9	1
R08	R09	2024-08-18	geo_adj	1.0	531.7	137.6	1
R09	R08	2024-08-18	geo_adj	1.0	531.7	96.1	1
R09	R10	2024-08-18	geo_adj	1.0	340.0	108.2	1
R10	R09	2024-08-18	geo_adj	1.0	340.0	204.5	1
R10	R01	2024-08-18	geo_adj	1.0	826.8	65.1	1
R01	R10	2024-08-25	geo_adj	1.0	826.8	125.8	1
R01	R02	2024-08-25	geo_adj	1.0	2134.2	110.6	1
R02	R01	2024-08-25	geo_adj	1.0	2134.2	141.9	1
R02	R03	2024-08-25	geo_adj	1.0	487.5	213.6	1
R03	R02	2024-08-25	geo_adj	1.0	487.5	236.0	1
R03	R04	2024-08-25	geo_adj	1.0	1227.9	159.0	1
R04	R03	2024-08-25	geo_adj	1.0	1227.9	182.3	1
R04	R05	2024-08-25	geo_adj	1.0	839.0	230.7	1
R05	R04	2024-08-25	geo_adj	1.0	839.0	69.7	1
R05	R06	2024-08-25	geo_adj	1.0	3.3	96.4	1
R06	R05	2024-08-25	geo_adj	1.0	3.3	191.8	1
R06	R07	2024-08-25	geo_adj	1.0	313.3	214.7	1
R07	R06	2024-08-25	geo_adj	1.0	313.3	221.4	1
R07	R08	2024-08-25	geo_adj	1.0	1589.5	133.0	1
R08	R07	2024-08-25	geo_adj	1.0	1589.5	67.9	1
R08	R09	2024-08-25	geo_adj	1.0	531.7	137.6	1
R09	R08	2024-08-25	geo_adj	1.0	531.7	96.1	1
R09	R10	2024-08-25	geo_adj	1.0	340.0	108.2	1
R10	R09	2024-08-25	geo_adj	1.0	340.0	204.5	1
R10	R01	2024-08-25	geo_adj	1.0	826.8	65.1	1
R01	R10	2024-09-01	geo_adj	1.0	826.8	125.8	1
R01	R02	2024-09-01	geo_adj	1.0	2134.2	110.6	1
R02	R01	2024-09-01	geo_adj	1.0	2134.2	141.9	1
R02	R03	2024-09-01	geo_adj	1.0	487.5	213.6	1
R03	R02	2024-09-01	geo_adj	1.0	487.5	236.0	1
R03	R04	2024-09-01	geo_adj	1.0	1227.9	159.0	1
R04	R03	2024-09-01	geo_adj	1.0	1227.9	182.3	1
R04	R05	2024-09-01	geo_adj	1.0	839.0	230.7	1
R05	R04	2024-09-01	geo_adj	1.0	839.0	69.7	1
R05	R06	2024-09-01	geo_adj	1.0	3.3	96.4	1
R06	R05	2024-09-01	geo_adj	1.0	3.3	191.8	1
R06	R07	2024-09-01	geo_adj	1.0	313.3	214.7	1
R07	R06	2024-09-01	geo_adj	1.0	313.3	221.4	1
R07	R08	2024-09-01	geo_adj	1.0	1589.5	133.0	1
R08	R07	2024-09-01	geo_adj	1.0	1589.5	67.9	1
R08	R09	2024-09-01	geo_adj	1.0	531.7	137.6	1
R09	R08	2024-09-01	geo_adj	1.0	531.7	96.1	1
R09	R10	2024-09-01	geo_adj	1.0	340.0	108.2	1
R10	R09	2024-09-01	geo_adj	1.0	340.0	204.5	1
R10	R01	2024-09-01	geo_adj	1.0	826.8	65.1	1
R01	R10	2024-09-08	geo_adj	1.0	826.8	125.8	1
R01	R02	2024-09-08	geo_adj	1.0	2134.2	110.6	1
R02	R01	2024-09-08	geo_adj	1.0	2134.2	141.9	1
R02	R03	2024-09-08	geo_adj	1.0	487.5	213.6	1
R03	R02	2024-09-08	geo_adj	1.0	487.5	236.0	1
R03	R04	2024-09-08	geo_adj	1.0	1227.9	159.0	1
R04	R03	2024-09-08	geo_adj	1.0	1227.9	182.3	1
R04	R05	2024-09-08	geo_adj	1.0	839.0	230.7	1
R05	R04	2024-09-08	geo_adj	1.0	839.0	69.7	1
R05	R06	2024-09-08	geo_adj	1.0	3.3	96.4	1
R06	R05	2024-09-08	geo_adj	1.0	3.3	191.8	1
R06	R07	2024-09-08	geo_adj	1.0	313.3	214.7	1
R07	R06	2024-09-08	geo_adj	1.0	313.3	221.4	1
R07	R08	2024-09-08	geo_adj	1.0	1589.5	133.0	1
R08	R07	2024-09-08	geo_adj	1.0	1589.5	67.9	1
R08	R09	2024-09-08	geo_adj	1.0	531.7	137.6	1
R09	R08	2024-09-08	geo_adj	1.0	531.7	96.1	1
R09	R10	2024-09-08	geo_adj	1.0	340.0	108.2	1
R10	R09	2024-09-08	geo_adj	1.0	340.0	204.5	1
R10	R01	2024-09-08	geo_adj	1.0	826.8	65.1	1
R01	R10	2024-09-15	geo_adj	1.0	826.8	125.8	1
R01	R02	2024-09-15	geo_adj	1.0	2134.2	110.6	1
R02	R01	2024-09-15	geo_adj	1.0	2134.2	141.9	1
R02	R03	2024-09-15	geo_adj	1.0	487.5	213.6	1
R03	R02	2024-09-15	geo_adj	1.0	487.5	236.0	1
R03	R04	2024-09-15	geo_adj	1.0	1227.9	159.0	1
R04	R03	2024-09-15	geo_adj	1.0	1227.9	182.3	1
R04	R05	2024-09-15	geo_adj	1.0	839.0	230.7	1
R05	R04	2024-09-15	geo_adj	1.0	839.0	69.7	1
R05	R06	2024-09-15	geo_adj	1.0	3.3	96.4	1
R06	R05	2024-09-15	geo_adj	1.0	3.3	191.8	1
R06	R07	2024-09-15	geo_adj	1.0	313.3	214.7	1
R07	R06	2024-09-15	geo_adj	1.0	313.3	221.4	1
R07	R08	2024-09-15	geo_adj	1.0	1589.5	133.0	1
R08	R07	2024-09-15	geo_adj	1.0	1589.5	67.9	1
R08	R09	2024-09-15	geo_adj	1.0	531.7	137.6	1
R09	R08	2024-09-15	geo_adj	1.0	531.7	96.1	1
R09	R10	2024-09-15	geo_adj	1.0	340.0	108.2	1
R10	R09	2024-09-15	geo_adj	1.0	340.0	204.5	1
R10	R01	2024-09-15	geo_adj	1.0	826.8	65.1	1
R01	R10	2024-09-22	geo_adj	1.0	826.8	125.8	1
R01	R02	2024-09-22	geo_adj	1.0	2134.2	110.6	1
R02	R01	2024-09-22	geo_adj	1.0	2134.2	141.9	1
R02	R03	2024-09-22	geo_adj	1.0	487.5	213.6	1
R03	R02	2024-09-22	geo_adj	1.0	487.5	236.0	1
R03	R04	2024-09-22	geo_adj	1.0	1227.9	159.0	1
R04	R03	2024-09-22	geo_adj	1.0	1227.9	182.3	1
R04	R05	2024-09-22	geo_adj	1.0	839.0	230.7	1
R05	R04	2024-09-22	geo_adj	1.0	839.0	69.7	1
R05	R06	2024-09-22	geo_adj	1.0	3.3	96.4	1
R06	R05	2024-09-22	geo_adj	1.0	3.3	191.8	1
R06	R07	2024-09-22	geo_adj	1.0	313.3	214.7	1
R07	R06	2024-09-22	geo_adj	1.0	313.3	221.4	1
R07	R08	2024-09-22	geo_adj	1.0	1589.5	133.0	1
R08	R07	2024-09-22	geo_adj	1.0	1589.5	67.9	1
R08	R09	2024-09-22	geo_adj	1.0	531.7	137.6	1
R09	R08	2024-09-22	geo_adj	1.0	531.7	96.1	1
R09	R10	2024-09-22	geo_adj	1.0	340.0	108.2	1
R10	R09	2024-09-22	geo_adj	1.0	340.0	204.5	1
R10	R01	2024-09-22	geo_adj	1.0	826.8	65.1	1
R01	R10	2024-09-29	geo_adj	1.0	826.8	125.8	1
R01	R02	2024-09-29	geo_adj	1.0	2134.2	110.6	1
R02	R01	2024-09-29	geo_adj	1.0	2134.2	141.9	1
R02	R03	2024-09-29	geo_adj	1.0	487.5	213.6	1
R03	R02	2024-09-29	geo_adj	1.0	487.5	236.0	1
R03	R04	2024-09-29	geo_adj	1.0	1227.9	159.0	1
R04	R03	2024-09-29	geo_adj	1.0	1227.9	182.3	1
R04	R05	2024-09-29	geo_adj	1.0	839.0	230.7	1
R05	R04	2024-09-29	geo_adj	1.0	839.0	69.7	1
R05	R06	2024-09-29	geo_adj	1.0	3.3	96.4	1
R06	R05	2024-09-29	geo_adj	1.0	3.3	191.8	1
R06	R07	2024-09-29	geo_adj	1.0	313.3	214.7	1
R07	R06	2024-09-29	geo_adj	1.0	313.3	221.4	1
R07	R08	2024-09-29	geo_adj	1.0	1589.5	133.0	1
R08	R07	2024-09-29	geo_adj	1.0	1589.5	67.9	1
R08	R09	2024-09-29	geo_adj	1.0	531.7	137.6	1
R09	R08	2024-09-29	geo_adj	1.0	531.7	96.1	1
R09	R10	2024-09-29	geo_adj	1.0	340.0	108.2	1
R10	R09	2024-09-29	geo_adj	1.0	340.0	204.5	1
R10	R01	2024-09-29	geo_adj	1.0	826.8	65.1	1
R01	R10	2024-10-06	geo_adj	1.0	826.8	125.8	1
R01	R02	2024-10-06	geo_adj	1.0	2134.2	110.6	1
R02	R01	2024-10-06	geo_adj	1.0	2134.2	141.9	1
R02	R03	2024-10-06	geo_adj	1.0	487.5	213.6	1
R03	R02	2024-10-06	geo_adj	1.0	487.5	236.0	1
R03	R04	2024-10-06	geo_adj	1.0	1227.9	159.0	1
R04	R03	2024-10-06	geo_adj	1.0	1227.9	182.3	1
R04	R05	2024-10-06	geo_adj	1.0	839.0	230.7	1
R05	R04	2024-10-06	geo_adj	1.0	839.0	69.7	1
R05	R06	2024-10-06	geo_adj	1.0	3.3	96.4	1
R06	R05	2024-10-06	geo_adj	1.0	3.3	191.8	1
R06	R07	2024-10-06	geo_adj	1.0	313.3	214.7	1
R07	R06	2024-10-06	geo_adj	1.0	313.3	221.4	1
R07	R08	2024-10-06	geo_adj	1.0	1589.5	133.0	1
R08	R07	2024-10-06	geo_adj	1.0	1589.5	67.9	1
R08	R09	2024-10-06	geo_adj	1.0	531.7	137.6	1
R09	R08	2024-10-06	geo_adj	1.0	531.7	96.1	1
R09	R10	2024-10-06	geo_adj	1.0	340.0	108.2	1
R10	R09	2024-10-06	geo_adj	1.0	340.0	204.5	1
R10	R01	2024-10-06	geo_adj	1.0	826.8	65.1	1
R01	R10	2024-10-13	geo_adj	1.0	826.8	125.8	1
R01	R02	2024-10-13	geo_adj	1.0	2134.2	110.6	1
R02	R01	2024-10-13	geo_adj	1.0	2134.2	141.9	1
R02	R03	2024-10-13	geo_adj	1.0	487.5	213.6	1
R03	R02	2024-10-13	geo_adj	1.0	487.5	236.0	1
R03	R04	2024-10-13	geo_adj	1.0	1227.9	159.0	1
R04	R03	2024-10-13	geo_adj	1.0	1227.9	182.3	1
R04	R05	2024-10-13	geo_adj	1.0	839.0	230.7	1
R05	R04	2024-10-13	geo_adj	1.0	839.0	69.7	1
R05	R06	2024-10-13	geo_adj	1.0	3.3	96.4	1
R06	R05	2024-10-13	geo_adj	1.0	3.3	191.8	1
R06	R07	2024-10-13	geo_adj	1.0	313.3	214.7	1
R07	R06	2024-10-13	geo_adj	1.0	313.3	221.4	1
R07	R08	2024-10-13	geo_adj	1.0	1589.5	133.0	1
R08	R07	2024-10-13	geo_adj	1.0	1589.5	67.9	1
R08	R09	2024-10-13	geo_adj	1.0	531.7	137.6	1
R09	R08	2024-10-13	geo_adj	1.0	531.7	96.1	1
R09	R10	2024-10-13	geo_adj	1.0	340.0	108.2	1
R10	R09	2024-10-13	geo_adj	1.0	340.0	204.5	1
R10	R01	2024-10-13	geo_adj	1.0	826.8	65.1	1
R01	R10	2024-10-20	geo_adj	1.0	826.8	125.8	1
R01	R02	2024-10-20	geo_adj	1.0	2134.2	110.6	1
R02	R01	2024-10-20	geo_adj	1.0	2134.2	141.9	1
R02	R03	2024-10-20	geo_adj	1.0	487.5	213.6	1
R03	R02	2024-10-20	geo_adj	1.0	487.5	236.0	1
R03	R04	2024-10-20	geo_adj	1.0	1227.9	159.0	1
R04	R03	2024-10-20	geo_adj	1.0	1227.9	182.3	1
R04	R05	2024-10-20	geo_adj	1.0	839.0	230.7	1
R05	R04	2024-10-20	geo_adj	1.0	839.0	69.7	1
R05	R06	2024-10-20	geo_adj	1.0	3.3	96.4	1
R06	R05	2024-10-20	geo_adj	1.0	3.3	191.8	1
R06	R07	2024-10-20	geo_adj	1.0	313.3	214.7	1
R07	R06	2024-10-20	geo_adj	1.0	313.3	221.4	1
R07	R08	2024-10-20	geo_adj	1.0	1589.5	133.0	1
R08	R07	2024-10-20	geo_adj	1.0	1589.5	67.9	1
R08	R09	2024-10-20	geo_adj	1.0	531.7	137.6	1
R09	R08	2024-10-20	geo_adj	1.0	531.7	96.1	1
R09	R10	2024-10-20	geo_adj	1.0	340.0	108.2	1
R10	R09	2024-10-20	geo_adj	1.0	340.0	204.5	1
R10	R01	2024-10-20	geo_adj	1.0	826.8	65.1	1
R01	R10	2024-10-27	geo_adj	1.0	826.8	125.8	1
R01	R02	2024-10-27	geo_adj	1.0	2134.2	110.6	1
R02	R01	2024-10-27	geo_adj	1.0	2134.2	141.9	1
R02	R03	2024-10-27	geo_adj	1.0	487.5	213.6	1
R03	R02	2024-10-27	geo_adj	1.0	487.5	236.0	1
R03	R04	2024-10-27	geo_adj	1.0	1227.9	159.0	1
R04	R03	2024-10-27	geo_adj	1.0	1227.9	182.3	1
R04	R05	2024-10-27	geo_adj	1.0	839.0	230.7	1
R05	R04	2024-10-27	geo_adj	1.0	839.0	69.7	1
R05	R06	2024-10-27	geo_adj	1.0	3.3	96.4	1
R06	R05	2024-10-27	geo_adj	1.0	3.3	191.8	1
R06	R07	2024-10-27	geo_adj	1.0	313.3	214.7	1
R07	R06	2024-10-27	geo_adj	1.0	313.3	221.4	1
R07	R08	2024-10-27	geo_adj	1.0	1589.5	133.0	1
R08	R07	2024-10-27	geo_adj	1.0	1589.5	67.9	1
R08	R09	2024-10-27	geo_adj	1.0	531.7	137.6	1
R09	R08	2024-10-27	geo_adj	1.0	531.7	96.1	1
R09	R10	2024-10-27	geo_adj	1.0	340.0	108.2	1
R10	R09	2024-10-27	geo_adj	1.0	340.0	204.5	1
R10	R01	2024-10-27	geo_adj	1.0	826.8	65.1	1
R01	R10	2024-11-03	geo_adj	1.0	826.8	125.8	1
R01	R02	2024-11-03	geo_adj	1.0	2134.2	110.6	1
R02	R01	2024-11-03	geo_adj	1.0	2134.2	141.9	1
R02	R03	2024-11-03	geo_adj	1.0	487.5	213.6	1
R03	R02	2024-11-03	geo_adj	1.0	487.5	236.0	1
R03	R04	2024-11-03	geo_adj	1.0	1227.9	159.0	1
R04	R03	2024-11-03	geo_adj	1.0	1227.9	182.3	1
R04	R05	2024-11-03	geo_adj	1.0	839.0	230.7	1
R05	R04	2024-11-03	geo_adj	1.0	839.0	69.7	1
R05	R06	2024-11-03	geo_adj	1.0	3.3	96.4	1
R06	R05	2024-11-03	geo_adj	1.0	3.3	191.8	1
R06	R07	2024-11-03	geo_adj	1.0	313.3	214.7	1
R07	R06	2024-11-03	geo_adj	1.0	313.3	221.4	1
R07	R08	2024-11-03	geo_adj	1.0	1589.5	133.0	1
R08	R07	2024-11-03	geo_adj	1.0	1589.5	67.9	1
R08	R09	2024-11-03	geo_adj	1.0	531.7	137.6	1
R09	R08	2024-11-03	geo_adj	1.0	531.7	96.1	1
R09	R10	2024-11-03	geo_adj	1.0	340.0	108.2	1
R10	R09	2024-11-03	geo_adj	1.0	340.0	204.5	1
R10	R01	2024-11-03	geo_adj	1.0	826.8	65.1	1
R01	R10	2024-11-10	geo_adj	1.0	826.8	125.8	1
R01	R02	2024-11-10	geo_adj	1.0	2134.2	110.6	1
R02	R01	2024-11-10	geo_adj	1.0	2134.2	141.9	1
R02	R03	2024-11-10	geo_adj	1.0	487.5	213.6	1
R03	R02	2024-11-10	geo_adj	1.0	487.5	236.0	1
R03	R04	2024-11-10	geo_adj	1.0	1227.9	159.0	1
R04	R03	2024-11-10	geo_adj	1.0	1227.9	182.3	1
R04	R05	2024-11-10	geo_adj	1.0	839.0	230.7	1
R05	R04	2024-11-10	geo_adj	1.0	839.0	69.7	1
R05	R06	2024-11-10	geo_adj	1.0	3.3	96.4	1
R06	R05	2024-11-10	geo_adj	1.0	3.3	191.8	1
R06	R07	2024-11-10	geo_adj	1.0	313.3	214.7	1
R07	R06	2024-11-10	geo_adj	1.0	313.3	221.4	1
R07	R08	2024-11-10	geo_adj	1.0	1589.5	133.0	1
R08	R07	2024-11-10	geo_adj	1.0	1589.5	67.9	1
R08	R09	2024-11-10	geo_adj	1.0	531.7	137.6	1
R09	R08	2024-11-10	geo_adj	1.0	531.7	96.1	1
R09	R10	2024-11-10	geo_adj	1.0	340.0	108.2	1
R10	R09	2024-11-10	geo_adj	1.0	340.0	204.5	1
R10	R01	2024-11-10	geo_adj	1.0	826.8	65.1	1
R01	R10	2024-11-17	geo_adj	1.0	826.8	125.8	1
R01	R02	2024-11-17	geo_adj	1.0	2134.2	110.6	1
R02	R01	2024-11-17	geo_adj	1.0	2134.2	141.9	1
R02	R03	2024-11-17	geo_adj	1.0	487.5	213.6	1
R03	R02	2024-11-17	geo_adj	1.0	487.5	236.0	1
R03	R04	2024-11-17	geo_adj	1.0	1227.9	159.0	1
R04	R03	2024-11-17	geo_adj	1.0	1227.9	182.3	1
R04	R05	2024-11-17	geo_adj	1.0	839.0	230.7	1
R05	R04	2024-11-17	geo_adj	1.0	839.0	69.7	1
R05	R06	2024-11-17	geo_adj	1.0	3.3	96.4	1
R06	R05	2024-11-17	geo_adj	1.0	3.3	191.8	1
R06	R07	2024-11-17	geo_adj	1.0	313.3	214.7	1
R07	R06	2024-11-17	geo_adj	1.0	313.3	221.4	1
R07	R08	2024-11-17	geo_adj	1.0	1589.5	133.0	1
R08	R07	2024-11-17	geo_adj	1.0	1589.5	67.9	1
R08	R09	2024-11-17	geo_adj	1.0	531.7	137.6	1
R09	R08	2024-11-17	geo_adj	1.0	531.7	96.1	1
R09	R10	2024-11-17	geo_adj	1.0	340.0	108.2	1
R10	R09	2024-11-17	geo_adj	1.0	340.0	204.5	1
R10	R01	2024-11-17	geo_adj	1.0	826.8	65.1	1
R01	R10	2024-11-24	geo_adj	1.0	826.8	125.8	1
R01	R02	2024-11-24	geo_adj	1.0	2134.2	110.6	1
R02	R01	2024-11-24	geo_adj	1.0	2134.2	141.9	1
R02	R03	2024-11-24	geo_adj	1.0	487.5	213.6	1
R03	R02	2024-11-24	geo_adj	1.0	487.5	236.0	1
R03	R04	2024-11-24	geo_adj	1.0	1227.9	159.0	1
R04	R03	2024-11-24	geo_adj	1.0	1227.9	182.3	1
R04	R05	2024-11-24	geo_adj	1.0	839.0	230.7	1
R05	R04	2024-11-24	geo_adj	1.0	839.0	69.7	1
R05	R06	2024-11-24	geo_adj	1.0	3.3	96.4	1
R06	R05	2024-11-24	geo_adj	1.0	3.3	191.8	1
R06	R07	2024-11-24	geo_adj	1.0	313.3	214.7	1
R07	R06	2024-11-24	geo_adj	1.0	313.3	221.4	1
R07	R08	2024-11-24	geo_adj	1.0	1589.5	133.0	1
R08	R07	2024-11-24	geo_adj	1.0	1589.5	67.9	1
R08	R09	2024-11-24	geo_adj	1.0	531.7	137.6	1
R09	R08	2024-11-24	geo_adj	1.0	531.7	96.1	1
R09	R10	2024-11-24	geo_adj	1.0	340.0	108.2	1
R10	R09	2024-11-24	geo_adj	1.0	340.0	204.5	1
[truncated: 101 more rows]
