# Supplementary material for: Dynamic spatiotemporal graph attention networks for cross-regional multi-disease forecasting and intervention optimization
Source: Front Public Health. 2026 Feb 4;14:1720620. doi: 10.3389/fpubh.2026.1720620 (PMC12913526; doi:10.3389/fpubh.2026.1720620)
Supplement: Supplementary file 5 [file Data_Sheet_1.ZIP › Raw date/gold/index_maps/task_index_map.csv]

disease_id	task_idx
ILI	0
HFMD	1
DENGUE	2
RSV	3
