# Supplementary material for: Dynamic spatiotemporal graph attention networks for cross-regional multi-disease forecasting and intervention optimization
Source: Front Public Health. 2026 Feb 4;14:1720620. doi: 10.3389/fpubh.2026.1720620 (PMC12913526; doi:10.3389/fpubh.2026.1720620)
Supplement: Supplementary file 5 [file Data_Sheet_1.ZIP › Raw date/gold/ml_node_features_weekly.csv]

region_id	disease_id	week_end_date	cases_new	incidence_per_100k	report_delay_days_mean	nowcast_cases_mean	nowcast_ci_low	nowcast_ci_high	data_quality_flag	temp_mean_c	rh_mean_pct	precip_mm	wind_speed_ms	vpd_kpa	aqi_mean	od_inflow_trips	od_outflow_trips	od_net_trips	beds_per_10k	tests_done	test_positivity_pct	population_total	npi_mask_lvl	npi_school_lvl	vaccine_doses	vector_control_freq	travel_limit_lvl	npi_mask_cov_pct	vaccine_doses_per_10k	fourier_sin_1	fourier_cos_1	fourier_sin_2	fourier_cos_2	fourier_sin_3	fourier_cos_3	is_holiday	term_break	y_lag_1	y_lag_2	y_lag_3	y_lag_4	y_lag_5	y_lag_6	y_lag_7	y_lag_8	y_lag_9	y_lag_10	y_lag_11	y_lag_12
R01	DENGUE	2023-01-01	0	0.0	2.05	0.0	0.0	0.0	0	16.18	40.9	0.0	2.81	0.365	51.0	82414.51224675612	45078.600494082304	37335.91175267381	30.3	2392	3.33	12464861	0	0	0.0	0	0	0.0	0.0	6.432490598706546e-16	1.0	1.2864981197413093e-15	1.0	-7.347880794884119e-16	1.0	0	0
R01	DENGUE	2023-01-08	123	0.987	2.62	130.96	111.32	150.61	0	18.2	61.3	0.0	2.67	0.317	83.2	72304.05612699948	109745.45786067296	-37441.40173367348	30.3	5134	10.5	12464861	0	0	0.0	0	0	0.0	0.0	0.12053668025532305	0.9927088740980538	0.2393156642875578	0.9709418174260521	0.3546048870425357	0.9350162426854147	1	0	0.0
R01	DENGUE	2023-01-15	152	1.219	1.38	167.68	142.53	192.83	0	15.88	31.9	0.0	2.07	0.401	49.8	48023.50927590211	48293.95727804263	-270.44800214051793	30.3	4534	8.23	12464861	0	0	0.0	0	0	0.0	0.0	0.2393156642875578	0.9709418174260521	0.4647231720437685	0.8854560256532098	0.6631226582407952	0.7485107481711012	0	0	123.0	0.0
R01	DENGUE	2023-01-22	0	0.0	2.6	0.0	0.0	0.0	0	16.38	36.5	0.0	2.97	0.405	83.3	32588.289923028446	87144.59715966544	-54556.307236636996	30.3	4686	5.07	12464861	1	0	0.0	0	0	37.89184070653463	0.0	0.3546048870425357	0.9350162426854147	0.6631226582407952	0.7485107481711012	0.8854560256532098	0.46472317204376856	0	0	152.0	123.0	0.0
R01	DENGUE	2023-01-29	51	0.409	2.63	52.73	44.82	60.64	1	18.97	51.3	0.0	2.0	0.437	47.4	142456.81772746902	62727.61967982866	79729.19804764036	30.3	4223	5.62	12464861	0	0	0.0	0	0	0.0	0.0	0.4647231720437685	0.8854560256532098	0.8229838658936565	0.5680647467311558	0.9927088740980539	0.120536680255323	0	0	0.0	152.0	123.0	0.0
R01	DENGUE	2023-02-05	129	1.035	3.32	131.52	111.79	151.25	0	19.8	46.6	0.0	3.44	0.523	56.5	60989.52283137605	35801.6530638423	25187.869767533753	30.3	5470	5.71	12464861	0	1	0.0	0	0	0.0	0.0	0.5680647467311557	0.8229838658936565	0.9350162426854148	0.3546048870425356	0.9709418174260523	-0.23931566428755754	0	1	51.0	0.0	152.0	123.0	0.0
R01	DENGUE	2023-02-12	71	0.57	1.86	73.0	62.05	83.95	0	20.18	51.9	0.0	2.44	0.489	84.6	66913.38408715311	75030.6076812781	-8117.223594124982	30.3	5455	5.63	12464861	0	1	0.0	0	0	0.0	0.0	0.6631226582407952	0.7485107481711012	0.9927088740980539	0.120536680255323	0.8229838658936566	-0.5680647467311556	0	1	129.0	51.0	0.0	152.0	123.0	0.0
R01	DENGUE	2023-02-19	152	1.219	2.63	155.23	131.94	178.51	0	20.93	62.5	0.0	5.2	0.41	56.2	70494.12553818109	35693.0369755911	34801.08856258999	30.3	4289	6.81	12464861	0	0	0.0	0	0	0.0	0.0	0.7485107481711012	0.6631226582407953	0.992708874098054	-0.1205366802553229	0.5680647467311557	-0.8229838658936565	0	0	71.0	129.0	51.0	0.0	152.0	123.0	0.0
R01	DENGUE	2023-02-26	200	1.605	2.58	199.14	169.27	229.02	0	20.39	53.9	0.0	3.33	0.479	83.6	29866.01581300651	99832.27810323628	-69966.26229022977	30.3	3355	6.4	12464861	0	0	0.0	0	0	0.0	0.0	0.8229838658936565	0.5680647467311558	0.9350162426854149	-0.3546048870425355	0.2393156642875577	-0.9709418174260522	0	0	152.0	71.0	129.0	51.0	0.0	152.0	123.0	0.0
R01	DENGUE	2023-03-05	342	2.744	2.94	380.01	323.01	437.01	0	21.86	52.9	0.0	1.87	0.559	81.2	76342.22157582366	111215.86153570234	-34873.63995987868	30.3	4223	6.79	12464861	0	0	0.0	0	0	0.0	0.0	0.8854560256532098	0.46472317204376856	0.8229838658936566	-0.5680647467311556	-0.12053668025532283	-0.992708874098054	0	0	200.0	152.0	71.0	129.0	51.0	0.0	152.0	123.0	0.0
R01	DENGUE	2023-03-12	519	4.164	2.86	565.67	480.82	650.52	0	22.61	56.0	8.8	3.43	0.554	73.9	79605.15378764276	102763.32037758031	-23158.16658993755	30.3	4812	5.06	12464861	0	0	0.0	0	0	0.0	0.0	0.9350162426854148	0.3546048870425356	0.6631226582407951	-0.7485107481711012	-0.46472317204376806	-0.88545602565321	0	0	342.0	200.0	152.0	71.0	129.0	51.0	0.0	152.0	123.0	0.0
R01	DENGUE	2023-03-19	0	0.0	2.49	0.0	0.0	0.0	0	24.33	71.1	9.2	2.25	0.415	80.1	38397.32779750652	48023.049275296886	-9625.721477790365	30.3	5977	7.11	12464861	2	0	0.0	0	0	65.04256351889646	0.0	0.9709418174260521	0.23931566428755807	0.464723172043769	-0.8854560256532095	-0.748510748171101	-0.6631226582407955	0	0	519.0	342.0	200.0	152.0	71.0	129.0	51.0	0.0	152.0	123.0	0.0
R01	DENGUE	2023-03-26	387	3.105	1.95	394.7	335.5	453.91	0	24.75	61.3	38.2	2.27	0.571	30.2	34509.0792999712	113759.3606330825	-79250.2813331113	30.3	6990	11.89	12464861	0	0	0.0	0	0	0.0	0.0	0.9927088740980539	0.120536680255323	0.2393156642875577	-0.9709418174260522	-0.9350162426854146	-0.35460488704253595	0	0	0.0	519.0	342.0	200.0	152.0	71.0	129.0	51.0	0.0	152.0	123.0	0.0
R01	DENGUE	2023-04-02	499	4.003	2.39	493.69	419.63	567.74	0	26.6	63.4	14.2	2.86	0.608	67.5	66706.68304539731	108562.83655315684	-41856.15350775953	30.3	5967	9.22	12464861	0	0	0.0	0	0	0.0	0.0	0.9999999999999999	-1.6081226496766366e-16	-3.216245299353273e-16	-1.0	-1.0	-1.8369701987210297e-16	0	0	387.0	0.0	519.0	342.0	200.0	152.0	71.0	129.0	51.0	0.0	152.0	123.0
R01	DENGUE	2023-04-09	381	3.057	2.1	374.17	318.05	430.3	0	27.58	54.3	8.4	3.62	0.804	69.7	118391.93949676034	78494.01403775014	39897.92545901021	30.3	3822	7.85	12464861	0	0	0.0	0	0	0.0	0.0	0.992708874098054	-0.1205366802553229	-0.2393156642875575	-0.9709418174260523	-0.9350162426854148	0.3546048870425356	0	0	499.0	387.0	0.0	519.0	342.0	200.0	152.0	71.0	129.0	51.0	0.0	152.0
R01	DENGUE	2023-04-16	353	2.832	2.61	384.54	326.86	442.22	0	26.42	63.0	14.5	2.58	0.607	63.5	31132.366626976076	31142.92166006931	-10.55503309323467	30.3	4690	0.51	12464861	1	0	0.0	0	0	76.2863011660182	0.0	0.9709418174260523	-0.23931566428755754	-0.46472317204376806	-0.88545602565321	-0.7485107481711017	0.6631226582407945	0	0	381.0	499.0	387.0	0.0	519.0	342.0	200.0	152.0	71.0	129.0	51.0	0.0
R01	DENGUE	2023-04-23	674	5.407	3.2	667.07	567.01	767.13	0	28.72	72.6	50.8	2.29	0.514	61.4	97312.04256407244	27218.97366127825	70093.06890279418	30.3	5372	8.1	12464861	0	0	0.0	0	1	0.0	0.0	0.9350162426854149	-0.3546048870425355	-0.663122658240795	-0.7485107481711014	-0.46472317204376834	0.8854560256532098	0	0	353.0	381.0	499.0	387.0	0.0	519.0	342.0	200.0	152.0	71.0	129.0	51.0
R01	DENGUE	2023-04-30	1326	10.638	2.47	1486.1	1263.18	1709.01	0	30.04	76.7	47.7	3.11	0.467	52.8	52880.58362057188	97589.78236562775	-44709.198745055866	30.3	4798	4.09	12464861	0	0	0.0	0	0	0.0	0.0	0.8854560256532099	-0.4647231720437685	-0.8229838658936565	-0.5680647467311558	-0.12053668025532276	0.992708874098054	0	0	674.0	353.0	381.0	499.0	387.0	0.0	519.0	342.0	200.0	152.0	71.0	129.0
R01	DENGUE	2023-05-07	1043	8.368	2.74	1140.67	969.57	1311.77	0	30.58	81.3	38.0	3.61	0.385	91.1	117616.64506689076	81304.6972635285	36311.94780336226	30.3	3371	8.16	12464861	0	0	0.0	0	0	0.0	0.0	0.8229838658936566	-0.5680647467311556	-0.9350162426854146	-0.35460488704253595	0.23931566428755735	0.9709418174260523	0	0	1326.0	674.0	353.0	381.0	499.0	387.0	0.0	519.0	342.0	200.0	152.0	71.0
R01	DENGUE	2023-05-14	773	6.201	2.51	830.07	705.56	954.58	0	34.07	71.1	61.3	2.11	0.696	83.8	53289.79464060433	101736.59707802652	-48446.80243742219	30.3	3449	6.42	12464861	0	0	0.0	0	1	0.0	0.0	0.7485107481711014	-0.663122658240795	-0.9927088740980539	-0.12053668025532357	0.5680647467311555	0.8229838658936567	0	0	1043.0	1326.0	674.0	353.0	381.0	499.0	387.0	0.0	519.0	342.0	200.0	152.0
R01	DENGUE	2023-05-21	999	8.015	2.37	1045.67	888.82	1202.53	0	35.25	84.5	65.1	2.21	0.393	79.7	51130.21997250201	81565.0721380722	-30434.852165570184	30.3	5713	5.35	12464861	0	0	0.0	0	0	0.0	0.0	0.6631226582407951	-0.7485107481711012	-0.9927088740980539	0.12053668025532321	0.8229838658936559	0.5680647467311567	0	0	773.0	1043.0	1326.0	674.0	353.0	381.0	499.0	387.0	0.0	519.0	342.0	200.0
R01	DENGUE	2023-05-28	1044	8.376	1.65	1110.44	943.88	1277.01	0	32.43	82.9	51.1	3.0	0.383	67.6	69766.85296469704	86772.93012574303	-17006.077161045992	30.3	6791	4.26	12464861	0	0	0.0	0	0	0.0	0.0	0.5680647467311557	-0.8229838658936565	-0.9350162426854148	0.3546048870425356	0.9709418174260522	0.23931566428755788	0	0	999.0	773.0	1043.0	1326.0	674.0	353.0	381.0	499.0	387.0	0.0	519.0	342.0
R01	DENGUE	2023-06-04	1498	12.018	2.28	1572.9	1336.96	1808.83	0	34.02	73.5	66.0	2.94	0.636	85.7	86316.19705432895	16800.69450006128	69515.50255426767	30.3	5214	6.82	12464861	0	0	0.0	1	0	0.0	0.0	0.464723172043769	-0.8854560256532095	-0.8229838658936571	0.5680647467311547	0.9927088740980541	-0.12053668025532221	0	0	1044.0	999.0	773.0	1043.0	1326.0	674.0	353.0	381.0	499.0	387.0	0.0	519.0
R01	DENGUE	2023-06-11	1987	15.941	2.06	2251.97	1914.17	2589.76	0	35.58	89.5	126.9	2.24	0.268	66.9	46352.478986216025	103476.27996226962	-57123.80097605359	30.3	5406	6.66	12464861	0	0	0.0	0	0	0.0	0.0	0.3546048870425359	-0.9350162426854147	-0.6631226582407955	0.7485107481711009	0.8854560256532101	-0.46472317204376784	0	0	1498.0	1044.0	999.0	773.0	1043.0	1326.0	674.0	353.0	381.0	499.0	387.0	0.0
R01	DENGUE	2023-06-18	1221	9.796	2.97	1399.84	1189.87	1609.82	3	33.56	88.3	104.2	1.81	0.276	79.3	49447.29958964748	48429.69363972361	1017.605949923869	30.3	8021	9.39	12464861	0	0	0.0	1	0	0.0	0.0	0.2393156642875577	-0.9709418174260522	-0.46472317204376834	0.8854560256532098	0.6631226582407956	-0.7485107481711007	0	0	1987.0	1498.0	1044.0	999.0	773.0	1043.0	1326.0	674.0	353.0	381.0	499.0	387.0
R01	DENGUE	2023-06-25	2001	16.053	2.96	1994.91	1695.67	2294.15	0	36.95	81.2	96.5	2.64	0.506	51.7	47270.090602191376	26855.869379308508	20414.22122288287	30.3	5470	10.16	12464861	0	0	0.0	0	0	0.0	0.0	0.12053668025532308	-0.9927088740980538	-0.23931566428755785	0.9709418174260521	0.3546048870425361	-0.9350162426854146	0	0	1221.0	1987.0	1498.0	1044.0	999.0	773.0	1043.0	1326.0	674.0	353.0	381.0	499.0
R01	DENGUE	2023-07-02	1330	10.67	2.12	1319.45	1121.53	1517.37	0	36.82	88.3	94.7	1.74	0.314	58.7	64275.73146831854	22977.81460421566	41297.91686410288	30.3	5652	7.59	12464861	0	0	0.0	0	0	0.0	0.0	-3.216245299353273e-16	-1.0	6.432490598706546e-16	1.0	3.6739403974420594e-16	-1.0	0	0	2001.0	1221.0	1987.0	1498.0	1044.0	999.0	773.0	1043.0	1326.0	674.0	353.0	381.0
R01	DENGUE	2023-07-09	1110	8.905	2.0	1255.99	1067.59	1444.39	0	34.13	83.5	104.9	2.84	0.398	84.1	58595.47416941504	18283.996271303255	40311.477898111785	30.3	4003	5.87	12464861	0	0	0.0	1	0	0.0	0.0	-0.12053668025532283	-0.992708874098054	0.23931566428755735	0.9709418174260523	-0.3546048870425354	-0.9350162426854148	0	0	1330.0	2001.0	1221.0	1987.0	1498.0	1044.0	999.0	773.0	1043.0	1326.0	674.0	353.0
R01	DENGUE	2023-07-16	941	7.549	3.25	991.59	842.85	1140.32	0	34.24	78.0	50.9	1.88	0.533	83.2	94120.63460553541	111135.54512678081	-17014.9105212454	30.3	5705	7.02	12464861	0	0	0.0	1	0	0.0	0.0	-0.2393156642875575	-0.9709418174260523	0.46472317204376795	0.88545602565321	-0.6631226582407951	-0.7485107481711013	0	0	1110.0	1330.0	2001.0	1221.0	1987.0	1498.0	1044.0	999.0	773.0	1043.0	1326.0	674.0
R01	DENGUE	2023-07-23	1636	13.125	3.21	1622.57	1379.19	1865.96	0	34.66	84.1	86.9	4.69	0.393	71.4	110242.74884435501	115393.553785438	-5150.804941082984	30.3	4561	5.43	12464861	1	0	0.0	0	0	37.92109766315417	0.0	-0.3546048870425357	-0.9350162426854148	0.6631226582407952	0.7485107481711012	-0.8854560256532089	-0.4647231720437701	0	0	941.0	1110.0	1330.0	2001.0	1221.0	1987.0	1498.0	1044.0	999.0	773.0	1043.0	1326.0
R01	DENGUE	2023-07-30	745	5.977	2.49	830.7	706.1	955.31	0	32.8	73.7	53.9	3.28	0.599	70.6	83981.96095429774	46800.58485723313	37181.37609706461	30.3	3430	7.33	12464861	0	1	0.0	0	0	0.0	0.0	-0.46472317204376806	-0.88545602565321	0.8229838658936559	0.5680647467311567	-0.9927088740980536	-0.1205366802553247	0	1	1636.0	941.0	1110.0	1330.0	2001.0	1221.0	1987.0	1498.0	1044.0	999.0	773.0	1043.0
R01	DENGUE	2023-08-06	2091	16.775	3.12	2240.77	1904.66	2576.89	0	33.73	71.3	84.2	2.14	0.682	81.7	60088.58731265319	69171.77843105725	-9083.191118404058	30.3	6255	5.03	12464861	0	1	0.0	2	0	0.0	0.0	-0.5680647467311556	-0.8229838658936566	0.9350162426854146	0.35460488704253607	-0.9709418174260526	0.23931566428755632	0	1	745.0	1636.0	941.0	1110.0	1330.0	2001.0	1221.0	1987.0	1498.0	1044.0	999.0	773.0
R01	DENGUE	2023-08-13	1885	15.123	3.09	1975.02	1678.77	2271.28	0	34.46	67.7	46.4	2.09	0.789	80.7	43337.87213489629	56228.59909744527	-12890.726962548979	30.3	4112	7.24	12464861	0	1	0.0	1	0	0.0	0.0	-0.663122658240795	-0.7485107481711014	0.9927088740980539	0.1205366802553237	-0.8229838658936562	0.568064746731156	0	1	2091.0	745.0	1636.0	941.0	1110.0	1330.0	2001.0	1221.0	1987.0	1498.0	1044.0	999.0
R01	DENGUE	2023-08-20	1113	8.929	2.4	1238.54	1052.76	1424.32	3	32.51	72.4	95.0	2.68	0.621	57.9	66697.09895939373	47625.46528328976	19071.633676103964	30.3	3832	5.03	12464861	0	0	0.0	1	0	0.0	0.0	-0.7485107481711012	-0.6631226582407952	0.9927088740980539	-0.12053668025532309	-0.5680647467311553	0.8229838658936567	0	0	1885.0	2091.0	745.0	1636.0	941.0	1110.0	1330.0	2001.0	1221.0	1987.0	1498.0	1044.0
R01	DENGUE	2023-08-27	1464	11.745	2.02	1493.03	1269.08	1716.99	0	32.78	66.1	71.5	3.35	0.773	55.6	53501.457751623035	72069.33160870717	-18567.873857084138	30.3	3575	5.1	12464861	0	0	0.0	0	0	0.0	0.0	-0.8229838658936565	-0.5680647467311558	0.9350162426854149	-0.35460488704253545	-0.2393156642875572	0.9709418174260523	0	0	1113.0	1885.0	2091.0	745.0	1636.0	941.0	1110.0	1330.0	2001.0	1221.0	1987.0	1498.0
R01	DENGUE	2023-09-03	1477	11.849	2.31	1565.98	1331.08	1800.88	0	32.2	69.7	35.8	2.74	0.673	73.9	97332.2057428392	47263.876866169056	50068.328876670144	30.3	4654	6.49	12464861	0	0	0.0	0	0	0.0	0.0	-0.8854560256532095	-0.46472317204376906	0.8229838658936571	-0.5680647467311546	0.1205366802553238	0.9927088740980538	0	0	1464.0	1113.0	1885.0	2091.0	745.0	1636.0	941.0	1110.0	1330.0	2001.0	1221.0	1987.0
R01	DENGUE	2023-09-10	804	6.45	2.7	891.88	758.1	1025.66	0	29.54	67.1	70.0	2.51	0.643	90.0	109529.84134539292	62764.83528319032	46765.00606220261	30.3	3775	9.49	12464861	0	0	0.0	0	0	0.0	0.0	-0.9350162426854146	-0.35460488704253595	0.6631226582407956	-0.7485107481711007	0.4647231720437677	0.8854560256532101	0	0	1477.0	1464.0	1113.0	1885.0	2091.0	745.0	1636.0	941.0	1110.0	1330.0	2001.0	1221.0
R01	DENGUE	2023-09-17	1197	9.603	2.36	1265.72	1075.86	1455.58	0	29.62	60.2	37.9	1.58	0.781	47.5	63889.444446136324	43253.15659202829	20636.287854108035	30.3	5647	7.07	12464861	0	0	0.0	0	0	0.0	0.0	-0.9709418174260522	-0.2393156642875578	0.4647231720437685	-0.8854560256532098	0.7485107481711007	0.6631226582407957	0	0	804.0	1477.0	1464.0	1113.0	1885.0	2091.0	745.0	1636.0	941.0	1110.0	1330.0	2001.0
R01	DENGUE	2023-09-24	721	5.784	2.42	720.91	612.77	829.05	2	27.52	50.2	26.4	2.07	0.873	43.2	60425.7924454128	82399.37794742949	-21973.585502016685	30.3	5620	5.96	12464861	0	0	3666.0	0	0	0.0	2.9410676942165663	-0.9927088740980539	-0.12053668025532357	0.2393156642875588	-0.970941817426052	0.9350162426854146	0.3546048870425363	0	0	1197.0	804.0	1477.0	1464.0	1113.0	1885.0	2091.0	745.0	1636.0	941.0	1110.0	1330.0
R01	DENGUE	2023-10-01	728	5.84	3.92	776.03	659.63	892.44	0	26.62	50.9	21.6	1.79	0.816	65.0	121155.35810368817	51286.01645770584	69869.34164598232	30.3	6615	3.28	12464861	2	0	7062.0	0	0	53.58009039116235	5.665526474783794	-1.0	-1.8369701987210297e-16	3.6739403974420594e-16	-1.0	0.9999999999999998	5.51091059616309e-16	0	0	721.0	1197.0	804.0	1477.0	1464.0	1113.0	1885.0	2091.0	745.0	1636.0	941.0	1110.0
R01	DENGUE	2023-10-08	0	0.0	2.53	0.0	0.0	0.0	0	26.93	52.5	23.8	1.48	0.805	105.8	67147.22993117769	69011.76395819953	-1864.534027021844	30.3	5182	4.13	12464861	0	0	3303.0	0	0	0.0	2.6498490436435675	-0.9927088740980539	0.12053668025532321	-0.2393156642875581	-0.9709418174260521	0.9350162426854156	-0.3546048870425336	1	0	728.0	721.0	1197.0	804.0	1477.0	1464.0	1113.0	1885.0	2091.0	745.0	1636.0	941.0
R01	DENGUE	2023-10-15	0	0.0	2.43	0.0	0.0	0.0	0	26.16	59.0	22.2	2.51	0.663	76.6	93017.32957371383	84912.9485920624	8104.380981651426	30.3	5762	6.99	12464861	0	0	6884.0	0	0	0.0	5.522725042822379	-0.9709418174260523	0.2393156642875574	-0.4647231720437678	-0.8854560256532101	0.7485107481711026	-0.6631226582407936	1	0	0.0	728.0	721.0	1197.0	804.0	1477.0	1464.0	1113.0	1885.0	2091.0	745.0	1636.0
R01	DENGUE	2023-10-22	710	5.696	3.08	752.66	639.76	865.56	0	24.13	43.1	0.0	1.16	0.804	58.4	52072.17055971354	40883.92024542509	11188.250314288445	30.3	5053	9.19	12464861	0	0	8157.0	0	0	0.0	6.54399595791722	-0.9350162426854148	0.3546048870425356	-0.6631226582407951	-0.7485107481711013	0.4647231720437687	-0.8854560256532098	0	0	0.0	0.0	728.0	721.0	1197.0	804.0	1477.0	1464.0	1113.0	1885.0	2091.0	745.0
R01	DENGUE	2023-10-29	514	4.124	2.54	555.99	472.59	639.38	0	23.83	43.3	0.0	2.75	0.784	45.8	50419.88793590868	88415.16692572739	-37995.27898981871	30.3	4577	6.32	12464861	0	0	4082.0	0	0	0.0	3.274805872283694	-0.88545602565321	0.464723172043768	-0.8229838658936558	-0.5680647467311567	0.12053668025532488	-0.9927088740980536	0	0	710.0	0.0	0.0	728.0	721.0	1197.0	804.0	1477.0	1464.0	1113.0	1885.0	2091.0
R01	DENGUE	2023-11-05	0	0.0	2.59	0.0	0.0	0.0	0	22.0	53.0	0.0	3.82	0.564	50.1	83943.16848659447	49526.772868759595	34416.395617834874	30.3	8445	4.77	12464861	0	0	7287.0	0	0	0.0	5.846033902824909	-0.8229838658936571	0.5680647467311547	-0.935016242685414	-0.35460488704253784	-0.23931566428755613	-0.9709418174260527	0	0	514.0	710.0	0.0	0.0	728.0	721.0	1197.0	804.0	1477.0	1464.0	1113.0	1885.0
R01	DENGUE	2023-11-12	208	1.669	1.67	215.72	183.36	248.07	0	22.19	37.6	0.0	2.31	0.76	98.1	70091.17350181616	98121.08106996462	-28029.90756814847	30.3	5380	9.67	12464861	0	0	6671.0	0	0	0.0	5.3518446776101225	-0.7485107481711012	0.6631226582407952	-0.9927088740980539	-0.12053668025532294	-0.5680647467311573	-0.8229838658936554	0	0	0.0	514.0	710.0	0.0	0.0	728.0	721.0	1197.0	804.0	1477.0	1464.0	1113.0
R01	DENGUE	2023-11-19	177	1.42	2.11	191.63	162.89	220.38	0	19.16	35.1	0.0	2.42	0.594	40.1	78984.82881429972	32048.043249004775	46936.785565294944	30.3	3275	4.87	12464861	0	0	4844.0	0	0	0.0	3.88612436191627	-0.6631226582407955	0.7485107481711009	-0.9927088740980541	0.12053668025532209	-0.8229838658936556	-0.5680647467311569	0	0	208.0	0.0	514.0	710.0	0.0	0.0	728.0	721.0	1197.0	804.0	1477.0	1464.0
R01	DENGUE	2023-11-26	0	0.0	2.53	0.0	0.0	0.0	0	16.92	51.6	0.0	2.4	0.335	63.0	98493.70356428233	45236.65299869467	53257.05056558766	30.3	4742	3.35	12464861	1	0	2540.0	0	0	50.70794363189885	2.037728298775253	-0.5680647467311558	0.8229838658936564	-0.9350162426854149	0.35460488704253534	-0.9709418174260527	-0.23931566428755566	0	0	177.0	208.0	0.0	514.0	710.0	0.0	0.0	728.0	721.0	1197.0	804.0	1477.0
R01	DENGUE	2023-12-03	332	2.663	2.0	349.7	297.24	402.15	0	17.97	56.7	0.0	3.23	0.345	67.0	112471.39281101046	55668.033152811724	56803.35965819874	30.3	3135	8.98	12464861	0	0	9562.0	0	0	0.0	7.671164564129516	-0.46472317204376834	0.8854560256532098	-0.8229838658936562	0.568064746731156	-0.9927088740980541	0.12053668025532184	0	0	0.0	177.0	208.0	0.0	514.0	710.0	0.0	0.0	728.0	721.0	1197.0	804.0
R01	DENGUE	2023-12-10	289	2.319	2.73	286.83	243.81	329.86	0	17.51	44.6	0.0	0.98	0.416	89.2	68971.59728375563	112443.01168223287	-43471.41439847724	30.3	2698	4.97	12464861	0	0	0.0	0	0	0.0	0.0	-0.354604887042536	0.9350162426854146	-0.6631226582407957	0.7485107481711007	-0.8854560256532102	0.46472317204376756	0	0	332.0	0.0	177.0	208.0	0.0	514.0	710.0	0.0	0.0	728.0	721.0	1197.0
R01	DENGUE	2023-12-17	0	0.0	3.13	0.0	0.0	0.0	0	16.36	54.8	0.0	2.56	0.287	76.6	65832.80889740596	89497.44719930063	-23664.638301894665	30.3	4697	6.47	12464861	0	0	0.0	0	0	0.0	0.0	-0.23931566428755785	0.9709418174260521	-0.46472317204376856	0.8854560256532098	-0.663122658240796	0.7485107481711005	0	0	289.0	332.0	0.0	177.0	208.0	0.0	514.0	710.0	0.0	0.0	728.0	721.0
R01	DENGUE	2023-12-24	0	0.0	2.49	0.0	0.0	0.0	0	16.76	37.0	0.0	3.21	0.426	63.0	82724.0968805689	50696.87739029321	32027.219490275696	30.3	5666	5.65	12464861	1	0	0.0	0	0	67.8159892842204	0.0	-0.12053668025532364	0.9927088740980539	-0.23931566428755893	0.9709418174260519	-0.35460488704253645	0.9350162426854145	0	0	0.0	289.0	332.0	0.0	177.0	208.0	0.0	514.0	710.0	0.0	0.0	728.0
R01	DENGUE	2023-12-31	0	0.0	2.3	0.0	0.0	0.0	0	16.08	38.5	0.0	3.66	0.374	75.4	39878.342050284846	31999.878915052544	7878.463135232301	30.3	4455	6.47	12464861	0	0	0.0	0	0	0.0	0.0	6.432490598706546e-16	1.0	1.2864981197413093e-15	1.0	-7.347880794884119e-16	1.0	0	0	0.0	0.0	289.0	332.0	0.0	177.0	208.0	0.0	514.0	710.0	0.0	0.0
R01	DENGUE	2024-01-07	59	0.473	2.54	60.23	51.2	69.26	0	17.59	37.5	0.0	2.94	0.475	59.3	55548.47023378976	95279.41883329979	-39730.948599510026	30.3	5084	7.37	12464861	0	0	0.0	0	0	0.0	0.0	0.12053668025532305	0.9927088740980538	0.2393156642875578	0.9709418174260521	0.3546048870425357	0.9350162426854147	1	0	0.0	0.0	0.0	289.0	332.0	0.0	177.0	208.0	0.0	514.0	710.0	0.0
R01	DENGUE	2024-01-14	0	0.0	1.74	0.0	0.0	0.0	0	14.95	34.5	0.0	3.43	0.324	93.3	97943.19084345203	78285.49784887109	19657.69299458094	30.3	3714	6.2	12464861	0	0	0.0	0	0	0.0	0.0	0.2393156642875578	0.9709418174260521	0.4647231720437685	0.8854560256532098	0.6631226582407952	0.7485107481711012	0	0	59.0	0.0	0.0	0.0	289.0	332.0	0.0	177.0	208.0	0.0	514.0	710.0
R01	DENGUE	2024-01-21	98	0.786	3.14	105.02	89.27	120.77	0	16.9	41.6	0.0	2.51	0.404	84.0	53210.4717996777	72889.5883460507	-19679.116546373	30.3	4841	8.55	12464861	0	0	0.0	0	1	0.0	0.0	0.3546048870425357	0.9350162426854147	0.6631226582407952	0.7485107481711012	0.8854560256532098	0.46472317204376856	0	0	0.0	59.0	0.0	0.0	0.0	289.0	332.0	0.0	177.0	208.0	0.0	514.0
R01	DENGUE	2024-01-28	147	1.179	2.26	148.45	126.18	170.72	0	17.27	52.7	0.0	3.18	0.344	65.9	75752.05921251979	61145.16762146657	14606.891591053216	30.3	6557	3.85	12464861	0	0	0.0	0	0	0.0	0.0	0.4647231720437685	0.8854560256532098	0.8229838658936565	0.5680647467311558	0.9927088740980539	0.120536680255323	0	0	98.0	0.0	59.0	0.0	0.0	0.0	289.0	332.0	0.0	177.0	208.0	0.0
R01	DENGUE	2024-02-04	0	0.0	2.25	0.0	0.0	0.0	0	17.75	61.2	0.0	1.07	0.3	63.3	44803.71375173891	74847.0893269786	-30043.37557523969	30.3	3274	6.48	12464861	0	1	0.0	0	0	0.0	0.0	0.5680647467311557	0.8229838658936565	0.9350162426854148	0.3546048870425356	0.9709418174260523	-0.23931566428755754	0	1	147.0	98.0	0.0	59.0	0.0	0.0	0.0	289.0	332.0	0.0	177.0	208.0
R01	DENGUE	2024-02-11	134	1.075	3.19	143.96	122.36	165.55	1	20.63	41.5	0.0	3.03	0.622	59.5	56937.24977844633	48722.60478592321	8214.644992523114	30.3	2944	8.54	12464861	3	1	0.0	0	0	21.258172985318918	0.0	0.6631226582407952	0.7485107481711012	0.9927088740980539	0.120536680255323	0.8229838658936566	-0.5680647467311556	0	1	0.0	147.0	98.0	0.0	59.0	0.0	0.0	0.0	289.0	332.0	0.0	177.0
R01	DENGUE	2024-02-18	0	0.0	2.42	0.0	0.0	0.0	0	19.97	37.4	15.6	2.25	0.624	82.1	47150.75142562138	93607.03953115165	-46456.288105530264	30.3	7017	7.79	12464861	0	0	0.0	0	0	0.0	0.0	0.7485107481711012	0.6631226582407953	0.992708874098054	-0.1205366802553229	0.5680647467311557	-0.8229838658936565	0	0	134.0	0.0	147.0	98.0	0.0	59.0	0.0	0.0	0.0	289.0	332.0	0.0
R01	DENGUE	2024-02-25	0	0.0	1.4	0.0	0.0	0.0	0	21.61	63.8	0.0	2.66	0.42	78.4	48422.24412403996	95419.673520294	-46997.42939625405	30.3	6159	8.79	12464861	0	0	0.0	0	0	0.0	0.0	0.8229838658936565	0.5680647467311558	0.9350162426854149	-0.3546048870425355	0.2393156642875577	-0.9709418174260522	0	0	0.0	134.0	0.0	147.0	98.0	0.0	59.0	0.0	0.0	0.0	289.0	332.0
R01	DENGUE	2024-03-03	215	1.725	2.0	214.68	182.48	246.88	0	22.88	64.7	0.0	1.97	0.455	90.4	53767.29166180124	21623.047001366507	32144.24466043473	30.3	5462	8.19	12464861	2	0	0.0	0	0	70.80072287322011	0.0	0.8854560256532098	0.46472317204376856	0.8229838658936566	-0.5680647467311556	-0.12053668025532283	-0.992708874098054	0	0	0.0	0.0	134.0	0.0	147.0	98.0	0.0	59.0	0.0	0.0	0.0	289.0
R01	DENGUE	2024-03-10	294	2.359	2.71	322.49	274.11	370.86	0	20.42	70.0	0.0	2.5	0.312	59.8	65372.66513907233	23183.32588823445	42189.339250837875	30.3	5029	7.92	12464861	0	0	0.0	0	0	0.0	0.0	0.9350162426854148	0.3546048870425356	0.6631226582407951	-0.7485107481711012	-0.46472317204376806	-0.88545602565321	0	0	215.0	0.0	0.0	134.0	0.0	147.0	98.0	0.0	59.0	0.0	0.0	0.0
R01	DENGUE	2024-03-17	634	5.086	2.3	633.84	538.76	728.91	0	23.89	70.3	21.1	2.89	0.412	71.3	53762.035377675784	75782.53543394909	-22020.500056273304	30.3	5433	9.29	12464861	1	0	0.0	0	0	47.79098754366678	0.0	0.9709418174260521	0.23931566428755807	0.464723172043769	-0.8854560256532095	-0.748510748171101	-0.6631226582407955	0	0	294.0	215.0	0.0	0.0	134.0	0.0	147.0	98.0	0.0	59.0	0.0	0.0
R01	DENGUE	2024-03-24	662	5.311	2.77	678.1	576.38	779.81	0	23.33	57.9	5.9	2.87	0.561	71.0	46396.514515776995	78836.86275882355	-32440.34824304656	30.3	4919	10.38	12464861	0	0	0.0	0	0	0.0	0.0	0.9927088740980539	0.120536680255323	0.2393156642875577	-0.9709418174260522	-0.9350162426854146	-0.35460488704253595	0	0	634.0	294.0	215.0	0.0	0.0	134.0	0.0	147.0	98.0	0.0	59.0	0.0
R01	DENGUE	2024-03-31	292	2.343	2.19	286.12	243.2	329.04	0	27.37	69.5	21.1	4.32	0.53	76.1	40026.565413699034	103332.93358195462	-63306.36816825559	30.3	4870	6.24	12464861	0	0	0.0	0	0	0.0	0.0	0.9999999999999999	-1.6081226496766366e-16	-3.216245299353273e-16	-1.0	-1.0	-1.8369701987210297e-16	0	0	662.0	634.0	294.0	215.0	0.0	0.0	134.0	0.0	147.0	98.0	0.0	59.0
R01	DENGUE	2024-04-07	0	0.0	2.01	0.0	0.0	0.0	0	26.8	81.4	51.2	3.95	0.312	68.3	113542.94658258733	45628.65102784507	67914.29555474226	30.3	6206	6.92	12464861	0	0	0.0	0	0	0.0	0.0	0.992708874098054	-0.1205366802553229	-0.2393156642875575	-0.9709418174260523	-0.9350162426854148	0.3546048870425356	0	0	292.0	662.0	634.0	294.0	215.0	0.0	0.0	134.0	0.0	147.0	98.0	0.0
R01	DENGUE	2024-04-14	607	4.87	2.3	609.99	518.49	701.49	0	29.6	60.4	50.0	2.37	0.777	49.7	95646.42512936119	115645.14236344522	-19998.717234084033	30.3	4365	5.37	12464861	0	0	0.0	0	0	0.0	0.0	0.9709418174260523	-0.23931566428755754	-0.46472317204376806	-0.88545602565321	-0.7485107481711017	0.6631226582407945	0	0	0.0	292.0	662.0	634.0	294.0	215.0	0.0	0.0	134.0	0.0	147.0	98.0
R01	DENGUE	2024-04-21	513	4.116	1.67	504.19	428.56	579.82	0	30.75	59.9	3.0	2.79	0.833	78.6	40754.671321631504	69208.24494107188	-28453.57361944038	30.3	4879	6.07	12464861	1	0	0.0	0	0	51.68648088523965	0.0	0.9350162426854149	-0.3546048870425355	-0.663122658240795	-0.7485107481711014	-0.46472317204376834	0.8854560256532098	0	0	607.0	0.0	292.0	662.0	634.0	294.0	215.0	0.0	0.0	134.0	0.0	147.0
R01	DENGUE	2024-04-28	601	4.822	2.58	628.75	534.43	723.06	0	31.71	79.5	77.4	3.06	0.445	68.0	91734.99594583643	95872.62992240115	-4137.6339765647135	30.3	6215	8.29	12464861	2	0	0.0	0	0	74.00953919907587	0.0	0.8854560256532099	-0.4647231720437685	-0.8229838658936565	-0.5680647467311558	-0.12053668025532276	0.992708874098054	0	0	513.0	607.0	0.0	292.0	662.0	634.0	294.0	215.0	0.0	0.0	134.0	0.0
R01	DENGUE	2024-05-05	556	4.461	1.76	641.14	544.97	737.31	0	31.42	73.9	60.0	1.62	0.559	75.1	77598.12360485998	72077.01709504086	5521.1065098191175	30.3	4150	4.28	12464861	0	0	0.0	0	0	0.0	0.0	0.8229838658936566	-0.5680647467311556	-0.9350162426854146	-0.35460488704253595	0.23931566428755735	0.9709418174260523	0	0	601.0	513.0	607.0	0.0	292.0	662.0	634.0	294.0	215.0	0.0	0.0	134.0
R01	DENGUE	2024-05-12	1031	8.271	2.26	1116.63	949.13	1284.12	0	32.3	79.2	65.4	0.54	0.464	56.5	37874.10992911521	38252.42988025105	-378.3199511358398	30.3	4237	9.76	12464861	0	0	0.0	0	0	0.0	0.0	0.7485107481711014	-0.663122658240795	-0.9927088740980539	-0.12053668025532357	0.5680647467311555	0.8229838658936567	0	0	556.0	601.0	513.0	607.0	0.0	292.0	662.0	634.0	294.0	215.0	0.0	0.0
R01	DENGUE	2024-05-19	1495	11.994	3.58	1480.34	1258.29	1702.39	0	33.07	77.9	70.1	2.74	0.509	92.7	50957.94493823943	63046.92847290411	-12088.98353466468	30.3	5768	5.74	12464861	0	0	0.0	0	1	0.0	0.0	0.6631226582407951	-0.7485107481711012	-0.9927088740980539	0.12053668025532321	0.8229838658936559	0.5680647467311567	0	0	1031.0	556.0	601.0	513.0	607.0	0.0	292.0	662.0	634.0	294.0	215.0	0.0
R01	DENGUE	2024-05-26	1231	9.876	2.41	1284.57	1091.89	1477.26	0	34.27	77.0	37.4	1.41	0.559	78.0	64332.650750575194	59221.79570851232	5110.855042062874	30.3	3774	7.4	12464861	0	0	0.0	0	0	0.0	0.0	0.5680647467311557	-0.8229838658936565	-0.9350162426854148	0.3546048870425356	0.9709418174260522	0.23931566428755788	0	0	1495.0	1031.0	556.0	601.0	513.0	607.0	0.0	292.0	662.0	634.0	294.0	215.0
R01	DENGUE	2024-06-02	1148	9.21	2.05	1170.78	995.16	1346.4	0	35.76	90.5	56.6	2.26	0.245	73.6	48000.81574065609	18444.092782531006	29556.722958125087	30.3	5031	3.69	12464861	2	0	0.0	1	0	36.02795472028134	0.0	0.464723172043769	-0.8854560256532095	-0.8229838658936571	0.5680647467311547	0.9927088740980541	-0.12053668025532221	0	0	1231.0	1495.0	1031.0	556.0	601.0	513.0	607.0	0.0	292.0	662.0	634.0	294.0
R01	DENGUE	2024-06-09	2230	17.89	2.82	2498.57	2123.78	2873.35	0	37.4	80.8	107.1	2.64	0.527	87.3	56420.41408814254	85211.23167924555	-28790.817591103012	30.3	4551	3.87	12464861	0	0	0.0	1	0	0.0	0.0	0.3546048870425359	-0.9350162426854147	-0.6631226582407955	0.7485107481711009	0.8854560256532101	-0.46472317204376784	0	0	1148.0	1231.0	1495.0	1031.0	556.0	601.0	513.0	607.0	0.0	292.0	662.0	634.0
R01	DENGUE	2024-06-16	825	6.619	1.71	922.52	784.14	1060.9	0	36.52	81.1	57.8	2.28	0.501	92.3	55596.67062017856	57261.75656158627	-1665.085941407713	30.3	4950	9.39	12464861	0	0	0.0	0	1	0.0	0.0	0.2393156642875577	-0.9709418174260522	-0.46472317204376834	0.8854560256532098	0.6631226582407956	-0.7485107481711007	0	0	2230.0	1148.0	1231.0	1495.0	1031.0	556.0	601.0	513.0	607.0	0.0	292.0	662.0
R01	DENGUE	2024-06-23	2098	16.831	1.93	2220.22	1887.19	2553.26	0	36.54	76.6	72.7	1.12	0.621	91.7	39828.572217300505	87016.20792311092	-47187.63570581042	30.3	4354	7.59	12464861	0	0	0.0	0	0	0.0	0.0	0.12053668025532308	-0.9927088740980538	-0.23931566428755785	0.9709418174260521	0.3546048870425361	-0.9350162426854146	0	0	825.0	2230.0	1148.0	1231.0	1495.0	1031.0	556.0	601.0	513.0	607.0	0.0	292.0
R01	DENGUE	2024-06-30	898	7.204	2.94	898.62	763.83	1033.42	0	36.62	78.1	84.0	0.76	0.584	62.7	31609.466807854165	108463.81675688221	-76854.34994902805	30.3	6418	4.63	12464861	0	0	0.0	1	0	0.0	0.0	-3.216245299353273e-16	-1.0	6.432490598706546e-16	1.0	3.6739403974420594e-16	-1.0	0	0	2098.0	825.0	2230.0	1148.0	1231.0	1495.0	1031.0	556.0	601.0	513.0	607.0	0.0
R01	DENGUE	2024-07-07	1874	15.034	3.02	2048.92	1741.58	2356.25	0	37.09	85.0	86.2	2.49	0.406	81.9	50092.456778933745	72089.77206069476	-21997.31528176101	30.3	4675	6.63	12464861	0	0	0.0	1	0	0.0	0.0	-0.12053668025532283	-0.992708874098054	0.23931566428755735	0.9709418174260523	-0.3546048870425354	-0.9350162426854148	0	0	898.0	2098.0	825.0	2230.0	1148.0	1231.0	1495.0	1031.0	556.0	601.0	513.0	607.0
R01	DENGUE	2024-07-14	1789	14.352	2.17	1989.32	1690.92	2287.72	0	34.95	65.3	78.1	2.82	0.865	86.8	46435.843762112985	28854.021476837606	17581.82228527538	30.3	5594	7.17	12464861	0	0	0.0	2	0	0.0	0.0	-0.2393156642875575	-0.9709418174260523	0.46472317204376795	0.88545602565321	-0.6631226582407951	-0.7485107481711013	0	0	1874.0	898.0	2098.0	825.0	2230.0	1148.0	1231.0	1495.0	1031.0	556.0	601.0	513.0
R01	DENGUE	2024-07-21	1202	9.643	2.19	1365.19	1160.41	1569.97	1	33.22	74.7	74.6	1.62	0.587	77.3	71613.53870325879	46275.917787306564	25337.620915952226	30.3	4730	7.23	12464861	0	0	0.0	2	0	0.0	0.0	-0.3546048870425357	-0.9350162426854148	0.6631226582407952	0.7485107481711012	-0.8854560256532089	-0.4647231720437701	0	0	1789.0	1874.0	898.0	2098.0	825.0	2230.0	1148.0	1231.0	1495.0	1031.0	556.0	601.0
R01	DENGUE	2024-07-28	1543	12.379	2.99	1493.59	1269.55	1717.63	0	35.38	71.9	114.2	2.24	0.712	63.3	99229.95819534469	52777.968427653104	46451.989767691586	30.3	4975	9.68	12464861	0	1	0.0	1	0	0.0	0.0	-0.46472317204376806	-0.88545602565321	0.8229838658936559	0.5680647467311567	-0.9927088740980536	-0.1205366802553247	0	1	1202.0	1789.0	1874.0	898.0	2098.0	825.0	2230.0	1148.0	1231.0	1495.0	1031.0	556.0
R01	DENGUE	2024-08-04	1192	9.563	1.64	1325.86	1126.98	1524.74	0	33.33	66.4	58.2	1.35	0.783	67.1	99148.1728618579	120239.11035401984	-21090.93749216193	30.3	6380	6.7	12464861	0	1	0.0	1	0	0.0	0.0	-0.5680647467311556	-0.8229838658936566	0.9350162426854146	0.35460488704253607	-0.9709418174260526	0.23931566428755632	0	1	1543.0	1202.0	1789.0	1874.0	898.0	2098.0	825.0	2230.0	1148.0	1231.0	1495.0	1031.0
R01	DENGUE	2024-08-11	2362	18.949	2.26	2601.46	2211.24	2991.68	0	33.27	54.2	62.9	2.53	1.067	77.7	72127.86840514679	83610.02749113509	-11482.1590859883	30.3	4307	6.65	12464861	0	1	0.0	1	0	0.0	0.0	-0.663122658240795	-0.7485107481711014	0.9927088740980539	0.1205366802553237	-0.8229838658936562	0.568064746731156	0	1	1192.0	1543.0	1202.0	1789.0	1874.0	898.0	2098.0	825.0	2230.0	1148.0	1231.0	1495.0
R01	DENGUE	2024-08-18	1309	10.502	2.51	1361.1	1156.93	1565.26	0	33.85	73.9	47.4	1.91	0.621	78.7	80702.88445860628	90561.05299665881	-9858.16853805253	30.3	4861	8.46	12464861	1	0	0.0	0	0	76.95485946426444	0.0	-0.7485107481711012	-0.6631226582407952	0.9927088740980539	-0.12053668025532309	-0.5680647467311553	0.8229838658936567	0	0	2362.0	1192.0	1543.0	1202.0	1789.0	1874.0	898.0	2098.0	825.0	2230.0	1148.0	1231.0
R01	DENGUE	2024-08-25	1832	14.697	3.08	1911.04	1624.38	2197.7	0	30.85	57.1	101.6	2.25	0.894	60.6	101966.51548739578	38669.07198637072	63297.44350102506	30.3	4495	5.78	12464861	1	0	0.0	1	0	24.997313902891584	0.0	-0.8229838658936565	-0.5680647467311558	0.9350162426854149	-0.35460488704253545	-0.2393156642875572	0.9709418174260523	0	0	1309.0	2362.0	1192.0	1543.0	1202.0	1789.0	1874.0	898.0	2098.0	825.0	2230.0	1148.0
R01	DENGUE	2024-09-01	1090	8.745	2.53	1177.49	1000.86	1354.11	0	27.91	69.3	28.1	2.52	0.549	84.5	60773.01235525927	61931.53122587354	-1158.5188706142726	30.3	3264	7.49	12464861	0	0	0.0	1	0	0.0	0.0	-0.8854560256532095	-0.46472317204376906	0.8229838658936571	-0.5680647467311546	0.1205366802553238	0.9927088740980538	0	0	1832.0	1309.0	2362.0	1192.0	1543.0	1202.0	1789.0	1874.0	898.0	2098.0	825.0	2230.0
R01	DENGUE	2024-09-08	460	3.69	2.56	469.14	398.77	539.51	0	28.34	61.5	71.8	0.53	0.706	57.8	28028.260948873198	99938.87237168629	-71910.61142281309	30.3	3950	4.95	12464861	0	0	0.0	0	0	0.0	0.0	-0.9350162426854146	-0.35460488704253595	0.6631226582407956	-0.7485107481711007	0.4647231720437677	0.8854560256532101	0	0	1090.0	1832.0	1309.0	2362.0	1192.0	1543.0	1202.0	1789.0	1874.0	898.0	2098.0	825.0
R01	DENGUE	2024-09-15	1025	8.223	1.53	1124.49	955.82	1293.16	0	27.35	57.2	33.4	1.65	0.742	60.2	55329.75002612966	28445.96918750602	26883.78083862364	30.3	3778	7.3	12464861	0	0	0.0	0	0	0.0	0.0	-0.9709418174260522	-0.2393156642875578	0.4647231720437685	-0.8854560256532098	0.7485107481711007	0.6631226582407957	0	0	460.0	1090.0	1832.0	1309.0	2362.0	1192.0	1543.0	1202.0	1789.0	1874.0	898.0	2098.0
R01	DENGUE	2024-09-22	1638	13.141	2.79	1574.39	1338.23	1810.55	0	26.39	53.7	31.6	3.23	0.759	85.8	29758.900603580318	98502.423693614	-68743.52309003368	30.3	3462	8.82	12464861	0	0	7845.0	0	0	0.0	6.293692324366874	-0.9927088740980539	-0.12053668025532357	0.2393156642875588	-0.970941817426052	0.9350162426854146	0.3546048870425363	0	0	1025.0	460.0	1090.0	1832.0	1309.0	2362.0	1192.0	1543.0	1202.0	1789.0	1874.0	898.0
R01	DENGUE	2024-09-29	929	7.453	2.13	947.85	805.67	1090.03	0	26.97	47.7	19.9	4.4	0.888	85.2	31455.336401033317	99110.45784739249	-67655.12144635918	30.3	4955	4.26	12464861	0	0	3981.0	0	0	0.0	3.1937780934741267	-1.0	-1.8369701987210297e-16	3.6739403974420594e-16	-1.0	0.9999999999999998	5.51091059616309e-16	0	0	1638.0	1025.0	460.0	1090.0	1832.0	1309.0	2362.0	1192.0	1543.0	1202.0	1789.0	1874.0
R01	DENGUE	2024-10-06	0	0.0	1.38	0.0	0.0	0.0	0	24.53	62.6	5.0	1.97	0.543	90.9	71995.04306229283	121309.2883769752	-49314.24531468237	30.3	4547	9.27	12464861	0	0	8987.0	0	0	0.0	7.20986780358	-0.9927088740980539	0.12053668025532321	-0.2393156642875581	-0.9709418174260521	0.9350162426854156	-0.3546048870425336	1	0	929.0	1638.0	1025.0	460.0	1090.0	1832.0	1309.0	2362.0	1192.0	1543.0	1202.0	1789.0
R01	DENGUE	2024-10-13	581	4.661	2.89	641.6	545.36	737.84	0	22.38	36.1	24.5	2.52	0.791	71.9	60058.853765074135	58975.566517865154	1083.2872472089803	30.3	3699	4.62	12464861	0	0	6451.0	0	0	0.0	5.175348525747699	-0.9709418174260523	0.2393156642875574	-0.4647231720437678	-0.8854560256532101	0.7485107481711026	-0.6631226582407936	1	0	0.0	929.0	1638.0	1025.0	460.0	1090.0	1832.0	1309.0	2362.0	1192.0	1543.0	1202.0
R01	DENGUE	2024-10-20	403	3.233	2.99	445.86	378.98	512.74	0	22.43	45.8	0.0	2.0	0.674	64.3	48897.38162578014	34313.54999482162	14583.83163095852	30.3	4671	8.28	12464861	0	0	7402.0	0	0	0.0	5.938293254934813	-0.9350162426854148	0.3546048870425356	-0.6631226582407951	-0.7485107481711013	0.4647231720437687	-0.8854560256532098	0	0	581.0	0.0	929.0	1638.0	1025.0	460.0	1090.0	1832.0	1309.0	2362.0	1192.0	1543.0
R01	DENGUE	2024-10-27	506	4.059	3.0	540.28	459.23	621.32	0	21.34	39.9	0.0	0.5	0.682	80.3	78184.31046404247	111269.43845850477	-33085.127994462295	30.3	5769	5.48	12464861	0	0	6016.0	0	0	0.0	4.826367498201544	-0.88545602565321	0.464723172043768	-0.8229838658936558	-0.5680647467311567	0.12053668025532488	-0.9927088740980536	0	0	403.0	581.0	0.0	929.0	1638.0	1025.0	460.0	1090.0	1832.0	1309.0	2362.0	1192.0
R01	DENGUE	2024-11-03	312	2.503	2.52	316.87	269.34	364.4	0	21.34	43.5	0.0	2.72	0.64	59.1	26139.61979988473	23906.2061307025	2233.4136691822314	30.3	4836	2.39	12464861	0	0	5381.0	0	0	0.0	4.316935423507731	-0.8229838658936571	0.5680647467311547	-0.935016242685414	-0.35460488704253784	-0.23931566428755613	-0.9709418174260527	0	0	506.0	403.0	581.0	0.0	929.0	1638.0	1025.0	460.0	1090.0	1832.0	1309.0	2362.0
R01	DENGUE	2024-11-10	434	3.482	2.23	471.15	400.47	541.82	0	19.34	46.5	0.0	4.13	0.5	94.3	58950.038322714856	64603.673148924994	-5653.634826210138	30.3	5352	6.84	12464861	0	0	7950.0	0	0	0.0	6.377929124119395	-0.7485107481711012	0.6631226582407952	-0.9927088740980539	-0.12053668025532294	-0.5680647467311573	-0.8229838658936554	0	0	312.0	506.0	403.0	581.0	0.0	929.0	1638.0	1025.0	460.0	1090.0	1832.0	1309.0
R01	DENGUE	2024-11-17	156	1.252	2.69	156.33	132.88	179.78	0	20.3	36.3	0.0	1.7	0.656	74.2	60627.667978097445	53661.57920372809	6966.088774369353	30.3	6153	6.55	12464861	0	0	5017.0	0	0	0.0	4.024914517698995	-0.6631226582407955	0.7485107481711009	-0.9927088740980541	0.12053668025532209	-0.8229838658936556	-0.5680647467311569	0	0	434.0	312.0	506.0	403.0	581.0	0.0	929.0	1638.0	1025.0	460.0	1090.0	1832.0
R01	DENGUE	2024-11-24	345	2.768	1.94	370.67	315.07	426.28	0	15.19	37.6	0.0	1.28	0.324	82.0	45326.64966313283	61550.46688967345	-16223.817226540625	30.3	4046	5.12	12464861	0	0	6811.0	0	0	0.0	5.464160410613484	-0.5680647467311558	0.8229838658936564	-0.9350162426854149	0.35460488704253534	-0.9709418174260527	-0.23931566428755566	0	0	156.0	434.0	312.0	506.0	403.0	581.0	0.0	929.0	1638.0	1025.0	460.0	1090.0
R01	DENGUE	2024-12-01	0	0.0	3.05	0.0	0.0	0.0	0	16.53	42.2	22.5	1.21	0.378	67.8	40928.491407674934	46890.26399809925	-5961.77259042432	30.3	5600	7.68	12464861	0	0	5101.0	0	0	0.0	4.09230395750101	-0.46472317204376834	0.8854560256532098	-0.8229838658936562	0.568064746731156	-0.9927088740980541	0.12053668025532184	0	0	345.0	156.0	434.0	312.0	506.0	403.0	581.0	0.0	929.0	1638.0	1025.0	460.0
R01	DENGUE	2024-12-08	199	1.596	2.07	191.9	163.11	220.68	0	16.94	35.8	0.0	3.39	0.446	81.6	65285.84483850062	113833.83112784775	-48547.98628934713	30.3	4571	7.43	12464861	0	0	0.0	0	0	0.0	0.0	-0.354604887042536	0.9350162426854146	-0.6631226582407957	0.7485107481711007	-0.8854560256532102	0.46472317204376756	0	0	0.0	345.0	156.0	434.0	312.0	506.0	403.0	581.0	0.0	929.0	1638.0	1025.0
R01	DENGUE	2024-12-15	141	1.131	2.11	159.52	135.59	183.44	0	16.23	57.1	0.0	1.67	0.267	72.5	63804.22785830645	21006.75829873465	42797.46955957179	30.3	5226	8.32	12464861	0	0	0.0	0	0	0.0	0.0	-0.23931566428755785	0.9709418174260521	-0.46472317204376856	0.8854560256532098	-0.663122658240796	0.7485107481711005	0	0	199.0	0.0	345.0	156.0	434.0	312.0	506.0	403.0	581.0	0.0	929.0	1638.0
R01	DENGUE	2024-12-22	116	0.931	2.85	129.86	110.38	149.34	0	17.0	43.8	0.0	2.4	0.393	71.7	60084.64850027499	41479.99752690173	18604.65097337326	30.3	6251	7.04	12464861	0	0	0.0	0	0	0.0	0.0	-0.12053668025532364	0.9927088740980539	-0.23931566428755893	0.9709418174260519	-0.35460488704253645	0.9350162426854145	0	0	141.0	199.0	0.0	345.0	156.0	434.0	312.0	506.0	403.0	581.0	0.0	929.0
R01	DENGUE	2024-12-29	89	0.714	2.67	94.65	80.46	108.85	0	16.11	45.1	0.0	2.24	0.335	78.2	61154.899838952464	30168.472047700663	30986.4277912518	30.3	5197	5.26	12464861	0	0	0.0	0	0	0.0	0.0	6.432490598706546e-16	1.0	1.2864981197413093e-15	1.0	-7.347880794884119e-16	1.0	0	0	116.0	141.0	199.0	0.0	345.0	156.0	434.0	312.0	506.0	403.0	581.0	0.0
R01	HFMD	2023-01-01	539	4.324	1.34	552.54	469.66	635.42	0	16.18	40.9	0.0	2.81	0.365	51.0	82414.51224675612	45078.600494082304	37335.91175267381	30.3	2392	3.33	12464861	0	0	0.0	0	0	0.0	0.0	6.432490598706546e-16	1.0	1.2864981197413093e-15	1.0	-7.347880794884119e-16	1.0	0	0
R01	HFMD	2023-01-08	611	4.902	0.74	650.67	553.07	748.27	0	18.2	61.3	0.0	2.67	0.317	83.2	72304.05612699948	109745.45786067296	-37441.40173367348	30.3	5134	10.5	12464861	0	0	0.0	0	0	0.0	0.0	0.12053668025532305	0.9927088740980538	0.2393156642875578	0.9709418174260521	0.3546048870425357	0.9350162426854147	1	0	539.0
R01	HFMD	2023-01-15	739	5.929	1.4	799.72	679.76	919.68	0	15.88	31.9	0.0	2.07	0.401	49.8	48023.50927590211	48293.95727804263	-270.44800214051793	30.3	4534	8.23	12464861	0	0	0.0	0	0	0.0	0.0	0.2393156642875578	0.9709418174260521	0.4647231720437685	0.8854560256532098	0.6631226582407952	0.7485107481711012	0	0	611.0	539.0
R01	HFMD	2023-01-22	1033	8.287	2.54	1113.29	946.3	1280.28	0	16.38	36.5	0.0	2.97	0.405	83.3	32588.289923028446	87144.59715966544	-54556.307236636996	30.3	4686	5.07	12464861	1	0	0.0	0	0	37.89184070653463	0.0	0.3546048870425357	0.9350162426854147	0.6631226582407952	0.7485107481711012	0.8854560256532098	0.46472317204376856	0	0	739.0	611.0	539.0
R01	HFMD	2023-01-29	655	5.255	2.31	716.25	608.82	823.69	0	18.97	51.3	0.0	2.0	0.437	47.4	142456.81772746902	62727.61967982866	79729.19804764036	30.3	4223	5.62	12464861	0	0	0.0	0	0	0.0	0.0	0.4647231720437685	0.8854560256532098	0.8229838658936565	0.5680647467311558	0.9927088740980539	0.120536680255323	0	0	1033.0	739.0	611.0	539.0
R01	HFMD	2023-02-05	1066	8.552	1.81	1088.2	924.97	1251.43	0	19.8	46.6	0.0	3.44	0.523	56.5	60989.52283137605	35801.6530638423	25187.869767533753	30.3	5470	5.71	12464861	0	1	0.0	0	0	0.0	0.0	0.5680647467311557	0.8229838658936565	0.9350162426854148	0.3546048870425356	0.9709418174260523	-0.23931566428755754	0	1	655.0	1033.0	739.0	611.0	539.0
R01	HFMD	2023-02-12	831	6.667	2.31	980.21	833.18	1127.24	0	20.18	51.9	0.0	2.44	0.489	84.6	66913.38408715311	75030.6076812781	-8117.223594124982	30.3	5455	5.63	12464861	0	1	0.0	0	0	0.0	0.0	0.6631226582407952	0.7485107481711012	0.9927088740980539	0.120536680255323	0.8229838658936566	-0.5680647467311556	0	1	1066.0	655.0	1033.0	739.0	611.0	539.0
R01	HFMD	2023-02-19	591	4.741	2.15	624.27	530.63	717.91	0	20.93	62.5	0.0	5.2	0.41	56.2	70494.12553818109	35693.0369755911	34801.08856258999	30.3	4289	6.81	12464861	0	0	0.0	0	0	0.0	0.0	0.7485107481711012	0.6631226582407953	0.992708874098054	-0.1205366802553229	0.5680647467311557	-0.8229838658936565	0	0	831.0	1066.0	655.0	1033.0	739.0	611.0	539.0
R01	HFMD	2023-02-26	1575	12.636	0.98	1747.64	1485.5	2009.79	0	20.39	53.9	0.0	3.33	0.479	83.6	29866.01581300651	99832.27810323628	-69966.26229022977	30.3	3355	6.4	12464861	0	0	0.0	0	0	0.0	0.0	0.8229838658936565	0.5680647467311558	0.9350162426854149	-0.3546048870425355	0.2393156642875577	-0.9709418174260522	0	0	591.0	831.0	1066.0	655.0	1033.0	739.0	611.0	539.0
R01	HFMD	2023-03-05	1587	12.732	2.85	1785.2	1517.42	2052.98	0	21.86	52.9	0.0	1.87	0.559	81.2	76342.22157582366	111215.86153570234	-34873.63995987868	30.3	4223	6.79	12464861	0	0	0.0	0	0	0.0	0.0	0.8854560256532098	0.46472317204376856	0.8229838658936566	-0.5680647467311556	-0.12053668025532283	-0.992708874098054	0	0	1575.0	591.0	831.0	1066.0	655.0	1033.0	739.0	611.0	539.0
R01	HFMD	2023-03-12	634	5.086	2.07	686.82	583.8	789.85	0	22.61	56.0	8.8	3.43	0.554	73.9	79605.15378764276	102763.32037758031	-23158.16658993755	30.3	4812	5.06	12464861	0	0	0.0	0	0	0.0	0.0	0.9350162426854148	0.3546048870425356	0.6631226582407951	-0.7485107481711012	-0.46472317204376806	-0.88545602565321	0	0	1587.0	1575.0	591.0	831.0	1066.0	655.0	1033.0	739.0	611.0	539.0
R01	HFMD	2023-03-19	1482	11.889	2.16	1673.29	1422.29	1924.28	0	24.33	71.1	9.2	2.25	0.415	80.1	38397.32779750652	48023.049275296886	-9625.721477790365	30.3	5977	7.11	12464861	2	0	0.0	0	0	65.04256351889646	0.0	0.9709418174260521	0.23931566428755807	0.464723172043769	-0.8854560256532095	-0.748510748171101	-0.6631226582407955	0	0	634.0	1587.0	1575.0	591.0	831.0	1066.0	655.0	1033.0	739.0	611.0	539.0
R01	HFMD	2023-03-26	2550	20.458	2.68	2739.43	2328.52	3150.34	0	24.75	61.3	38.2	2.27	0.571	30.2	34509.0792999712	113759.3606330825	-79250.2813331113	30.3	6990	11.89	12464861	0	0	0.0	0	0	0.0	0.0	0.9927088740980539	0.120536680255323	0.2393156642875577	-0.9709418174260522	-0.9350162426854146	-0.35460488704253595	0	0	1482.0	634.0	1587.0	1575.0	591.0	831.0	1066.0	655.0	1033.0	739.0	611.0	539.0
R01	HFMD	2023-04-02	2786	22.351	1.94	3099.58	2634.64	3564.52	0	26.6	63.4	14.2	2.86	0.608	67.5	66706.68304539731	108562.83655315684	-41856.15350775953	30.3	5967	9.22	12464861	0	0	0.0	0	0	0.0	0.0	0.9999999999999999	-1.6081226496766366e-16	-3.216245299353273e-16	-1.0	-1.0	-1.8369701987210297e-16	0	0	2550.0	1482.0	634.0	1587.0	1575.0	591.0	831.0	1066.0	655.0	1033.0	739.0	611.0
R01	HFMD	2023-04-09	1701	13.646	1.95	1797.86	1528.18	2067.54	0	27.58	54.3	8.4	3.62	0.804	69.7	118391.93949676034	78494.01403775014	39897.92545901021	30.3	3822	7.85	12464861	0	0	0.0	0	0	0.0	0.0	0.992708874098054	-0.1205366802553229	-0.2393156642875575	-0.9709418174260523	-0.9350162426854148	0.3546048870425356	0	0	2786.0	2550.0	1482.0	634.0	1587.0	1575.0	591.0	831.0	1066.0	655.0	1033.0	739.0
R01	HFMD	2023-04-16	2776	22.271	1.8	2849.87	2422.39	3277.35	0	26.42	63.0	14.5	2.58	0.607	63.5	31132.366626976076	31142.92166006931	-10.55503309323467	30.3	4690	0.51	12464861	1	0	0.0	0	0	76.2863011660182	0.0	0.9709418174260523	-0.23931566428755754	-0.46472317204376806	-0.88545602565321	-0.7485107481711017	0.6631226582407945	0	0	1701.0	2786.0	2550.0	1482.0	634.0	1587.0	1575.0	591.0	831.0	1066.0	655.0	1033.0
R01	HFMD	2023-04-23	2364	18.965	1.88	2423.22	2059.74	2786.71	0	28.72	72.6	50.8	2.29	0.514	61.4	97312.04256407244	27218.97366127825	70093.06890279418	30.3	5372	8.1	12464861	0	0	0.0	0	1	0.0	0.0	0.9350162426854149	-0.3546048870425355	-0.663122658240795	-0.7485107481711014	-0.46472317204376834	0.8854560256532098	0	0	2776.0	1701.0	2786.0	2550.0	1482.0	634.0	1587.0	1575.0	591.0	831.0	1066.0	655.0
R01	HFMD	2023-04-30	3729	29.916	2.32	3526.04	2997.13	4054.95	0	30.04	76.7	47.7	3.11	0.467	52.8	52880.58362057188	97589.78236562775	-44709.198745055866	30.3	4798	4.09	12464861	0	0	0.0	0	0	0.0	0.0	0.8854560256532099	-0.4647231720437685	-0.8229838658936565	-0.5680647467311558	-0.12053668025532276	0.992708874098054	0	0	2364.0	2776.0	1701.0	2786.0	2550.0	1482.0	634.0	1587.0	1575.0	591.0	831.0	1066.0
R01	HFMD	2023-05-07	4212	33.791	1.52	4408.88	3747.54	5070.21	0	30.58	81.3	38.0	3.61	0.385	91.1	117616.64506689076	81304.6972635285	36311.94780336226	30.3	3371	8.16	12464861	0	0	0.0	0	0	0.0	0.0	0.8229838658936566	-0.5680647467311556	-0.9350162426854146	-0.35460488704253595	0.23931566428755735	0.9709418174260523	0	0	3729.0	2364.0	2776.0	1701.0	2786.0	2550.0	1482.0	634.0	1587.0	1575.0	591.0	831.0
R01	HFMD	2023-05-14	3542	28.416	1.23	3614.18	3072.05	4156.31	0	34.07	71.1	61.3	2.11	0.696	83.8	53289.79464060433	101736.59707802652	-48446.80243742219	30.3	3449	6.42	12464861	0	0	0.0	0	1	0.0	0.0	0.7485107481711014	-0.663122658240795	-0.9927088740980539	-0.12053668025532357	0.5680647467311555	0.8229838658936567	0	0	4212.0	3729.0	2364.0	2776.0	1701.0	2786.0	2550.0	1482.0	634.0	1587.0	1575.0	591.0
R01	HFMD	2023-05-21	5309	42.592	2.0	5634.39	4789.23	6479.55	0	35.25	84.5	65.1	2.21	0.393	79.7	51130.21997250201	81565.0721380722	-30434.852165570184	30.3	5713	5.35	12464861	0	0	0.0	0	0	0.0	0.0	0.6631226582407951	-0.7485107481711012	-0.9927088740980539	0.12053668025532321	0.8229838658936559	0.5680647467311567	0	0	3542.0	4212.0	3729.0	2364.0	2776.0	1701.0	2786.0	2550.0	1482.0	634.0	1587.0	1575.0
R01	HFMD	2023-05-28	3246	26.041	1.86	3251.89	2764.11	3739.67	0	32.43	82.9	51.1	3.0	0.383	67.6	69766.85296469704	86772.93012574303	-17006.077161045992	30.3	6791	4.26	12464861	0	0	0.0	0	0	0.0	0.0	0.5680647467311557	-0.8229838658936565	-0.9350162426854148	0.3546048870425356	0.9709418174260522	0.23931566428755788	0	0	5309.0	3542.0	4212.0	3729.0	2364.0	2776.0	1701.0	2786.0	2550.0	1482.0	634.0	1587.0
R01	HFMD	2023-06-04	2010	16.125	2.28	2055.91	1747.52	2364.29	0	34.02	73.5	66.0	2.94	0.636	85.7	86316.19705432895	16800.69450006128	69515.50255426767	30.3	5214	6.82	12464861	0	0	0.0	1	0	0.0	0.0	0.464723172043769	-0.8854560256532095	-0.8229838658936571	0.5680647467311547	0.9927088740980541	-0.12053668025532221	0	0	3246.0	5309.0	3542.0	4212.0	3729.0	2364.0	2776.0	1701.0	2786.0	2550.0	1482.0	634.0
R01	HFMD	2023-06-11	2650	21.26	2.52	2830.91	2406.28	3255.55	0	35.58	89.5	126.9	2.24	0.268	66.9	46352.478986216025	103476.27996226962	-57123.80097605359	30.3	5406	6.66	12464861	0	0	0.0	0	0	0.0	0.0	0.3546048870425359	-0.9350162426854147	-0.6631226582407955	0.7485107481711009	0.8854560256532101	-0.46472317204376784	0	0	2010.0	3246.0	5309.0	3542.0	4212.0	3729.0	2364.0	2776.0	1701.0	2786.0	2550.0	1482.0
R01	HFMD	2023-06-18	2861	22.953	2.76	2835.62	2410.28	3260.97	0	33.56	88.3	104.2	1.81	0.276	79.3	49447.29958964748	48429.69363972361	1017.605949923869	30.3	8021	9.39	12464861	0	0	0.0	1	0	0.0	0.0	0.2393156642875577	-0.9709418174260522	-0.46472317204376834	0.8854560256532098	0.6631226582407956	-0.7485107481711007	0	0	2650.0	2010.0	3246.0	5309.0	3542.0	4212.0	3729.0	2364.0	2776.0	1701.0	2786.0	2550.0
R01	HFMD	2023-06-25	4131	33.141	2.14	4043.71	3437.16	4650.27	0	36.95	81.2	96.5	2.64	0.506	51.7	47270.090602191376	26855.869379308508	20414.22122288287	30.3	5470	10.16	12464861	0	0	0.0	0	0	0.0	0.0	0.12053668025532308	-0.9927088740980538	-0.23931566428755785	0.9709418174260521	0.3546048870425361	-0.9350162426854146	0	0	2861.0	2650.0	2010.0	3246.0	5309.0	3542.0	4212.0	3729.0	2364.0	2776.0	1701.0	2786.0
R01	HFMD	2023-07-02	4331	34.746	2.58	4654.09	3955.97	5352.2	0	36.82	88.3	94.7	1.74	0.314	58.7	64275.73146831854	22977.81460421566	41297.91686410288	30.3	5652	7.59	12464861	0	0	0.0	0	0	0.0	0.0	-3.216245299353273e-16	-1.0	6.432490598706546e-16	1.0	3.6739403974420594e-16	-1.0	0	0	4131.0	2861.0	2650.0	2010.0	3246.0	5309.0	3542.0	4212.0	3729.0	2364.0	2776.0	1701.0
R01	HFMD	2023-07-09	5391	43.25	2.02	5629.43	4785.01	6473.84	0	34.13	83.5	104.9	2.84	0.398	84.1	58595.47416941504	18283.996271303255	40311.477898111785	30.3	4003	5.87	12464861	0	0	0.0	1	0	0.0	0.0	-0.12053668025532283	-0.992708874098054	0.23931566428755735	0.9709418174260523	-0.3546048870425354	-0.9350162426854148	0	0	4331.0	4131.0	2861.0	2650.0	2010.0	3246.0	5309.0	3542.0	4212.0	3729.0	2364.0	2776.0
R01	HFMD	2023-07-16	4130	33.133	2.21	4005.28	3404.49	4606.07	0	34.24	78.0	50.9	1.88	0.533	83.2	94120.63460553541	111135.54512678081	-17014.9105212454	30.3	5705	7.02	12464861	0	0	0.0	1	0	0.0	0.0	-0.2393156642875575	-0.9709418174260523	0.46472317204376795	0.88545602565321	-0.6631226582407951	-0.7485107481711013	0	0	5391.0	4331.0	4131.0	2861.0	2650.0	2010.0	3246.0	5309.0	3542.0	4212.0	3729.0	2364.0
R01	HFMD	2023-07-23	2368	18.997	2.37	2410.64	2049.04	2772.23	0	34.66	84.1	86.9	4.69	0.393	71.4	110242.74884435501	115393.553785438	-5150.804941082984	30.3	4561	5.43	12464861	1	0	0.0	0	0	37.92109766315417	0.0	-0.3546048870425357	-0.9350162426854148	0.6631226582407952	0.7485107481711012	-0.8854560256532089	-0.4647231720437701	0	0	4130.0	5391.0	4331.0	4131.0	2861.0	2650.0	2010.0	3246.0	5309.0	3542.0	4212.0	3729.0
R01	HFMD	2023-07-30	1265	10.149	2.45	1236.99	1051.44	1422.53	0	32.8	73.7	53.9	3.28	0.599	70.6	83981.96095429774	46800.58485723313	37181.37609706461	30.3	3430	7.33	12464861	0	1	0.0	0	0	0.0	0.0	-0.46472317204376806	-0.88545602565321	0.8229838658936559	0.5680647467311567	-0.9927088740980536	-0.1205366802553247	0	1	2368.0	4130.0	5391.0	4331.0	4131.0	2861.0	2650.0	2010.0	3246.0	5309.0	3542.0	4212.0
R01	HFMD	2023-08-06	3309	26.547	1.29	3521.92	2993.63	4050.2	0	33.73	71.3	84.2	2.14	0.682	81.7	60088.58731265319	69171.77843105725	-9083.191118404058	30.3	6255	5.03	12464861	0	1	0.0	2	0	0.0	0.0	-0.5680647467311556	-0.8229838658936566	0.9350162426854146	0.35460488704253607	-0.9709418174260526	0.23931566428755632	0	1	1265.0	2368.0	4130.0	5391.0	4331.0	4131.0	2861.0	2650.0	2010.0	3246.0	5309.0	3542.0
R01	HFMD	2023-08-13	3622	29.058	1.84	3731.88	3172.1	4291.67	0	34.46	67.7	46.4	2.09	0.789	80.7	43337.87213489629	56228.59909744527	-12890.726962548979	30.3	4112	7.24	12464861	0	1	0.0	1	0	0.0	0.0	-0.663122658240795	-0.7485107481711014	0.9927088740980539	0.1205366802553237	-0.8229838658936562	0.568064746731156	0	1	3309.0	1265.0	2368.0	4130.0	5391.0	4331.0	4131.0	2861.0	2650.0	2010.0	3246.0	5309.0
R01	HFMD	2023-08-20	1575	12.636	2.08	1740.07	1479.06	2001.08	0	32.51	72.4	95.0	2.68	0.621	57.9	66697.09895939373	47625.46528328976	19071.633676103964	30.3	3832	5.03	12464861	0	0	0.0	1	0	0.0	0.0	-0.7485107481711012	-0.6631226582407952	0.9927088740980539	-0.12053668025532309	-0.5680647467311553	0.8229838658936567	0	0	3622.0	3309.0	1265.0	2368.0	4130.0	5391.0	4331.0	4131.0	2861.0	2650.0	2010.0	3246.0
R01	HFMD	2023-08-27	2155	17.289	1.48	2292.94	1949.0	2636.89	0	32.78	66.1	71.5	3.35	0.773	55.6	53501.457751623035	72069.33160870717	-18567.873857084138	30.3	3575	5.1	12464861	0	0	0.0	0	0	0.0	0.0	-0.8229838658936565	-0.5680647467311558	0.9350162426854149	-0.35460488704253545	-0.2393156642875572	0.9709418174260523	0	0	1575.0	3622.0	3309.0	1265.0	2368.0	4130.0	5391.0	4331.0	4131.0	2861.0	2650.0	2010.0
R01	HFMD	2023-09-03	4872	39.086	2.61	5275.68	4484.33	6067.03	0	32.2	69.7	35.8	2.74	0.673	73.9	97332.2057428392	47263.876866169056	50068.328876670144	30.3	4654	6.49	12464861	0	0	0.0	0	0	0.0	0.0	-0.8854560256532095	-0.46472317204376906	0.8229838658936571	-0.5680647467311546	0.1205366802553238	0.9927088740980538	0	0	2155.0	1575.0	3622.0	3309.0	1265.0	2368.0	4130.0	5391.0	4331.0	4131.0	2861.0	2650.0
R01	HFMD	2023-09-10	2776	22.271	1.85	2893.45	2459.43	3327.46	0	29.54	67.1	70.0	2.51	0.643	90.0	109529.84134539292	62764.83528319032	46765.00606220261	30.3	3775	9.49	12464861	0	0	0.0	0	0	0.0	0.0	-0.9350162426854146	-0.35460488704253595	0.6631226582407956	-0.7485107481711007	0.4647231720437677	0.8854560256532101	0	0	4872.0	2155.0	1575.0	3622.0	3309.0	1265.0	2368.0	4130.0	5391.0	4331.0	4131.0	2861.0
R01	HFMD	2023-09-17	1478	11.857	1.96	1521.14	1292.97	1749.31	0	29.62	60.2	37.9	1.58	0.781	47.5	63889.444446136324	43253.15659202829	20636.287854108035	30.3	5647	7.07	12464861	0	0	0.0	0	0	0.0	0.0	-0.9709418174260522	-0.2393156642875578	0.4647231720437685	-0.8854560256532098	0.7485107481711007	0.6631226582407957	0	0	2776.0	4872.0	2155.0	1575.0	3622.0	3309.0	1265.0	2368.0	4130.0	5391.0	4331.0	4131.0
R01	HFMD	2023-09-24	1344	10.782	2.54	1352.3	1149.45	1555.14	0	27.52	50.2	26.4	2.07	0.873	43.2	60425.7924454128	82399.37794742949	-21973.585502016685	30.3	5620	5.96	12464861	0	0	3666.0	0	0	0.0	2.9410676942165663	-0.9927088740980539	-0.12053668025532357	0.2393156642875588	-0.970941817426052	0.9350162426854146	0.3546048870425363	0	0	1478.0	2776.0	4872.0	2155.0	1575.0	3622.0	3309.0	1265.0	2368.0	4130.0	5391.0	4331.0
R01	HFMD	2023-10-01	2996	24.036	2.06	3354.63	2851.44	3857.83	0	26.62	50.9	21.6	1.79	0.816	65.0	121155.35810368817	51286.01645770584	69869.34164598232	30.3	6615	3.28	12464861	2	0	7062.0	0	0	53.58009039116235	5.665526474783794	-1.0	-1.8369701987210297e-16	3.6739403974420594e-16	-1.0	0.9999999999999998	5.51091059616309e-16	0	0	1344.0	1478.0	2776.0	4872.0	2155.0	1575.0	3622.0	3309.0	1265.0	2368.0	4130.0	5391.0
R01	HFMD	2023-10-08	1911	15.331	1.27	2007.97	1706.77	2309.16	0	26.93	52.5	23.8	1.48	0.805	105.8	67147.22993117769	69011.76395819953	-1864.534027021844	30.3	5182	4.13	12464861	0	0	3303.0	0	0	0.0	2.6498490436435675	-0.9927088740980539	0.12053668025532321	-0.2393156642875581	-0.9709418174260521	0.9350162426854156	-0.3546048870425336	1	0	2996.0	1344.0	1478.0	2776.0	4872.0	2155.0	1575.0	3622.0	3309.0	1265.0	2368.0	4130.0
R01	HFMD	2023-10-15	2363	18.957	2.3	2450.44	2082.87	2818.0	0	26.16	59.0	22.2	2.51	0.663	76.6	93017.32957371383	84912.9485920624	8104.380981651426	30.3	5762	6.99	12464861	0	0	6884.0	0	0	0.0	5.522725042822379	-0.9709418174260523	0.2393156642875574	-0.4647231720437678	-0.8854560256532101	0.7485107481711026	-0.6631226582407936	1	0	1911.0	2996.0	1344.0	1478.0	2776.0	4872.0	2155.0	1575.0	3622.0	3309.0	1265.0	2368.0
R01	HFMD	2023-10-22	2403	19.278	2.31	2697.64	2292.99	3102.28	2	24.13	43.1	0.0	1.16	0.804	58.4	52072.17055971354	40883.92024542509	11188.250314288445	30.3	5053	9.19	12464861	0	0	8157.0	0	0	0.0	6.54399595791722	-0.9350162426854148	0.3546048870425356	-0.6631226582407951	-0.7485107481711013	0.4647231720437687	-0.8854560256532098	0	0	2363.0	1911.0	2996.0	1344.0	1478.0	2776.0	4872.0	2155.0	1575.0	3622.0	3309.0	1265.0
R01	HFMD	2023-10-29	2580	20.698	3.49	2593.57	2204.54	2982.61	0	23.83	43.3	0.0	2.75	0.784	45.8	50419.88793590868	88415.16692572739	-37995.27898981871	30.3	4577	6.32	12464861	0	0	4082.0	0	0	0.0	3.274805872283694	-0.88545602565321	0.464723172043768	-0.8229838658936558	-0.5680647467311567	0.12053668025532488	-0.9927088740980536	0	0	2403.0	2363.0	1911.0	2996.0	1344.0	1478.0	2776.0	4872.0	2155.0	1575.0	3622.0	3309.0
R01	HFMD	2023-11-05	1096	8.793	1.33	1201.43	1021.21	1381.64	0	22.0	53.0	0.0	3.82	0.564	50.1	83943.16848659447	49526.772868759595	34416.395617834874	30.3	8445	4.77	12464861	0	0	7287.0	0	0	0.0	5.846033902824909	-0.8229838658936571	0.5680647467311547	-0.935016242685414	-0.35460488704253784	-0.23931566428755613	-0.9709418174260527	0	0	2580.0	2403.0	2363.0	1911.0	2996.0	1344.0	1478.0	2776.0	4872.0	2155.0	1575.0	3622.0
R01	HFMD	2023-11-12	412	3.305	2.63	449.75	382.28	517.21	0	22.19	37.6	0.0	2.31	0.76	98.1	70091.17350181616	98121.08106996462	-28029.90756814847	30.3	5380	9.67	12464861	0	0	6671.0	0	0	0.0	5.3518446776101225	-0.7485107481711012	0.6631226582407952	-0.9927088740980539	-0.12053668025532294	-0.5680647467311573	-0.8229838658936554	0	0	1096.0	2580.0	2403.0	2363.0	1911.0	2996.0	1344.0	1478.0	2776.0	4872.0	2155.0	1575.0
R01	HFMD	2023-11-19	323	2.591	2.28	345.28	293.48	397.07	0	19.16	35.1	0.0	2.42	0.594	40.1	78984.82881429972	32048.043249004775	46936.785565294944	30.3	3275	4.87	12464861	0	0	4844.0	0	0	0.0	3.88612436191627	-0.6631226582407955	0.7485107481711009	-0.9927088740980541	0.12053668025532209	-0.8229838658936556	-0.5680647467311569	0	0	412.0	1096.0	2580.0	2403.0	2363.0	1911.0	2996.0	1344.0	1478.0	2776.0	4872.0	2155.0
R01	HFMD	2023-11-26	621	4.982	3.13	718.27	610.53	826.01	0	16.92	51.6	0.0	2.4	0.335	63.0	98493.70356428233	45236.65299869467	53257.05056558766	30.3	4742	3.35	12464861	1	0	2540.0	0	0	50.70794363189885	2.037728298775253	-0.5680647467311558	0.8229838658936564	-0.9350162426854149	0.35460488704253534	-0.9709418174260527	-0.23931566428755566	0	0	323.0	412.0	1096.0	2580.0	2403.0	2363.0	1911.0	2996.0	1344.0	1478.0	2776.0	4872.0
R01	HFMD	2023-12-03	548	4.396	2.24	547.86	465.69	630.04	0	17.97	56.7	0.0	3.23	0.345	67.0	112471.39281101046	55668.033152811724	56803.35965819874	30.3	3135	8.98	12464861	0	0	9562.0	0	0	0.0	7.671164564129516	-0.46472317204376834	0.8854560256532098	-0.8229838658936562	0.568064746731156	-0.9927088740980541	0.12053668025532184	0	0	621.0	323.0	412.0	1096.0	2580.0	2403.0	2363.0	1911.0	2996.0	1344.0	1478.0	2776.0
R01	HFMD	2023-12-10	954	7.654	1.4	1048.42	891.16	1205.68	0	17.51	44.6	0.0	0.98	0.416	89.2	68971.59728375563	112443.01168223287	-43471.41439847724	30.3	2698	4.97	12464861	0	0	0.0	0	0	0.0	0.0	-0.354604887042536	0.9350162426854146	-0.6631226582407957	0.7485107481711007	-0.8854560256532102	0.46472317204376756	0	0	548.0	621.0	323.0	412.0	1096.0	2580.0	2403.0	2363.0	1911.0	2996.0	1344.0	1478.0
R01	HFMD	2023-12-17	328	2.631	2.01	377.38	320.77	433.98	0	16.36	54.8	0.0	2.56	0.287	76.6	65832.80889740596	89497.44719930063	-23664.638301894665	30.3	4697	6.47	12464861	0	0	0.0	0	0	0.0	0.0	-0.23931566428755785	0.9709418174260521	-0.46472317204376856	0.8854560256532098	-0.663122658240796	0.7485107481711005	0	0	954.0	548.0	621.0	323.0	412.0	1096.0	2580.0	2403.0	2363.0	1911.0	2996.0	1344.0
R01	HFMD	2023-12-24	721	5.784	1.1	804.62	683.93	925.31	0	16.76	37.0	0.0	3.21	0.426	63.0	82724.0968805689	50696.87739029321	32027.219490275696	30.3	5666	5.65	12464861	1	0	0.0	0	0	67.8159892842204	0.0	-0.12053668025532364	0.9927088740980539	-0.23931566428755893	0.9709418174260519	-0.35460488704253645	0.9350162426854145	0	0	328.0	954.0	548.0	621.0	323.0	412.0	1096.0	2580.0	2403.0	2363.0	1911.0	2996.0
R01	HFMD	2023-12-31	943	7.565	2.66	986.69	838.69	1134.69	0	16.08	38.5	0.0	3.66	0.374	75.4	39878.342050284846	31999.878915052544	7878.463135232301	30.3	4455	6.47	12464861	0	0	0.0	0	0	0.0	0.0	6.432490598706546e-16	1.0	1.2864981197413093e-15	1.0	-7.347880794884119e-16	1.0	0	0	721.0	328.0	954.0	548.0	621.0	323.0	412.0	1096.0	2580.0	2403.0	2363.0	1911.0
R01	HFMD	2024-01-07	582	4.669	1.02	662.62	563.22	762.01	0	17.59	37.5	0.0	2.94	0.475	59.3	55548.47023378976	95279.41883329979	-39730.948599510026	30.3	5084	7.37	12464861	0	0	0.0	0	0	0.0	0.0	0.12053668025532305	0.9927088740980538	0.2393156642875578	0.9709418174260521	0.3546048870425357	0.9350162426854147	1	0	943.0	721.0	328.0	954.0	548.0	621.0	323.0	412.0	1096.0	2580.0	2403.0	2363.0
R01	HFMD	2024-01-14	1337	10.726	2.29	1467.42	1247.31	1687.54	0	14.95	34.5	0.0	3.43	0.324	93.3	97943.19084345203	78285.49784887109	19657.69299458094	30.3	3714	6.2	12464861	0	0	0.0	0	0	0.0	0.0	0.2393156642875578	0.9709418174260521	0.4647231720437685	0.8854560256532098	0.6631226582407952	0.7485107481711012	0	0	582.0	943.0	721.0	328.0	954.0	548.0	621.0	323.0	412.0	1096.0	2580.0	2403.0
R01	HFMD	2024-01-21	894	7.172	2.12	966.87	821.84	1111.9	0	16.9	41.6	0.0	2.51	0.404	84.0	53210.4717996777	72889.5883460507	-19679.116546373	30.3	4841	8.55	12464861	0	0	0.0	0	1	0.0	0.0	0.3546048870425357	0.9350162426854147	0.6631226582407952	0.7485107481711012	0.8854560256532098	0.46472317204376856	0	0	1337.0	582.0	943.0	721.0	328.0	954.0	548.0	621.0	323.0	412.0	1096.0	2580.0
R01	HFMD	2024-01-28	1240	9.948	1.97	1229.59	1045.15	1414.03	0	17.27	52.7	0.0	3.18	0.344	65.9	75752.05921251979	61145.16762146657	14606.891591053216	30.3	6557	3.85	12464861	0	0	0.0	0	0	0.0	0.0	0.4647231720437685	0.8854560256532098	0.8229838658936565	0.5680647467311558	0.9927088740980539	0.120536680255323	0	0	894.0	1337.0	582.0	943.0	721.0	328.0	954.0	548.0	621.0	323.0	412.0	1096.0
R01	HFMD	2024-02-04	641	5.142	3.29	617.72	525.06	710.38	1	17.75	61.2	0.0	1.07	0.3	63.3	44803.71375173891	74847.0893269786	-30043.37557523969	30.3	3274	6.48	12464861	0	1	0.0	0	0	0.0	0.0	0.5680647467311557	0.8229838658936565	0.9350162426854148	0.3546048870425356	0.9709418174260523	-0.23931566428755754	0	1	1240.0	894.0	1337.0	582.0	943.0	721.0	328.0	954.0	548.0	621.0	323.0	412.0
R01	HFMD	2024-02-11	1111	8.913	1.77	1133.13	963.16	1303.1	0	20.63	41.5	0.0	3.03	0.622	59.5	56937.24977844633	48722.60478592321	8214.644992523114	30.3	2944	8.54	12464861	3	1	0.0	0	0	21.258172985318918	0.0	0.6631226582407952	0.7485107481711012	0.9927088740980539	0.120536680255323	0.8229838658936566	-0.5680647467311556	0	1	641.0	1240.0	894.0	1337.0	582.0	943.0	721.0	328.0	954.0	548.0	621.0	323.0
R01	HFMD	2024-02-18	749	6.009	3.35	806.56	685.58	927.55	0	19.97	37.4	15.6	2.25	0.624	82.1	47150.75142562138	93607.03953115165	-46456.288105530264	30.3	7017	7.79	12464861	0	0	0.0	0	0	0.0	0.0	0.7485107481711012	0.6631226582407953	0.992708874098054	-0.1205366802553229	0.5680647467311557	-0.8229838658936565	0	0	1111.0	641.0	1240.0	894.0	1337.0	582.0	943.0	721.0	328.0	954.0	548.0	621.0
R01	HFMD	2024-02-25	1305	10.469	2.14	1307.01	1110.96	1503.06	3	21.61	63.8	0.0	2.66	0.42	78.4	48422.24412403996	95419.673520294	-46997.42939625405	30.3	6159	8.79	12464861	0	0	0.0	0	0	0.0	0.0	0.8229838658936565	0.5680647467311558	0.9350162426854149	-0.3546048870425355	0.2393156642875577	-0.9709418174260522	0	0	749.0	1111.0	641.0	1240.0	894.0	1337.0	582.0	943.0	721.0	328.0	954.0	548.0
R01	HFMD	2024-03-03	1387	11.127	2.69	1582.94	1345.5	1820.38	0	22.88	64.7	0.0	1.97	0.455	90.4	53767.29166180124	21623.047001366507	32144.24466043473	30.3	5462	8.19	12464861	2	0	0.0	0	0	70.80072287322011	0.0	0.8854560256532098	0.46472317204376856	0.8229838658936566	-0.5680647467311556	-0.12053668025532283	-0.992708874098054	0	0	1305.0	749.0	1111.0	641.0	1240.0	894.0	1337.0	582.0	943.0	721.0	328.0	954.0
R01	HFMD	2024-03-10	2473	19.84	1.45	2552.24	2169.4	2935.08	0	20.42	70.0	0.0	2.5	0.312	59.8	65372.66513907233	23183.32588823445	42189.339250837875	30.3	5029	7.92	12464861	0	0	0.0	0	0	0.0	0.0	0.9350162426854148	0.3546048870425356	0.6631226582407951	-0.7485107481711012	-0.46472317204376806	-0.88545602565321	0	0	1387.0	1305.0	749.0	1111.0	641.0	1240.0	894.0	1337.0	582.0	943.0	721.0	328.0
R01	HFMD	2024-03-17	2368	18.997	1.13	2597.57	2207.94	2987.21	0	23.89	70.3	21.1	2.89	0.412	71.3	53762.035377675784	75782.53543394909	-22020.500056273304	30.3	5433	9.29	12464861	1	0	0.0	0	0	47.79098754366678	0.0	0.9709418174260521	0.23931566428755807	0.464723172043769	-0.8854560256532095	-0.748510748171101	-0.6631226582407955	0	0	2473.0	1387.0	1305.0	749.0	1111.0	641.0	1240.0	894.0	1337.0	582.0	943.0	721.0
R01	HFMD	2024-03-24	1199	9.619	1.97	1307.93	1111.74	1504.11	0	23.33	57.9	5.9	2.87	0.561	71.0	46396.514515776995	78836.86275882355	-32440.34824304656	30.3	4919	10.38	12464861	0	0	0.0	0	0	0.0	0.0	0.9927088740980539	0.120536680255323	0.2393156642875577	-0.9709418174260522	-0.9350162426854146	-0.35460488704253595	0	0	2368.0	2473.0	1387.0	1305.0	749.0	1111.0	641.0	1240.0	894.0	1337.0	582.0	943.0
R01	HFMD	2024-03-31	1708	13.703	2.22	1820.48	1547.41	2093.55	0	27.37	69.5	21.1	4.32	0.53	76.1	40026.565413699034	103332.93358195462	-63306.36816825559	30.3	4870	6.24	12464861	0	0	0.0	0	0	0.0	0.0	0.9999999999999999	-1.6081226496766366e-16	-3.216245299353273e-16	-1.0	-1.0	-1.8369701987210297e-16	0	0	1199.0	2368.0	2473.0	1387.0	1305.0	749.0	1111.0	641.0	1240.0	894.0	1337.0	582.0
R01	HFMD	2024-04-07	2863	22.969	2.02	2875.84	2444.47	3307.22	0	26.8	81.4	51.2	3.95	0.312	68.3	113542.94658258733	45628.65102784507	67914.29555474226	30.3	6206	6.92	12464861	0	0	0.0	0	0	0.0	0.0	0.992708874098054	-0.1205366802553229	-0.2393156642875575	-0.9709418174260523	-0.9350162426854148	0.3546048870425356	0	0	1708.0	1199.0	2368.0	2473.0	1387.0	1305.0	749.0	1111.0	641.0	1240.0	894.0	1337.0
R01	HFMD	2024-04-14	2193	17.593	1.88	2479.39	2107.48	2851.3	0	29.6	60.4	50.0	2.37	0.777	49.7	95646.42512936119	115645.14236344522	-19998.717234084033	30.3	4365	5.37	12464861	0	0	0.0	0	0	0.0	0.0	0.9709418174260523	-0.23931566428755754	-0.46472317204376806	-0.88545602565321	-0.7485107481711017	0.6631226582407945	0	0	2863.0	1708.0	1199.0	2368.0	2473.0	1387.0	1305.0	749.0	1111.0	641.0	1240.0	894.0
R01	HFMD	2024-04-21	2827	22.68	1.79	3166.98	2691.93	3642.02	0	30.75	59.9	3.0	2.79	0.833	78.6	40754.671321631504	69208.24494107188	-28453.57361944038	30.3	4879	6.07	12464861	1	0	0.0	0	0	51.68648088523965	0.0	0.9350162426854149	-0.3546048870425355	-0.663122658240795	-0.7485107481711014	-0.46472317204376834	0.8854560256532098	0	0	2193.0	2863.0	1708.0	1199.0	2368.0	2473.0	1387.0	1305.0	749.0	1111.0	641.0	1240.0
R01	HFMD	2024-04-28	1678	13.462	2.13	1826.1	1552.18	2100.01	0	31.71	79.5	77.4	3.06	0.445	68.0	91734.99594583643	95872.62992240115	-4137.6339765647135	30.3	6215	8.29	12464861	2	0	0.0	0	0	74.00953919907587	0.0	0.8854560256532099	-0.4647231720437685	-0.8229838658936565	-0.5680647467311558	-0.12053668025532276	0.992708874098054	0	0	2827.0	2193.0	2863.0	1708.0	1199.0	2368.0	2473.0	1387.0	1305.0	749.0	1111.0	641.0
R01	HFMD	2024-05-05	1962	15.74	2.58	2204.54	1873.86	2535.23	0	31.42	73.9	60.0	1.62	0.559	75.1	77598.12360485998	72077.01709504086	5521.1065098191175	30.3	4150	4.28	12464861	0	0	0.0	0	0	0.0	0.0	0.8229838658936566	-0.5680647467311556	-0.9350162426854146	-0.35460488704253595	0.23931566428755735	0.9709418174260523	0	0	1678.0	2827.0	2193.0	2863.0	1708.0	1199.0	2368.0	2473.0	1387.0	1305.0	749.0	1111.0
R01	HFMD	2024-05-12	2197	17.626	1.23	2207.84	1876.66	2539.01	0	32.3	79.2	65.4	0.54	0.464	56.5	37874.10992911521	38252.42988025105	-378.3199511358398	30.3	4237	9.76	12464861	0	0	0.0	0	0	0.0	0.0	0.7485107481711014	-0.663122658240795	-0.9927088740980539	-0.12053668025532357	0.5680647467311555	0.8229838658936567	0	0	1962.0	1678.0	2827.0	2193.0	2863.0	1708.0	1199.0	2368.0	2473.0	1387.0	1305.0	749.0
R01	HFMD	2024-05-19	3474	27.87	2.31	3417.96	2905.27	3930.66	0	33.07	77.9	70.1	2.74	0.509	92.7	50957.94493823943	63046.92847290411	-12088.98353466468	30.3	5768	5.74	12464861	0	0	0.0	0	1	0.0	0.0	0.6631226582407951	-0.7485107481711012	-0.9927088740980539	0.12053668025532321	0.8229838658936559	0.5680647467311567	0	0	2197.0	1962.0	1678.0	2827.0	2193.0	2863.0	1708.0	1199.0	2368.0	2473.0	1387.0	1305.0
R01	HFMD	2024-05-26	4052	32.507	1.97	4303.58	3658.04	4949.11	0	34.27	77.0	37.4	1.41	0.559	78.0	64332.650750575194	59221.79570851232	5110.855042062874	30.3	3774	7.4	12464861	0	0	0.0	0	0	0.0	0.0	0.5680647467311557	-0.8229838658936565	-0.9350162426854148	0.3546048870425356	0.9709418174260522	0.23931566428755788	0	0	3474.0	2197.0	1962.0	1678.0	2827.0	2193.0	2863.0	1708.0	1199.0	2368.0	2473.0	1387.0
R01	HFMD	2024-06-02	3152	25.287	2.71	3258.83	2770.0	3747.65	0	35.76	90.5	56.6	2.26	0.245	73.6	48000.81574065609	18444.092782531006	29556.722958125087	30.3	5031	3.69	12464861	2	0	0.0	1	0	36.02795472028134	0.0	0.464723172043769	-0.8854560256532095	-0.8229838658936571	0.5680647467311547	0.9927088740980541	-0.12053668025532221	0	0	4052.0	3474.0	2197.0	1962.0	1678.0	2827.0	2193.0	2863.0	1708.0	1199.0	2368.0	2473.0
R01	HFMD	2024-06-09	2346	18.821	1.93	2540.01	2159.01	2921.01	0	37.4	80.8	107.1	2.64	0.527	87.3	56420.41408814254	85211.23167924555	-28790.817591103012	30.3	4551	3.87	12464861	0	0	0.0	1	0	0.0	0.0	0.3546048870425359	-0.9350162426854147	-0.6631226582407955	0.7485107481711009	0.8854560256532101	-0.46472317204376784	0	0	3152.0	4052.0	3474.0	2197.0	1962.0	1678.0	2827.0	2193.0	2863.0	1708.0	1199.0	2368.0
R01	HFMD	2024-06-16	5399	43.314	2.26	5660.77	4811.66	6509.89	0	36.52	81.1	57.8	2.28	0.501	92.3	55596.67062017856	57261.75656158627	-1665.085941407713	30.3	4950	9.39	12464861	0	0	0.0	0	1	0.0	0.0	0.2393156642875577	-0.9709418174260522	-0.46472317204376834	0.8854560256532098	0.6631226582407956	-0.7485107481711007	0	0	2346.0	3152.0	4052.0	3474.0	2197.0	1962.0	1678.0	2827.0	2193.0	2863.0	1708.0	1199.0
R01	HFMD	2024-06-23	3301	26.482	2.96	3399.49	2889.56	3909.41	0	36.54	76.6	72.7	1.12	0.621	91.7	39828.572217300505	87016.20792311092	-47187.63570581042	30.3	4354	7.59	12464861	0	0	0.0	0	0	0.0	0.0	0.12053668025532308	-0.9927088740980538	-0.23931566428755785	0.9709418174260521	0.3546048870425361	-0.9350162426854146	0	0	5399.0	2346.0	3152.0	4052.0	3474.0	2197.0	1962.0	1678.0	2827.0	2193.0	2863.0	1708.0
R01	HFMD	2024-06-30	3720	29.844	1.15	3880.93	3298.79	4463.07	0	36.62	78.1	84.0	0.76	0.584	62.7	31609.466807854165	108463.81675688221	-76854.34994902805	30.3	6418	4.63	12464861	0	0	0.0	1	0	0.0	0.0	-3.216245299353273e-16	-1.0	6.432490598706546e-16	1.0	3.6739403974420594e-16	-1.0	0	0	3301.0	5399.0	2346.0	3152.0	4052.0	3474.0	2197.0	1962.0	1678.0	2827.0	2193.0	2863.0
R01	HFMD	2024-07-07	1779	14.272	2.8	1829.2	1554.82	2103.58	1	37.09	85.0	86.2	2.49	0.406	81.9	50092.456778933745	72089.77206069476	-21997.31528176101	30.3	4675	6.63	12464861	0	0	0.0	1	0	0.0	0.0	-0.12053668025532283	-0.992708874098054	0.23931566428755735	0.9709418174260523	-0.3546048870425354	-0.9350162426854148	0	0	3720.0	3301.0	5399.0	2346.0	3152.0	4052.0	3474.0	2197.0	1962.0	1678.0	2827.0	2193.0
R01	HFMD	2024-07-14	4757	38.163	2.07	4948.7	4206.39	5691.0	0	34.95	65.3	78.1	2.82	0.865	86.8	46435.843762112985	28854.021476837606	17581.82228527538	30.3	5594	7.17	12464861	0	0	0.0	2	0	0.0	0.0	-0.2393156642875575	-0.9709418174260523	0.46472317204376795	0.88545602565321	-0.6631226582407951	-0.7485107481711013	0	0	1779.0	3720.0	3301.0	5399.0	2346.0	3152.0	4052.0	3474.0	2197.0	1962.0	1678.0	2827.0
R01	HFMD	2024-07-21	5232	41.974	2.2	5441.79	4625.52	6258.05	0	33.22	74.7	74.6	1.62	0.587	77.3	71613.53870325879	46275.917787306564	25337.620915952226	30.3	4730	7.23	12464861	0	0	0.0	2	0	0.0	0.0	-0.3546048870425357	-0.9350162426854148	0.6631226582407952	0.7485107481711012	-0.8854560256532089	-0.4647231720437701	0	0	4757.0	1779.0	3720.0	3301.0	5399.0	2346.0	3152.0	4052.0	3474.0	2197.0	1962.0	1678.0
R01	HFMD	2024-07-28	3448	27.662	0.84	3229.09	2744.73	3713.46	0	35.38	71.9	114.2	2.24	0.712	63.3	99229.95819534469	52777.968427653104	46451.989767691586	30.3	4975	9.68	12464861	0	1	0.0	1	0	0.0	0.0	-0.46472317204376806	-0.88545602565321	0.8229838658936559	0.5680647467311567	-0.9927088740980536	-0.1205366802553247	0	1	5232.0	4757.0	1779.0	3720.0	3301.0	5399.0	2346.0	3152.0	4052.0	3474.0	2197.0	1962.0
R01	HFMD	2024-08-04	2743	22.006	0.56	2827.57	2403.44	3251.71	0	33.33	66.4	58.2	1.35	0.783	67.1	99148.1728618579	120239.11035401984	-21090.93749216193	30.3	6380	6.7	12464861	0	1	0.0	1	0	0.0	0.0	-0.5680647467311556	-0.8229838658936566	0.9350162426854146	0.35460488704253607	-0.9709418174260526	0.23931566428755632	0	1	3448.0	5232.0	4757.0	1779.0	3720.0	3301.0	5399.0	2346.0	3152.0	4052.0	3474.0	2197.0
R01	HFMD	2024-08-11	5216	41.846	0.93	5555.58	4722.25	6388.92	0	33.27	54.2	62.9	2.53	1.067	77.7	72127.86840514679	83610.02749113509	-11482.1590859883	30.3	4307	6.65	12464861	0	1	0.0	1	0	0.0	0.0	-0.663122658240795	-0.7485107481711014	0.9927088740980539	0.1205366802553237	-0.8229838658936562	0.568064746731156	0	1	2743.0	3448.0	5232.0	4757.0	1779.0	3720.0	3301.0	5399.0	2346.0	3152.0	4052.0	3474.0
R01	HFMD	2024-08-18	2551	20.466	2.0	2638.92	2243.09	3034.76	0	33.85	73.9	47.4	1.91	0.621	78.7	80702.88445860628	90561.05299665881	-9858.16853805253	30.3	4861	8.46	12464861	1	0	0.0	0	0	76.95485946426444	0.0	-0.7485107481711012	-0.6631226582407952	0.9927088740980539	-0.12053668025532309	-0.5680647467311553	0.8229838658936567	0	0	5216.0	2743.0	3448.0	5232.0	4757.0	1779.0	3720.0	3301.0	5399.0	2346.0	3152.0	4052.0
R01	HFMD	2024-08-25	5770	46.29	2.06	5914.33	5027.18	6801.48	0	30.85	57.1	101.6	2.25	0.894	60.6	101966.51548739578	38669.07198637072	63297.44350102506	30.3	4495	5.78	12464861	1	0	0.0	1	0	24.997313902891584	0.0	-0.8229838658936565	-0.5680647467311558	0.9350162426854149	-0.35460488704253545	-0.2393156642875572	0.9709418174260523	0	0	2551.0	5216.0	2743.0	3448.0	5232.0	4757.0	1779.0	3720.0	3301.0	5399.0	2346.0	3152.0
R01	HFMD	2024-09-01	2363	18.957	2.97	2470.98	2100.33	2841.62	0	27.91	69.3	28.1	2.52	0.549	84.5	60773.01235525927	61931.53122587354	-1158.5188706142726	30.3	3264	7.49	12464861	0	0	0.0	1	0	0.0	0.0	-0.8854560256532095	-0.46472317204376906	0.8229838658936571	-0.5680647467311546	0.1205366802553238	0.9927088740980538	0	0	5770.0	2551.0	5216.0	2743.0	3448.0	5232.0	4757.0	1779.0	3720.0	3301.0	5399.0	2346.0
R01	HFMD	2024-09-08	3859	30.959	1.45	4319.14	3671.27	4967.02	0	28.34	61.5	71.8	0.53	0.706	57.8	28028.260948873198	99938.87237168629	-71910.61142281309	30.3	3950	4.95	12464861	0	0	0.0	0	0	0.0	0.0	-0.9350162426854146	-0.35460488704253595	0.6631226582407956	-0.7485107481711007	0.4647231720437677	0.8854560256532101	0	0	2363.0	5770.0	2551.0	5216.0	2743.0	3448.0	5232.0	4757.0	1779.0	3720.0	3301.0	5399.0
R01	HFMD	2024-09-15	3089	24.782	3.02	3143.83	2672.26	3615.4	0	27.35	57.2	33.4	1.65	0.742	60.2	55329.75002612966	28445.96918750602	26883.78083862364	30.3	3778	7.3	12464861	0	0	0.0	0	0	0.0	0.0	-0.9709418174260522	-0.2393156642875578	0.4647231720437685	-0.8854560256532098	0.7485107481711007	0.6631226582407957	0	0	3859.0	2363.0	5770.0	2551.0	5216.0	2743.0	3448.0	5232.0	4757.0	1779.0	3720.0	3301.0
R01	HFMD	2024-09-22	1922	15.419	2.65	2042.23	1735.9	2348.57	0	26.39	53.7	31.6	3.23	0.759	85.8	29758.900603580318	98502.423693614	-68743.52309003368	30.3	3462	8.82	12464861	0	0	7845.0	0	0	0.0	6.293692324366874	-0.9927088740980539	-0.12053668025532357	0.2393156642875588	-0.970941817426052	0.9350162426854146	0.3546048870425363	0	0	3089.0	3859.0	2363.0	5770.0	2551.0	5216.0	2743.0	3448.0	5232.0	4757.0	1779.0	3720.0
R01	HFMD	2024-09-29	2233	17.914	1.62	2345.96	1994.07	2697.86	0	26.97	47.7	19.9	4.4	0.888	85.2	31455.336401033317	99110.45784739249	-67655.12144635918	30.3	4955	4.26	12464861	0	0	3981.0	0	0	0.0	3.1937780934741267	-1.0	-1.8369701987210297e-16	3.6739403974420594e-16	-1.0	0.9999999999999998	5.51091059616309e-16	0	0	1922.0	3089.0	3859.0	2363.0	5770.0	2551.0	5216.0	2743.0	3448.0	5232.0	4757.0	1779.0
R01	HFMD	2024-10-06	1279	10.261	2.75	1235.07	1049.81	1420.33	0	24.53	62.6	5.0	1.97	0.543	90.9	71995.04306229283	121309.2883769752	-49314.24531468237	30.3	4547	9.27	12464861	0	0	8987.0	0	0	0.0	7.20986780358	-0.9927088740980539	0.12053668025532321	-0.2393156642875581	-0.9709418174260521	0.9350162426854156	-0.3546048870425336	1	0	2233.0	1922.0	3089.0	3859.0	2363.0	5770.0	2551.0	5216.0	2743.0	3448.0	5232.0	4757.0
R01	HFMD	2024-10-13	1501	12.042	2.68	1665.53	1415.7	1915.36	0	22.38	36.1	24.5	2.52	0.791	71.9	60058.853765074135	58975.566517865154	1083.2872472089803	30.3	3699	4.62	12464861	0	0	6451.0	0	0	0.0	5.175348525747699	-0.9709418174260523	0.2393156642875574	-0.4647231720437678	-0.8854560256532101	0.7485107481711026	-0.6631226582407936	1	0	1279.0	2233.0	1922.0	3089.0	3859.0	2363.0	5770.0	2551.0	5216.0	2743.0	3448.0	5232.0
R01	HFMD	2024-10-20	1155	9.266	2.25	1255.09	1066.83	1443.36	0	22.43	45.8	0.0	2.0	0.674	64.3	48897.38162578014	34313.54999482162	14583.83163095852	30.3	4671	8.28	12464861	0	0	7402.0	0	0	0.0	5.938293254934813	-0.9350162426854148	0.3546048870425356	-0.6631226582407951	-0.7485107481711013	0.4647231720437687	-0.8854560256532098	0	0	1501.0	1279.0	2233.0	1922.0	3089.0	3859.0	2363.0	5770.0	2551.0	5216.0	2743.0	3448.0
R01	HFMD	2024-10-27	916	7.349	2.36	947.17	805.09	1089.24	0	21.34	39.9	0.0	0.5	0.682	80.3	78184.31046404247	111269.43845850477	-33085.127994462295	30.3	5769	5.48	12464861	0	0	6016.0	0	0	0.0	4.826367498201544	-0.88545602565321	0.464723172043768	-0.8229838658936558	-0.5680647467311567	0.12053668025532488	-0.9927088740980536	0	0	1155.0	1501.0	1279.0	2233.0	1922.0	3089.0	3859.0	2363.0	5770.0	2551.0	5216.0	2743.0
R01	HFMD	2024-11-03	939	7.533	2.34	1077.89	916.21	1239.57	0	21.34	43.5	0.0	2.72	0.64	59.1	26139.61979988473	23906.2061307025	2233.4136691822314	30.3	4836	2.39	12464861	0	0	5381.0	0	0	0.0	4.316935423507731	-0.8229838658936571	0.5680647467311547	-0.935016242685414	-0.35460488704253784	-0.23931566428755613	-0.9709418174260527	0	0	916.0	1155.0	1501.0	1279.0	2233.0	1922.0	3089.0	3859.0	2363.0	5770.0	2551.0	5216.0
R01	HFMD	2024-11-10	675	5.415	3.33	744.42	632.76	856.08	0	19.34	46.5	0.0	4.13	0.5	94.3	58950.038322714856	64603.673148924994	-5653.634826210138	30.3	5352	6.84	12464861	0	0	7950.0	0	0	0.0	6.377929124119395	-0.7485107481711012	0.6631226582407952	-0.9927088740980539	-0.12053668025532294	-0.5680647467311573	-0.8229838658936554	0	0	939.0	916.0	1155.0	1501.0	1279.0	2233.0	1922.0	3089.0	3859.0	2363.0	5770.0	2551.0
R01	HFMD	2024-11-17	1498	12.018	2.57	1608.03	1366.82	1849.23	0	20.3	36.3	0.0	1.7	0.656	74.2	60627.667978097445	53661.57920372809	6966.088774369353	30.3	6153	6.55	12464861	0	0	5017.0	0	0	0.0	4.024914517698995	-0.6631226582407955	0.7485107481711009	-0.9927088740980541	0.12053668025532209	-0.8229838658936556	-0.5680647467311569	0	0	675.0	939.0	916.0	1155.0	1501.0	1279.0	2233.0	1922.0	3089.0	3859.0	2363.0	5770.0
R01	HFMD	2024-11-24	1185	9.507	3.07	1199.53	1019.6	1379.46	0	15.19	37.6	0.0	1.28	0.324	82.0	45326.64966313283	61550.46688967345	-16223.817226540625	30.3	4046	5.12	12464861	0	0	6811.0	0	0	0.0	5.464160410613484	-0.5680647467311558	0.8229838658936564	-0.9350162426854149	0.35460488704253534	-0.9709418174260527	-0.23931566428755566	0	0	1498.0	675.0	939.0	916.0	1155.0	1501.0	1279.0	2233.0	1922.0	3089.0	3859.0	2363.0
R01	HFMD	2024-12-01	909	7.293	1.95	936.27	795.83	1076.71	0	16.53	42.2	22.5	1.21	0.378	67.8	40928.491407674934	46890.26399809925	-5961.77259042432	30.3	5600	7.68	12464861	0	0	5101.0	0	0	0.0	4.09230395750101	-0.46472317204376834	0.8854560256532098	-0.8229838658936562	0.568064746731156	-0.9927088740980541	0.12053668025532184	0	0	1185.0	1498.0	675.0	939.0	916.0	1155.0	1501.0	1279.0	2233.0	1922.0	3089.0	3859.0
R01	HFMD	2024-12-08	828	6.643	1.83	864.35	734.69	994.0	0	16.94	35.8	0.0	3.39	0.446	81.6	65285.84483850062	113833.83112784775	-48547.98628934713	30.3	4571	7.43	12464861	0	0	0.0	0	0	0.0	0.0	-0.354604887042536	0.9350162426854146	-0.6631226582407957	0.7485107481711007	-0.8854560256532102	0.46472317204376756	0	0	909.0	1185.0	1498.0	675.0	939.0	916.0	1155.0	1501.0	1279.0	2233.0	1922.0	3089.0
R01	HFMD	2024-12-15	522	4.188	1.62	565.7	480.85	650.56	0	16.23	57.1	0.0	1.67	0.267	72.5	63804.22785830645	21006.75829873465	42797.46955957179	30.3	5226	8.32	12464861	0	0	0.0	0	0	0.0	0.0	-0.23931566428755785	0.9709418174260521	-0.46472317204376856	0.8854560256532098	-0.663122658240796	0.7485107481711005	0	0	828.0	909.0	1185.0	1498.0	675.0	939.0	916.0	1155.0	1501.0	1279.0	2233.0	1922.0
R01	HFMD	2024-12-22	1121	8.993	2.17	1256.04	1067.63	1444.44	0	17.0	43.8	0.0	2.4	0.393	71.7	60084.64850027499	41479.99752690173	18604.65097337326	30.3	6251	7.04	12464861	0	0	0.0	0	0	0.0	0.0	-0.12053668025532364	0.9927088740980539	-0.23931566428755893	0.9709418174260519	-0.35460488704253645	0.9350162426854145	0	0	522.0	828.0	909.0	1185.0	1498.0	675.0	939.0	916.0	1155.0	1501.0	1279.0	2233.0
R01	HFMD	2024-12-29	1085	8.704	2.05	1157.72	984.06	1331.37	0	16.11	45.1	0.0	2.24	0.335	78.2	61154.899838952464	30168.472047700663	30986.4277912518	30.3	5197	5.26	12464861	0	0	0.0	0	0	0.0	0.0	6.432490598706546e-16	1.0	1.2864981197413093e-15	1.0	-7.347880794884119e-16	1.0	0	0	1121.0	522.0	828.0	909.0	1185.0	1498.0	675.0	939.0	916.0	1155.0	1501.0	1279.0
R01	ILI	2023-01-01	8224	65.977	0.53	9375.15	7968.88	10781.43	0	16.18	40.9	0.0	2.81	0.365	51.0	82414.51224675612	45078.600494082304	37335.91175267381	30.3	2392	3.33	12464861	0	0	0.0	0	0	0.0	0.0	6.432490598706546e-16	1.0	1.2864981197413093e-15	1.0	-7.347880794884119e-16	1.0	0	0
R01	ILI	2023-01-08	4911	39.399	1.77	4819.69	4096.73	5542.64	0	18.2	61.3	0.0	2.67	0.317	83.2	72304.05612699948	109745.45786067296	-37441.40173367348	30.3	5134	10.5	12464861	0	0	0.0	0	0	0.0	0.0	0.12053668025532305	0.9927088740980538	0.2393156642875578	0.9709418174260521	0.3546048870425357	0.9350162426854147	1	0	8224.0
R01	ILI	2023-01-15	5981	47.983	1.66	6163.47	5238.95	7087.99	0	15.88	31.9	0.0	2.07	0.401	49.8	48023.50927590211	48293.95727804263	-270.44800214051793	30.3	4534	8.23	12464861	0	0	0.0	0	0	0.0	0.0	0.2393156642875578	0.9709418174260521	0.4647231720437685	0.8854560256532098	0.6631226582407952	0.7485107481711012	0	0	4911.0	8224.0
R01	ILI	2023-01-22	7703	61.798	0.86	8056.31	6847.86	9264.75	0	16.38	36.5	0.0	2.97	0.405	83.3	32588.289923028446	87144.59715966544	-54556.307236636996	30.3	4686	5.07	12464861	1	0	0.0	0	0	37.89184070653463	0.0	0.3546048870425357	0.9350162426854147	0.6631226582407952	0.7485107481711012	0.8854560256532098	0.46472317204376856	0	0	5981.0	4911.0	8224.0
R01	ILI	2023-01-29	6210	49.82	0.72	6987.33	5939.23	8035.43	0	18.97	51.3	0.0	2.0	0.437	47.4	142456.81772746902	62727.61967982866	79729.19804764036	30.3	4223	5.62	12464861	0	0	0.0	0	0	0.0	0.0	0.4647231720437685	0.8854560256532098	0.8229838658936565	0.5680647467311558	0.9927088740980539	0.120536680255323	0	0	7703.0	5981.0	4911.0	8224.0
R01	ILI	2023-02-05	11515	92.38	1.05	11160.23	9486.19	12834.26	0	19.8	46.6	0.0	3.44	0.523	56.5	60989.52283137605	35801.6530638423	25187.869767533753	30.3	5470	5.71	12464861	0	1	0.0	0	0	0.0	0.0	0.5680647467311557	0.8229838658936565	0.9350162426854148	0.3546048870425356	0.9709418174260523	-0.23931566428755754	0	1	6210.0	7703.0	5981.0	4911.0	8224.0
R01	ILI	2023-02-12	5243	42.062	1.93	5087.83	4324.65	5851.0	0	20.18	51.9	0.0	2.44	0.489	84.6	66913.38408715311	75030.6076812781	-8117.223594124982	30.3	5455	5.63	12464861	0	1	0.0	0	0	0.0	0.0	0.6631226582407952	0.7485107481711012	0.9927088740980539	0.120536680255323	0.8229838658936566	-0.5680647467311556	0	1	11515.0	6210.0	7703.0	5981.0	4911.0	8224.0
R01	ILI	2023-02-19	6569	52.7	2.12	7793.36	6624.35	8962.36	0	20.93	62.5	0.0	5.2	0.41	56.2	70494.12553818109	35693.0369755911	34801.08856258999	30.3	4289	6.81	12464861	0	0	0.0	0	0	0.0	0.0	0.7485107481711012	0.6631226582407953	0.992708874098054	-0.1205366802553229	0.5680647467311557	-0.8229838658936565	0	0	5243.0	11515.0	6210.0	7703.0	5981.0	4911.0	8224.0
R01	ILI	2023-02-26	3983	31.954	1.87	4122.43	3504.06	4740.79	0	20.39	53.9	0.0	3.33	0.479	83.6	29866.01581300651	99832.27810323628	-69966.26229022977	30.3	3355	6.4	12464861	0	0	0.0	0	0	0.0	0.0	0.8229838658936565	0.5680647467311558	0.9350162426854149	-0.3546048870425355	0.2393156642875577	-0.9709418174260522	0	0	6569.0	5243.0	11515.0	6210.0	7703.0	5981.0	4911.0	8224.0
R01	ILI	2023-03-05	5407	43.378	1.35	5698.99	4844.14	6553.83	0	21.86	52.9	0.0	1.87	0.559	81.2	76342.22157582366	111215.86153570234	-34873.63995987868	30.3	4223	6.79	12464861	0	0	0.0	0	0	0.0	0.0	0.8854560256532098	0.46472317204376856	0.8229838658936566	-0.5680647467311556	-0.12053668025532283	-0.992708874098054	0	0	3983.0	6569.0	5243.0	11515.0	6210.0	7703.0	5981.0	4911.0	8224.0
R01	ILI	2023-03-12	4842	38.845	0.58	4822.97	4099.53	5546.42	0	22.61	56.0	8.8	3.43	0.554	73.9	79605.15378764276	102763.32037758031	-23158.16658993755	30.3	4812	5.06	12464861	0	0	0.0	0	0	0.0	0.0	0.9350162426854148	0.3546048870425356	0.6631226582407951	-0.7485107481711012	-0.46472317204376806	-0.88545602565321	0	0	5407.0	3983.0	6569.0	5243.0	11515.0	6210.0	7703.0	5981.0	4911.0	8224.0
R01	ILI	2023-03-19	6547	52.524	0.75	6717.5	5709.88	7725.13	0	24.33	71.1	9.2	2.25	0.415	80.1	38397.32779750652	48023.049275296886	-9625.721477790365	30.3	5977	7.11	12464861	2	0	0.0	0	0	65.04256351889646	0.0	0.9709418174260521	0.23931566428755807	0.464723172043769	-0.8854560256532095	-0.748510748171101	-0.6631226582407955	0	0	4842.0	5407.0	3983.0	6569.0	5243.0	11515.0	6210.0	7703.0	5981.0	4911.0	8224.0
R01	ILI	2023-03-26	3289	26.386	1.12	3352.75	2849.84	3855.66	0	24.75	61.3	38.2	2.27	0.571	30.2	34509.0792999712	113759.3606330825	-79250.2813331113	30.3	6990	11.89	12464861	0	0	0.0	0	0	0.0	0.0	0.9927088740980539	0.120536680255323	0.2393156642875577	-0.9709418174260522	-0.9350162426854146	-0.35460488704253595	0	0	6547.0	4842.0	5407.0	3983.0	6569.0	5243.0	11515.0	6210.0	7703.0	5981.0	4911.0	8224.0
R01	ILI	2023-04-02	3100	24.87	2.1	3133.56	2663.52	3603.59	0	26.6	63.4	14.2	2.86	0.608	67.5	66706.68304539731	108562.83655315684	-41856.15350775953	30.3	5967	9.22	12464861	0	0	0.0	0	0	0.0	0.0	0.9999999999999999	-1.6081226496766366e-16	-3.216245299353273e-16	-1.0	-1.0	-1.8369701987210297e-16	0	0	3289.0	6547.0	4842.0	5407.0	3983.0	6569.0	5243.0	11515.0	6210.0	7703.0	5981.0	4911.0
R01	ILI	2023-04-09	4873	39.094	1.17	4982.82	4235.39	5730.24	0	27.58	54.3	8.4	3.62	0.804	69.7	118391.93949676034	78494.01403775014	39897.92545901021	30.3	3822	7.85	12464861	0	0	0.0	0	0	0.0	0.0	0.992708874098054	-0.1205366802553229	-0.2393156642875575	-0.9709418174260523	-0.9350162426854148	0.3546048870425356	0	0	3100.0	3289.0	6547.0	4842.0	5407.0	3983.0	6569.0	5243.0	11515.0	6210.0	7703.0	5981.0
R01	ILI	2023-04-16	2404	19.286	0.61	2575.48	2189.16	2961.81	0	26.42	63.0	14.5	2.58	0.607	63.5	31132.366626976076	31142.92166006931	-10.55503309323467	30.3	4690	0.51	12464861	1	0	0.0	0	0	76.2863011660182	0.0	0.9709418174260523	-0.23931566428755754	-0.46472317204376806	-0.88545602565321	-0.7485107481711017	0.6631226582407945	0	0	4873.0	3100.0	3289.0	6547.0	4842.0	5407.0	3983.0	6569.0	5243.0	11515.0	6210.0	7703.0
R01	ILI	2023-04-23	4608	36.968	2.67	4637.82	3942.15	5333.49	0	28.72	72.6	50.8	2.29	0.514	61.4	97312.04256407244	27218.97366127825	70093.06890279418	30.3	5372	8.1	12464861	0	0	0.0	0	1	0.0	0.0	0.9350162426854149	-0.3546048870425355	-0.663122658240795	-0.7485107481711014	-0.46472317204376834	0.8854560256532098	0	0	2404.0	4873.0	3100.0	3289.0	6547.0	4842.0	5407.0	3983.0	6569.0	5243.0	11515.0	6210.0
R01	ILI	2023-04-30	4567	36.639	1.43	5030.3	4275.76	5784.85	2	30.04	76.7	47.7	3.11	0.467	52.8	52880.58362057188	97589.78236562775	-44709.198745055866	30.3	4798	4.09	12464861	0	0	0.0	0	0	0.0	0.0	0.8854560256532099	-0.4647231720437685	-0.8229838658936565	-0.5680647467311558	-0.12053668025532276	0.992708874098054	0	0	4608.0	2404.0	4873.0	3100.0	3289.0	6547.0	4842.0	5407.0	3983.0	6569.0	5243.0	11515.0
R01	ILI	2023-05-07	4884	39.182	1.36	5034.32	4279.17	5789.47	0	30.58	81.3	38.0	3.61	0.385	91.1	117616.64506689076	81304.6972635285	36311.94780336226	30.3	3371	8.16	12464861	0	0	0.0	0	0	0.0	0.0	0.8229838658936566	-0.5680647467311556	-0.9350162426854146	-0.35460488704253595	0.23931566428755735	0.9709418174260523	0	0	4567.0	4608.0	2404.0	4873.0	3100.0	3289.0	6547.0	4842.0	5407.0	3983.0	6569.0	5243.0
R01	ILI	2023-05-14	3864	30.999	0.67	4199.59	3569.66	4829.53	0	34.07	71.1	61.3	2.11	0.696	83.8	53289.79464060433	101736.59707802652	-48446.80243742219	30.3	3449	6.42	12464861	0	0	0.0	0	1	0.0	0.0	0.7485107481711014	-0.663122658240795	-0.9927088740980539	-0.12053668025532357	0.5680647467311555	0.8229838658936567	0	0	4884.0	4567.0	4608.0	2404.0	4873.0	3100.0	3289.0	6547.0	4842.0	5407.0	3983.0	6569.0
R01	ILI	2023-05-21	3110	24.95	0.92	3381.92	2874.63	3889.21	0	35.25	84.5	65.1	2.21	0.393	79.7	51130.21997250201	81565.0721380722	-30434.852165570184	30.3	5713	5.35	12464861	0	0	0.0	0	0	0.0	0.0	0.6631226582407951	-0.7485107481711012	-0.9927088740980539	0.12053668025532321	0.8229838658936559	0.5680647467311567	0	0	3864.0	4884.0	4567.0	4608.0	2404.0	4873.0	3100.0	3289.0	6547.0	4842.0	5407.0	3983.0
R01	ILI	2023-05-28	6159	49.411	1.41	5882.06	4999.76	6764.37	0	32.43	82.9	51.1	3.0	0.383	67.6	69766.85296469704	86772.93012574303	-17006.077161045992	30.3	6791	4.26	12464861	0	0	0.0	0	0	0.0	0.0	0.5680647467311557	-0.8229838658936565	-0.9350162426854148	0.3546048870425356	0.9709418174260522	0.23931566428755788	0	0	3110.0	3864.0	4884.0	4567.0	4608.0	2404.0	4873.0	3100.0	3289.0	6547.0	4842.0	5407.0
R01	ILI	2023-06-04	4744	38.059	1.7	4843.35	4116.85	5569.85	0	34.02	73.5	66.0	2.94	0.636	85.7	86316.19705432895	16800.69450006128	69515.50255426767	30.3	5214	6.82	12464861	0	0	0.0	1	0	0.0	0.0	0.464723172043769	-0.8854560256532095	-0.8229838658936571	0.5680647467311547	0.9927088740980541	-0.12053668025532221	0	0	6159.0	3110.0	3864.0	4884.0	4567.0	4608.0	2404.0	4873.0	3100.0	3289.0	6547.0	4842.0
R01	ILI	2023-06-11	2115	16.968	1.98	2188.21	1859.98	2516.44	0	35.58	89.5	126.9	2.24	0.268	66.9	46352.478986216025	103476.27996226962	-57123.80097605359	30.3	5406	6.66	12464861	0	0	0.0	0	0	0.0	0.0	0.3546048870425359	-0.9350162426854147	-0.6631226582407955	0.7485107481711009	0.8854560256532101	-0.46472317204376784	0	0	4744.0	6159.0	3110.0	3864.0	4884.0	4567.0	4608.0	2404.0	4873.0	3100.0	3289.0	6547.0
R01	ILI	2023-06-18	2256	18.099	0.38	2265.34	1925.54	2605.14	0	33.56	88.3	104.2	1.81	0.276	79.3	49447.29958964748	48429.69363972361	1017.605949923869	30.3	8021	9.39	12464861	0	0	0.0	1	0	0.0	0.0	0.2393156642875577	-0.9709418174260522	-0.46472317204376834	0.8854560256532098	0.6631226582407956	-0.7485107481711007	0	0	2115.0	4744.0	6159.0	3110.0	3864.0	4884.0	4567.0	4608.0	2404.0	4873.0	3100.0	3289.0
R01	ILI	2023-06-25	2714	21.773	1.22	2883.24	2450.75	3315.72	0	36.95	81.2	96.5	2.64	0.506	51.7	47270.090602191376	26855.869379308508	20414.22122288287	30.3	5470	10.16	12464861	0	0	0.0	0	0	0.0	0.0	0.12053668025532308	-0.9927088740980538	-0.23931566428755785	0.9709418174260521	0.3546048870425361	-0.9350162426854146	0	0	2256.0	2115.0	4744.0	6159.0	3110.0	3864.0	4884.0	4567.0	4608.0	2404.0	4873.0	3100.0
R01	ILI	2023-07-02	1497	12.01	1.71	1663.14	1413.67	1912.61	2	36.82	88.3	94.7	1.74	0.314	58.7	64275.73146831854	22977.81460421566	41297.91686410288	30.3	5652	7.59	12464861	0	0	0.0	0	0	0.0	0.0	-3.216245299353273e-16	-1.0	6.432490598706546e-16	1.0	3.6739403974420594e-16	-1.0	0	0	2714.0	2256.0	2115.0	4744.0	6159.0	3110.0	3864.0	4884.0	4567.0	4608.0	2404.0	4873.0
R01	ILI	2023-07-09	1921	15.411	1.2	1803.08	1532.62	2073.55	0	34.13	83.5	104.9	2.84	0.398	84.1	58595.47416941504	18283.996271303255	40311.477898111785	30.3	4003	5.87	12464861	0	0	0.0	1	0	0.0	0.0	-0.12053668025532283	-0.992708874098054	0.23931566428755735	0.9709418174260523	-0.3546048870425354	-0.9350162426854148	0	0	1497.0	2714.0	2256.0	2115.0	4744.0	6159.0	3110.0	3864.0	4884.0	4567.0	4608.0	2404.0
R01	ILI	2023-07-16	2598	20.843	1.66	2987.08	2539.02	3435.15	0	34.24	78.0	50.9	1.88	0.533	83.2	94120.63460553541	111135.54512678081	-17014.9105212454	30.3	5705	7.02	12464861	0	0	0.0	1	0	0.0	0.0	-0.2393156642875575	-0.9709418174260523	0.46472317204376795	0.88545602565321	-0.6631226582407951	-0.7485107481711013	0	0	1921.0	1497.0	2714.0	2256.0	2115.0	4744.0	6159.0	3110.0	3864.0	4884.0	4567.0	4608.0
R01	ILI	2023-07-23	1694	13.59	1.73	1795.94	1526.55	2065.34	0	34.66	84.1	86.9	4.69	0.393	71.4	110242.74884435501	115393.553785438	-5150.804941082984	30.3	4561	5.43	12464861	1	0	0.0	0	0	37.92109766315417	0.0	-0.3546048870425357	-0.9350162426854148	0.6631226582407952	0.7485107481711012	-0.8854560256532089	-0.4647231720437701	0	0	2598.0	1921.0	1497.0	2714.0	2256.0	2115.0	4744.0	6159.0	3110.0	3864.0	4884.0	4567.0
R01	ILI	2023-07-30	1893	15.187	0.7	1888.19	1604.96	2171.42	0	32.8	73.7	53.9	3.28	0.599	70.6	83981.96095429774	46800.58485723313	37181.37609706461	30.3	3430	7.33	12464861	0	1	0.0	0	0	0.0	0.0	-0.46472317204376806	-0.88545602565321	0.8229838658936559	0.5680647467311567	-0.9927088740980536	-0.1205366802553247	0	1	1694.0	2598.0	1921.0	1497.0	2714.0	2256.0	2115.0	4744.0	6159.0	3110.0	3864.0	4884.0
R01	ILI	2023-08-06	1468	11.777	0.2	1535.33	1305.03	1765.63	0	33.73	71.3	84.2	2.14	0.682	81.7	60088.58731265319	69171.77843105725	-9083.191118404058	30.3	6255	5.03	12464861	0	1	0.0	2	0	0.0	0.0	-0.5680647467311556	-0.8229838658936566	0.9350162426854146	0.35460488704253607	-0.9709418174260526	0.23931566428755632	0	1	1893.0	1694.0	2598.0	1921.0	1497.0	2714.0	2256.0	2115.0	4744.0	6159.0	3110.0	3864.0
R01	ILI	2023-08-13	1495	11.994	1.21	1554.04	1320.94	1787.15	0	34.46	67.7	46.4	2.09	0.789	80.7	43337.87213489629	56228.59909744527	-12890.726962548979	30.3	4112	7.24	12464861	0	1	0.0	1	0	0.0	0.0	-0.663122658240795	-0.7485107481711014	0.9927088740980539	0.1205366802553237	-0.8229838658936562	0.568064746731156	0	1	1468.0	1893.0	1694.0	2598.0	1921.0	1497.0	2714.0	2256.0	2115.0	4744.0	6159.0	3110.0
R01	ILI	2023-08-20	1971	15.812	1.38	1967.66	1672.51	2262.81	0	32.51	72.4	95.0	2.68	0.621	57.9	66697.09895939373	47625.46528328976	19071.633676103964	30.3	3832	5.03	12464861	0	0	0.0	1	0	0.0	0.0	-0.7485107481711012	-0.6631226582407952	0.9927088740980539	-0.12053668025532309	-0.5680647467311553	0.8229838658936567	0	0	1495.0	1468.0	1893.0	1694.0	2598.0	1921.0	1497.0	2714.0	2256.0	2115.0	4744.0	6159.0
R01	ILI	2023-08-27	1670	13.398	1.1	1791.82	1523.05	2060.59	0	32.78	66.1	71.5	3.35	0.773	55.6	53501.457751623035	72069.33160870717	-18567.873857084138	30.3	3575	5.1	12464861	0	0	0.0	0	0	0.0	0.0	-0.8229838658936565	-0.5680647467311558	0.9350162426854149	-0.35460488704253545	-0.2393156642875572	0.9709418174260523	0	0	1971.0	1495.0	1468.0	1893.0	1694.0	2598.0	1921.0	1497.0	2714.0	2256.0	2115.0	4744.0
R01	ILI	2023-09-03	1418	11.376	1.84	1450.43	1232.87	1668.0	0	32.2	69.7	35.8	2.74	0.673	73.9	97332.2057428392	47263.876866169056	50068.328876670144	30.3	4654	6.49	12464861	0	0	0.0	0	0	0.0	0.0	-0.8854560256532095	-0.46472317204376906	0.8229838658936571	-0.5680647467311546	0.1205366802553238	0.9927088740980538	0	0	1670.0	1971.0	1495.0	1468.0	1893.0	1694.0	2598.0	1921.0	1497.0	2714.0	2256.0	2115.0
R01	ILI	2023-09-10	1727	13.855	2.25	1819.95	1546.96	2092.95	0	29.54	67.1	70.0	2.51	0.643	90.0	109529.84134539292	62764.83528319032	46765.00606220261	30.3	3775	9.49	12464861	0	0	0.0	0	0	0.0	0.0	-0.9350162426854146	-0.35460488704253595	0.6631226582407956	-0.7485107481711007	0.4647231720437677	0.8854560256532101	0	0	1418.0	1670.0	1971.0	1495.0	1468.0	1893.0	1694.0	2598.0	1921.0	1497.0	2714.0	2256.0
R01	ILI	2023-09-17	2085	16.727	2.02	2171.02	1845.36	2496.67	1	29.62	60.2	37.9	1.58	0.781	47.5	63889.444446136324	43253.15659202829	20636.287854108035	30.3	5647	7.07	12464861	0	0	0.0	0	0	0.0	0.0	-0.9709418174260522	-0.2393156642875578	0.4647231720437685	-0.8854560256532098	0.7485107481711007	0.6631226582407957	0	0	1727.0	1418.0	1670.0	1971.0	1495.0	1468.0	1893.0	1694.0	2598.0	1921.0	1497.0	2714.0
R01	ILI	2023-09-24	1453	11.657	1.56	1520.98	1292.83	1749.12	0	27.52	50.2	26.4	2.07	0.873	43.2	60425.7924454128	82399.37794742949	-21973.585502016685	30.3	5620	5.96	12464861	0	0	3666.0	0	0	0.0	2.9410676942165663	-0.9927088740980539	-0.12053668025532357	0.2393156642875588	-0.970941817426052	0.9350162426854146	0.3546048870425363	0	0	2085.0	1727.0	1418.0	1670.0	1971.0	1495.0	1468.0	1893.0	1694.0	2598.0	1921.0	1497.0
R01	ILI	2023-10-01	1385	11.111	1.49	1435.17	1219.9	1650.45	0	26.62	50.9	21.6	1.79	0.816	65.0	121155.35810368817	51286.01645770584	69869.34164598232	30.3	6615	3.28	12464861	2	0	7062.0	0	0	53.58009039116235	5.665526474783794	-1.0	-1.8369701987210297e-16	3.6739403974420594e-16	-1.0	0.9999999999999998	5.51091059616309e-16	0	0	1453.0	2085.0	1727.0	1418.0	1670.0	1971.0	1495.0	1468.0	1893.0	1694.0	2598.0	1921.0
R01	ILI	2023-10-08	1482	11.889	1.74	1624.77	1381.05	1868.48	0	26.93	52.5	23.8	1.48	0.805	105.8	67147.22993117769	69011.76395819953	-1864.534027021844	30.3	5182	4.13	12464861	0	0	3303.0	0	0	0.0	2.6498490436435675	-0.9927088740980539	0.12053668025532321	-0.2393156642875581	-0.9709418174260521	0.9350162426854156	-0.3546048870425336	1	0	1385.0	1453.0	2085.0	1727.0	1418.0	1670.0	1971.0	1495.0	1468.0	1893.0	1694.0	2598.0
R01	ILI	2023-10-15	1561	12.523	1.07	1706.73	1450.72	1962.74	0	26.16	59.0	22.2	2.51	0.663	76.6	93017.32957371383	84912.9485920624	8104.380981651426	30.3	5762	6.99	12464861	0	0	6884.0	0	0	0.0	5.522725042822379	-0.9709418174260523	0.2393156642875574	-0.4647231720437678	-0.8854560256532101	0.7485107481711026	-0.6631226582407936	1	0	1482.0	1385.0	1453.0	2085.0	1727.0	1418.0	1670.0	1971.0	1495.0	1468.0	1893.0	1694.0
R01	ILI	2023-10-22	1541	12.363	2.26	1481.93	1259.64	1704.22	0	24.13	43.1	0.0	1.16	0.804	58.4	52072.17055971354	40883.92024542509	11188.250314288445	30.3	5053	9.19	12464861	0	0	8157.0	0	0	0.0	6.54399595791722	-0.9350162426854148	0.3546048870425356	-0.6631226582407951	-0.7485107481711013	0.4647231720437687	-0.8854560256532098	0	0	1561.0	1482.0	1385.0	1453.0	2085.0	1727.0	1418.0	1670.0	1971.0	1495.0	1468.0	1893.0
R01	ILI	2023-10-29	1243	9.972	2.15	1400.55	1190.47	1610.64	2	23.83	43.3	0.0	2.75	0.784	45.8	50419.88793590868	88415.16692572739	-37995.27898981871	30.3	4577	6.32	12464861	0	0	4082.0	0	0	0.0	3.274805872283694	-0.88545602565321	0.464723172043768	-0.8229838658936558	-0.5680647467311567	0.12053668025532488	-0.9927088740980536	0	0	1541.0	1561.0	1482.0	1385.0	1453.0	2085.0	1727.0	1418.0	1670.0	1971.0	1495.0	1468.0
R01	ILI	2023-11-05	1966	15.772	2.24	2046.9	1739.87	2353.94	0	22.0	53.0	0.0	3.82	0.564	50.1	83943.16848659447	49526.772868759595	34416.395617834874	30.3	8445	4.77	12464861	0	0	7287.0	0	0	0.0	5.846033902824909	-0.8229838658936571	0.5680647467311547	-0.935016242685414	-0.35460488704253784	-0.23931566428755613	-0.9709418174260527	0	0	1243.0	1541.0	1561.0	1482.0	1385.0	1453.0	2085.0	1727.0	1418.0	1670.0	1971.0	1495.0
R01	ILI	2023-11-12	2614	20.971	1.05	2725.19	2316.41	3133.97	0	22.19	37.6	0.0	2.31	0.76	98.1	70091.17350181616	98121.08106996462	-28029.90756814847	30.3	5380	9.67	12464861	0	0	6671.0	0	0	0.0	5.3518446776101225	-0.7485107481711012	0.6631226582407952	-0.9927088740980539	-0.12053668025532294	-0.5680647467311573	-0.8229838658936554	0	0	1966.0	1243.0	1541.0	1561.0	1482.0	1385.0	1453.0	2085.0	1727.0	1418.0	1670.0	1971.0
R01	ILI	2023-11-19	3208	25.736	1.6	3644.6	3097.91	4191.29	0	19.16	35.1	0.0	2.42	0.594	40.1	78984.82881429972	32048.043249004775	46936.785565294944	30.3	3275	4.87	12464861	0	0	4844.0	0	0	0.0	3.88612436191627	-0.6631226582407955	0.7485107481711009	-0.9927088740980541	0.12053668025532209	-0.8229838658936556	-0.5680647467311569	0	0	2614.0	1966.0	1243.0	1541.0	1561.0	1482.0	1385.0	1453.0	2085.0	1727.0	1418.0	1670.0
R01	ILI	2023-11-26	2988	23.971	2.57	3020.74	2567.63	3473.85	0	16.92	51.6	0.0	2.4	0.335	63.0	98493.70356428233	45236.65299869467	53257.05056558766	30.3	4742	3.35	12464861	1	0	2540.0	0	0	50.70794363189885	2.037728298775253	-0.5680647467311558	0.8229838658936564	-0.9350162426854149	0.35460488704253534	-0.9709418174260527	-0.23931566428755566	0	0	3208.0	2614.0	1966.0	1243.0	1541.0	1561.0	1482.0	1385.0	1453.0	2085.0	1727.0	1418.0
R01	ILI	2023-12-03	4338	34.802	1.21	4717.09	4009.53	5424.66	0	17.97	56.7	0.0	3.23	0.345	67.0	112471.39281101046	55668.033152811724	56803.35965819874	30.3	3135	8.98	12464861	0	0	9562.0	0	0	0.0	7.671164564129516	-0.46472317204376834	0.8854560256532098	-0.8229838658936562	0.568064746731156	-0.9927088740980541	0.12053668025532184	0	0	2988.0	3208.0	2614.0	1966.0	1243.0	1541.0	1561.0	1482.0	1385.0	1453.0	2085.0	1727.0
R01	ILI	2023-12-10	4552	36.519	0.21	4825.58	4101.74	5549.41	0	17.51	44.6	0.0	0.98	0.416	89.2	68971.59728375563	112443.01168223287	-43471.41439847724	30.3	2698	4.97	12464861	0	0	0.0	0	0	0.0	0.0	-0.354604887042536	0.9350162426854146	-0.6631226582407957	0.7485107481711007	-0.8854560256532102	0.46472317204376756	0	0	4338.0	2988.0	3208.0	2614.0	1966.0	1243.0	1541.0	1561.0	1482.0	1385.0	1453.0	2085.0
R01	ILI	2023-12-17	6671	53.518	2.05	6955.79	5912.42	7999.15	0	16.36	54.8	0.0	2.56	0.287	76.6	65832.80889740596	89497.44719930063	-23664.638301894665	30.3	4697	6.47	12464861	0	0	0.0	0	0	0.0	0.0	-0.23931566428755785	0.9709418174260521	-0.46472317204376856	0.8854560256532098	-0.663122658240796	0.7485107481711005	0	0	4552.0	4338.0	2988.0	3208.0	2614.0	1966.0	1243.0	1541.0	1561.0	1482.0	1385.0	1453.0
R01	ILI	2023-12-24	3258	26.137	0.28	3411.89	2900.1	3923.67	0	16.76	37.0	0.0	3.21	0.426	63.0	82724.0968805689	50696.87739029321	32027.219490275696	30.3	5666	5.65	12464861	1	0	0.0	0	0	67.8159892842204	0.0	-0.12053668025532364	0.9927088740980539	-0.23931566428755893	0.9709418174260519	-0.35460488704253645	0.9350162426854145	0	0	6671.0	4552.0	4338.0	2988.0	3208.0	2614.0	1966.0	1243.0	1541.0	1561.0	1482.0	1385.0
R01	ILI	2023-12-31	4524	36.294	0.2	4626.26	3932.32	5320.2	0	16.08	38.5	0.0	3.66	0.374	75.4	39878.342050284846	31999.878915052544	7878.463135232301	30.3	4455	6.47	12464861	0	0	0.0	0	0	0.0	0.0	6.432490598706546e-16	1.0	1.2864981197413093e-15	1.0	-7.347880794884119e-16	1.0	0	0	3258.0	6671.0	4552.0	4338.0	2988.0	3208.0	2614.0	1966.0	1243.0	1541.0	1561.0	1482.0
R01	ILI	2024-01-07	4692	37.642	2.15	5223.29	4439.8	6006.79	0	17.59	37.5	0.0	2.94	0.475	59.3	55548.47023378976	95279.41883329979	-39730.948599510026	30.3	5084	7.37	12464861	0	0	0.0	0	0	0.0	0.0	0.12053668025532305	0.9927088740980538	0.2393156642875578	0.9709418174260521	0.3546048870425357	0.9350162426854147	1	0	4524.0	3258.0	6671.0	4552.0	4338.0	2988.0	3208.0	2614.0	1966.0	1243.0	1541.0	1561.0
R01	ILI	2024-01-14	14321	114.891	0.96	16200.23	13770.19	18630.26	0	14.95	34.5	0.0	3.43	0.324	93.3	97943.19084345203	78285.49784887109	19657.69299458094	30.3	3714	6.2	12464861	0	0	0.0	0	0	0.0	0.0	0.2393156642875578	0.9709418174260521	0.4647231720437685	0.8854560256532098	0.6631226582407952	0.7485107481711012	0	0	4692.0	4524.0	3258.0	6671.0	4552.0	4338.0	2988.0	3208.0	2614.0	1966.0	1243.0	1541.0
R01	ILI	2024-01-21	6670	53.51	1.05	7026.9	5972.87	8080.94	2	16.9	41.6	0.0	2.51	0.404	84.0	53210.4717996777	72889.5883460507	-19679.116546373	30.3	4841	8.55	12464861	0	0	0.0	0	1	0.0	0.0	0.3546048870425357	0.9350162426854147	0.6631226582407952	0.7485107481711012	0.8854560256532098	0.46472317204376856	0	0	14321.0	4692.0	4524.0	3258.0	6671.0	4552.0	4338.0	2988.0	3208.0	2614.0	1966.0	1243.0
R01	ILI	2024-01-28	8616	69.122	2.08	8543.42	7261.91	9824.94	1	17.27	52.7	0.0	3.18	0.344	65.9	75752.05921251979	61145.16762146657	14606.891591053216	30.3	6557	3.85	12464861	0	0	0.0	0	0	0.0	0.0	0.4647231720437685	0.8854560256532098	0.8229838658936565	0.5680647467311558	0.9927088740980539	0.120536680255323	0	0	6670.0	14321.0	4692.0	4524.0	3258.0	6671.0	4552.0	4338.0	2988.0	3208.0	2614.0	1966.0
R01	ILI	2024-02-04	7395	59.327	1.59	8316.08	7068.67	9563.49	0	17.75	61.2	0.0	1.07	0.3	63.3	44803.71375173891	74847.0893269786	-30043.37557523969	30.3	3274	6.48	12464861	0	1	0.0	0	0	0.0	0.0	0.5680647467311557	0.8229838658936565	0.9350162426854148	0.3546048870425356	0.9709418174260523	-0.23931566428755754	0	1	8616.0	6670.0	14321.0	4692.0	4524.0	3258.0	6671.0	4552.0	4338.0	2988.0	3208.0	2614.0
R01	ILI	2024-02-11	5887	47.229	0.2	5974.97	5078.73	6871.22	0	20.63	41.5	0.0	3.03	0.622	59.5	56937.24977844633	48722.60478592321	8214.644992523114	30.3	2944	8.54	12464861	3	1	0.0	0	0	21.258172985318918	0.0	0.6631226582407952	0.7485107481711012	0.9927088740980539	0.120536680255323	0.8229838658936566	-0.5680647467311556	0	1	7395.0	8616.0	6670.0	14321.0	4692.0	4524.0	3258.0	6671.0	4552.0	4338.0	2988.0	3208.0
R01	ILI	2024-02-18	5992	48.071	1.09	6275.35	5334.04	7216.65	0	19.97	37.4	15.6	2.25	0.624	82.1	47150.75142562138	93607.03953115165	-46456.288105530264	30.3	7017	7.79	12464861	0	0	0.0	0	0	0.0	0.0	0.7485107481711012	0.6631226582407953	0.992708874098054	-0.1205366802553229	0.5680647467311557	-0.8229838658936565	0	0	5887.0	7395.0	8616.0	6670.0	14321.0	4692.0	4524.0	3258.0	6671.0	4552.0	4338.0	2988.0
R01	ILI	2024-02-25	8120	65.143	1.66	8578.33	7291.58	9865.09	0	21.61	63.8	0.0	2.66	0.42	78.4	48422.24412403996	95419.673520294	-46997.42939625405	30.3	6159	8.79	12464861	0	0	0.0	0	0	0.0	0.0	0.8229838658936565	0.5680647467311558	0.9350162426854149	-0.3546048870425355	0.2393156642875577	-0.9709418174260522	0	0	5992.0	5887.0	7395.0	8616.0	6670.0	14321.0	4692.0	4524.0	3258.0	6671.0	4552.0	4338.0
R01	ILI	2024-03-03	3574	28.673	0.71	3931.38	3341.68	4521.09	0	22.88	64.7	0.0	1.97	0.455	90.4	53767.29166180124	21623.047001366507	32144.24466043473	30.3	5462	8.19	12464861	2	0	0.0	0	0	70.80072287322011	0.0	0.8854560256532098	0.46472317204376856	0.8229838658936566	-0.5680647467311556	-0.12053668025532283	-0.992708874098054	0	0	8120.0	5992.0	5887.0	7395.0	8616.0	6670.0	14321.0	4692.0	4524.0	3258.0	6671.0	4552.0
R01	ILI	2024-03-10	9331	74.858	0.67	8946.86	7604.84	10288.89	0	20.42	70.0	0.0	2.5	0.312	59.8	65372.66513907233	23183.32588823445	42189.339250837875	30.3	5029	7.92	12464861	0	0	0.0	0	0	0.0	0.0	0.9350162426854148	0.3546048870425356	0.6631226582407951	-0.7485107481711012	-0.46472317204376806	-0.88545602565321	0	0	3574.0	8120.0	5992.0	5887.0	7395.0	8616.0	6670.0	14321.0	4692.0	4524.0	3258.0	6671.0
R01	ILI	2024-03-17	2859	22.936	1.59	2891.62	2457.88	3325.36	0	23.89	70.3	21.1	2.89	0.412	71.3	53762.035377675784	75782.53543394909	-22020.500056273304	30.3	5433	9.29	12464861	1	0	0.0	0	0	47.79098754366678	0.0	0.9709418174260521	0.23931566428755807	0.464723172043769	-0.8854560256532095	-0.748510748171101	-0.6631226582407955	0	0	9331.0	3574.0	8120.0	5992.0	5887.0	7395.0	8616.0	6670.0	14321.0	4692.0	4524.0	3258.0
R01	ILI	2024-03-24	4380	35.139	1.03	4678.05	3976.34	5379.76	0	23.33	57.9	5.9	2.87	0.561	71.0	46396.514515776995	78836.86275882355	-32440.34824304656	30.3	4919	10.38	12464861	0	0	0.0	0	0	0.0	0.0	0.9927088740980539	0.120536680255323	0.2393156642875577	-0.9709418174260522	-0.9350162426854146	-0.35460488704253595	0	0	2859.0	9331.0	3574.0	8120.0	5992.0	5887.0	7395.0	8616.0	6670.0	14321.0	4692.0	4524.0
R01	ILI	2024-03-31	5288	42.423	1.41	5228.45	4444.18	6012.72	0	27.37	69.5	21.1	4.32	0.53	76.1	40026.565413699034	103332.93358195462	-63306.36816825559	30.3	4870	6.24	12464861	0	0	0.0	0	0	0.0	0.0	0.9999999999999999	-1.6081226496766366e-16	-3.216245299353273e-16	-1.0	-1.0	-1.8369701987210297e-16	0	0	4380.0	2859.0	9331.0	3574.0	8120.0	5992.0	5887.0	7395.0	8616.0	6670.0	14321.0	4692.0
R01	ILI	2024-04-07	4682	37.562	1.95	5332.65	4532.76	6132.55	0	26.8	81.4	51.2	3.95	0.312	68.3	113542.94658258733	45628.65102784507	67914.29555474226	30.3	6206	6.92	12464861	0	0	0.0	0	0	0.0	0.0	0.992708874098054	-0.1205366802553229	-0.2393156642875575	-0.9709418174260523	-0.9350162426854148	0.3546048870425356	0	0	5288.0	4380.0	2859.0	9331.0	3574.0	8120.0	5992.0	5887.0	7395.0	8616.0	6670.0	14321.0
R01	ILI	2024-04-14	5871	47.1	2.06	6428.85	5464.52	7393.17	1	29.6	60.4	50.0	2.37	0.777	49.7	95646.42512936119	115645.14236344522	-19998.717234084033	30.3	4365	5.37	12464861	0	0	0.0	0	0	0.0	0.0	0.9709418174260523	-0.23931566428755754	-0.46472317204376806	-0.88545602565321	-0.7485107481711017	0.6631226582407945	0	0	4682.0	5288.0	4380.0	2859.0	9331.0	3574.0	8120.0	5992.0	5887.0	7395.0	8616.0	6670.0
R01	ILI	2024-04-21	5144	41.268	0.86	5491.59	4667.85	6315.32	0	30.75	59.9	3.0	2.79	0.833	78.6	40754.671321631504	69208.24494107188	-28453.57361944038	30.3	4879	6.07	12464861	1	0	0.0	0	0	51.68648088523965	0.0	0.9350162426854149	-0.3546048870425355	-0.663122658240795	-0.7485107481711014	-0.46472317204376834	0.8854560256532098	0	0	5871.0	4682.0	5288.0	4380.0	2859.0	9331.0	3574.0	8120.0	5992.0	5887.0	7395.0	8616.0
R01	ILI	2024-04-28	4422	35.476	1.53	5057.13	4298.56	5815.7	0	31.71	79.5	77.4	3.06	0.445	68.0	91734.99594583643	95872.62992240115	-4137.6339765647135	30.3	6215	8.29	12464861	2	0	0.0	0	0	74.00953919907587	0.0	0.8854560256532099	-0.4647231720437685	-0.8229838658936565	-0.5680647467311558	-0.12053668025532276	0.992708874098054	0	0	5144.0	5871.0	4682.0	5288.0	4380.0	2859.0	9331.0	3574.0	8120.0	5992.0	5887.0	7395.0
R01	ILI	2024-05-05	4496	36.069	2.0	4671.01	3970.35	5371.66	0	31.42	73.9	60.0	1.62	0.559	75.1	77598.12360485998	72077.01709504086	5521.1065098191175	30.3	4150	4.28	12464861	0	0	0.0	0	0	0.0	0.0	0.8229838658936566	-0.5680647467311556	-0.9350162426854146	-0.35460488704253595	0.23931566428755735	0.9709418174260523	0	0	4422.0	5144.0	5871.0	4682.0	5288.0	4380.0	2859.0	9331.0	3574.0	8120.0	5992.0	5887.0
R01	ILI	2024-05-12	5124	41.108	1.38	5405.89	4595.01	6216.78	0	32.3	79.2	65.4	0.54	0.464	56.5	37874.10992911521	38252.42988025105	-378.3199511358398	30.3	4237	9.76	12464861	0	0	0.0	0	0	0.0	0.0	0.7485107481711014	-0.663122658240795	-0.9927088740980539	-0.12053668025532357	0.5680647467311555	0.8229838658936567	0	0	4496.0	4422.0	5144.0	5871.0	4682.0	5288.0	4380.0	2859.0	9331.0	3574.0	8120.0	5992.0
R01	ILI	2024-05-19	3801	30.494	2.24	4024.64	3420.95	4628.34	0	33.07	77.9	70.1	2.74	0.509	92.7	50957.94493823943	63046.92847290411	-12088.98353466468	30.3	5768	5.74	12464861	0	0	0.0	0	1	0.0	0.0	0.6631226582407951	-0.7485107481711012	-0.9927088740980539	0.12053668025532321	0.8229838658936559	0.5680647467311567	0	0	5124.0	4496.0	4422.0	5144.0	5871.0	4682.0	5288.0	4380.0	2859.0	9331.0	3574.0	8120.0
R01	ILI	2024-05-26	4168	33.438	0.99	4097.66	3483.01	4712.31	0	34.27	77.0	37.4	1.41	0.559	78.0	64332.650750575194	59221.79570851232	5110.855042062874	30.3	3774	7.4	12464861	0	0	0.0	0	0	0.0	0.0	0.5680647467311557	-0.8229838658936565	-0.9350162426854148	0.3546048870425356	0.9709418174260522	0.23931566428755788	0	0	3801.0	5124.0	4496.0	4422.0	5144.0	5871.0	4682.0	5288.0	4380.0	2859.0	9331.0	3574.0
R01	ILI	2024-06-02	3170	25.431	0.9	3152.55	2679.67	3625.43	0	35.76	90.5	56.6	2.26	0.245	73.6	48000.81574065609	18444.092782531006	29556.722958125087	30.3	5031	3.69	12464861	2	0	0.0	1	0	36.02795472028134	0.0	0.464723172043769	-0.8854560256532095	-0.8229838658936571	0.5680647467311547	0.9927088740980541	-0.12053668025532221	0	0	4168.0	3801.0	5124.0	4496.0	4422.0	5144.0	5871.0	4682.0	5288.0	4380.0	2859.0	9331.0
R01	ILI	2024-06-09	4189	33.606	1.84	4274.37	3633.22	4915.53	0	37.4	80.8	107.1	2.64	0.527	87.3	56420.41408814254	85211.23167924555	-28790.817591103012	30.3	4551	3.87	12464861	0	0	0.0	1	0	0.0	0.0	0.3546048870425359	-0.9350162426854147	-0.6631226582407955	0.7485107481711009	0.8854560256532101	-0.46472317204376784	0	0	3170.0	4168.0	3801.0	5124.0	4496.0	4422.0	5144.0	5871.0	4682.0	5288.0	4380.0	2859.0
R01	ILI	2024-06-16	3090	24.79	0.63	3552.33	3019.48	4085.17	0	36.52	81.1	57.8	2.28	0.501	92.3	55596.67062017856	57261.75656158627	-1665.085941407713	30.3	4950	9.39	12464861	0	0	0.0	0	1	0.0	0.0	0.2393156642875577	-0.9709418174260522	-0.46472317204376834	0.8854560256532098	0.6631226582407956	-0.7485107481711007	0	0	4189.0	3170.0	4168.0	3801.0	5124.0	4496.0	4422.0	5144.0	5871.0	4682.0	5288.0	4380.0
R01	ILI	2024-06-23	2599	20.851	1.17	2826.11	2402.19	3250.02	0	36.54	76.6	72.7	1.12	0.621	91.7	39828.572217300505	87016.20792311092	-47187.63570581042	30.3	4354	7.59	12464861	0	0	0.0	0	0	0.0	0.0	0.12053668025532308	-0.9927088740980538	-0.23931566428755785	0.9709418174260521	0.3546048870425361	-0.9350162426854146	0	0	3090.0	4189.0	3170.0	4168.0	3801.0	5124.0	4496.0	4422.0	5144.0	5871.0	4682.0	5288.0
R01	ILI	2024-06-30	3023	24.252	1.3	3119.12	2651.25	3586.98	0	36.62	78.1	84.0	0.76	0.584	62.7	31609.466807854165	108463.81675688221	-76854.34994902805	30.3	6418	4.63	12464861	0	0	0.0	1	0	0.0	0.0	-3.216245299353273e-16	-1.0	6.432490598706546e-16	1.0	3.6739403974420594e-16	-1.0	0	0	2599.0	3090.0	4189.0	3170.0	4168.0	3801.0	5124.0	4496.0	4422.0	5144.0	5871.0	4682.0
R01	ILI	2024-07-07	2122	17.024	2.13	2041.26	1735.07	2347.44	0	37.09	85.0	86.2	2.49	0.406	81.9	50092.456778933745	72089.77206069476	-21997.31528176101	30.3	4675	6.63	12464861	0	0	0.0	1	0	0.0	0.0	-0.12053668025532283	-0.992708874098054	0.23931566428755735	0.9709418174260523	-0.3546048870425354	-0.9350162426854148	0	0	3023.0	2599.0	3090.0	4189.0	3170.0	4168.0	3801.0	5124.0	4496.0	4422.0	5144.0	5871.0
R01	ILI	2024-07-14	2421	19.423	1.51	2535.24	2154.95	2915.52	0	34.95	65.3	78.1	2.82	0.865	86.8	46435.843762112985	28854.021476837606	17581.82228527538	30.3	5594	7.17	12464861	0	0	0.0	2	0	0.0	0.0	-0.2393156642875575	-0.9709418174260523	0.46472317204376795	0.88545602565321	-0.6631226582407951	-0.7485107481711013	0	0	2122.0	3023.0	2599.0	3090.0	4189.0	3170.0	4168.0	3801.0	5124.0	4496.0	4422.0	5144.0
R01	ILI	2024-07-21	1940	15.564	0.61	1915.91	1628.52	2203.29	0	33.22	74.7	74.6	1.62	0.587	77.3	71613.53870325879	46275.917787306564	25337.620915952226	30.3	4730	7.23	12464861	0	0	0.0	2	0	0.0	0.0	-0.3546048870425357	-0.9350162426854148	0.6631226582407952	0.7485107481711012	-0.8854560256532089	-0.4647231720437701	0	0	2421.0	2122.0	3023.0	2599.0	3090.0	4189.0	3170.0	4168.0	3801.0	5124.0	4496.0	4422.0
R01	ILI	2024-07-28	1297	10.405	0.4	1318.43	1120.67	1516.2	0	35.38	71.9	114.2	2.24	0.712	63.3	99229.95819534469	52777.968427653104	46451.989767691586	30.3	4975	9.68	12464861	0	1	0.0	1	0	0.0	0.0	-0.46472317204376806	-0.88545602565321	0.8229838658936559	0.5680647467311567	-0.9927088740980536	-0.1205366802553247	0	1	1940.0	2421.0	2122.0	3023.0	2599.0	3090.0	4189.0	3170.0	4168.0	3801.0	5124.0	4496.0
R01	ILI	2024-08-04	1631	13.085	0.34	1566.26	1331.32	1801.2	0	33.33	66.4	58.2	1.35	0.783	67.1	99148.1728618579	120239.11035401984	-21090.93749216193	30.3	6380	6.7	12464861	0	1	0.0	1	0	0.0	0.0	-0.5680647467311556	-0.8229838658936566	0.9350162426854146	0.35460488704253607	-0.9709418174260526	0.23931566428755632	0	1	1297.0	1940.0	2421.0	2122.0	3023.0	2599.0	3090.0	4189.0	3170.0	4168.0	3801.0	5124.0
R01	ILI	2024-08-11	2355	18.893	2.47	2624.12	2230.5	3017.74	1	33.27	54.2	62.9	2.53	1.067	77.7	72127.86840514679	83610.02749113509	-11482.1590859883	30.3	4307	6.65	12464861	0	1	0.0	1	0	0.0	0.0	-0.663122658240795	-0.7485107481711014	0.9927088740980539	0.1205366802553237	-0.8229838658936562	0.568064746731156	0	1	1631.0	1297.0	1940.0	2421.0	2122.0	3023.0	2599.0	3090.0	4189.0	3170.0	4168.0	3801.0
R01	ILI	2024-08-18	1277	10.245	1.0	1452.23	1234.4	1670.07	0	33.85	73.9	47.4	1.91	0.621	78.7	80702.88445860628	90561.05299665881	-9858.16853805253	30.3	4861	8.46	12464861	1	0	0.0	0	0	76.95485946426444	0.0	-0.7485107481711012	-0.6631226582407952	0.9927088740980539	-0.12053668025532309	-0.5680647467311553	0.8229838658936567	0	0	2355.0	1631.0	1297.0	1940.0	2421.0	2122.0	3023.0	2599.0	3090.0	4189.0	3170.0	4168.0
R01	ILI	2024-08-25	1869	14.994	0.96	1863.47	1583.95	2142.99	0	30.85	57.1	101.6	2.25	0.894	60.6	101966.51548739578	38669.07198637072	63297.44350102506	30.3	4495	5.78	12464861	1	0	0.0	1	0	24.997313902891584	0.0	-0.8229838658936565	-0.5680647467311558	0.9350162426854149	-0.35460488704253545	-0.2393156642875572	0.9709418174260523	0	0	1277.0	2355.0	1631.0	1297.0	1940.0	2421.0	2122.0	3023.0	2599.0	3090.0	4189.0	3170.0
R01	ILI	2024-09-01	1189	9.539	1.22	1195.37	1016.06	1374.68	0	27.91	69.3	28.1	2.52	0.549	84.5	60773.01235525927	61931.53122587354	-1158.5188706142726	30.3	3264	7.49	12464861	0	0	0.0	1	0	0.0	0.0	-0.8854560256532095	-0.46472317204376906	0.8229838658936571	-0.5680647467311546	0.1205366802553238	0.9927088740980538	0	0	1869.0	1277.0	2355.0	1631.0	1297.0	1940.0	2421.0	2122.0	3023.0	2599.0	3090.0	4189.0
R01	ILI	2024-09-08	1398	11.216	1.31	1525.21	1296.43	1753.99	0	28.34	61.5	71.8	0.53	0.706	57.8	28028.260948873198	99938.87237168629	-71910.61142281309	30.3	3950	4.95	12464861	0	0	0.0	0	0	0.0	0.0	-0.9350162426854146	-0.35460488704253595	0.6631226582407956	-0.7485107481711007	0.4647231720437677	0.8854560256532101	0	0	1189.0	1869.0	1277.0	2355.0	1631.0	1297.0	1940.0	2421.0	2122.0	3023.0	2599.0	3090.0
R01	ILI	2024-09-15	1284	10.301	1.98	1386.57	1178.58	1594.55	0	27.35	57.2	33.4	1.65	0.742	60.2	55329.75002612966	28445.96918750602	26883.78083862364	30.3	3778	7.3	12464861	0	0	0.0	0	0	0.0	0.0	-0.9709418174260522	-0.2393156642875578	0.4647231720437685	-0.8854560256532098	0.7485107481711007	0.6631226582407957	0	0	1398.0	1189.0	1869.0	1277.0	2355.0	1631.0	1297.0	1940.0	2421.0	2122.0	3023.0	2599.0
R01	ILI	2024-09-22	1301	10.437	1.51	1324.65	1125.95	1523.35	0	26.39	53.7	31.6	3.23	0.759	85.8	29758.900603580318	98502.423693614	-68743.52309003368	30.3	3462	8.82	12464861	0	0	7845.0	0	0	0.0	6.293692324366874	-0.9927088740980539	-0.12053668025532357	0.2393156642875588	-0.970941817426052	0.9350162426854146	0.3546048870425363	0	0	1284.0	1398.0	1189.0	1869.0	1277.0	2355.0	1631.0	1297.0	1940.0	2421.0	2122.0	3023.0
R01	ILI	2024-09-29	1158	9.29	1.49	1262.65	1073.26	1452.05	0	26.97	47.7	19.9	4.4	0.888	85.2	31455.336401033317	99110.45784739249	-67655.12144635918	30.3	4955	4.26	12464861	0	0	3981.0	0	0	0.0	3.1937780934741267	-1.0	-1.8369701987210297e-16	3.6739403974420594e-16	-1.0	0.9999999999999998	5.51091059616309e-16	0	0	1301.0	1284.0	1398.0	1189.0	1869.0	1277.0	2355.0	1631.0	1297.0	1940.0	2421.0	2122.0
R01	ILI	2024-10-06	1594	12.788	2.3	1795.54	1526.21	2064.87	0	24.53	62.6	5.0	1.97	0.543	90.9	71995.04306229283	121309.2883769752	-49314.24531468237	30.3	4547	9.27	12464861	0	0	8987.0	0	0	0.0	7.20986780358	-0.9927088740980539	0.12053668025532321	-0.2393156642875581	-0.9709418174260521	0.9350162426854156	-0.3546048870425336	1	0	1158.0	1301.0	1284.0	1398.0	1189.0	1869.0	1277.0	2355.0	1631.0	1297.0	1940.0	2421.0
R01	ILI	2024-10-13	2793	22.407	2.03	2799.57	2379.63	3219.51	0	22.38	36.1	24.5	2.52	0.791	71.9	60058.853765074135	58975.566517865154	1083.2872472089803	30.3	3699	4.62	12464861	0	0	6451.0	0	0	0.0	5.175348525747699	-0.9709418174260523	0.2393156642875574	-0.4647231720437678	-0.8854560256532101	0.7485107481711026	-0.6631226582407936	1	0	1594.0	1158.0	1301.0	1284.0	1398.0	1189.0	1869.0	1277.0	2355.0	1631.0	1297.0	1940.0
R01	ILI	2024-10-20	1772	14.216	3.19	1868.8	1588.48	2149.12	0	22.43	45.8	0.0	2.0	0.674	64.3	48897.38162578014	34313.54999482162	14583.83163095852	30.3	4671	8.28	12464861	0	0	7402.0	0	0	0.0	5.938293254934813	-0.9350162426854148	0.3546048870425356	-0.6631226582407951	-0.7485107481711013	0.4647231720437687	-0.8854560256532098	0	0	2793.0	1594.0	1158.0	1301.0	1284.0	1398.0	1189.0	1869.0	1277.0	2355.0	1631.0	1297.0
R01	ILI	2024-10-27	1481	11.881	1.52	1630.87	1386.24	1875.5	0	21.34	39.9	0.0	0.5	0.682	80.3	78184.31046404247	111269.43845850477	-33085.127994462295	30.3	5769	5.48	12464861	0	0	6016.0	0	0	0.0	4.826367498201544	-0.88545602565321	0.464723172043768	-0.8229838658936558	-0.5680647467311567	0.12053668025532488	-0.9927088740980536	0	0	1772.0	2793.0	1594.0	1158.0	1301.0	1284.0	1398.0	1189.0	1869.0	1277.0	2355.0	1631.0
R01	ILI	2024-11-03	2075	16.647	1.95	2334.58	1984.4	2684.77	0	21.34	43.5	0.0	2.72	0.64	59.1	26139.61979988473	23906.2061307025	2233.4136691822314	30.3	4836	2.39	12464861	0	0	5381.0	0	0	0.0	4.316935423507731	-0.8229838658936571	0.5680647467311547	-0.935016242685414	-0.35460488704253784	-0.23931566428755613	-0.9709418174260527	0	0	1481.0	1772.0	2793.0	1594.0	1158.0	1301.0	1284.0	1398.0	1189.0	1869.0	1277.0	2355.0
R01	ILI	2024-11-10	6031	48.384	2.16	5904.83	5019.11	6790.56	1	19.34	46.5	0.0	4.13	0.5	94.3	58950.038322714856	64603.673148924994	-5653.634826210138	30.3	5352	6.84	12464861	0	0	7950.0	0	0	0.0	6.377929124119395	-0.7485107481711012	0.6631226582407952	-0.9927088740980539	-0.12053668025532294	-0.5680647467311573	-0.8229838658936554	0	0	2075.0	1481.0	1772.0	2793.0	1594.0	1158.0	1301.0	1284.0	1398.0	1189.0	1869.0	1277.0
R01	ILI	2024-11-17	3753	30.109	1.28	3864.48	3284.81	4444.15	0	20.3	36.3	0.0	1.7	0.656	74.2	60627.667978097445	53661.57920372809	6966.088774369353	30.3	6153	6.55	12464861	0	0	5017.0	0	0	0.0	4.024914517698995	-0.6631226582407955	0.7485107481711009	-0.9927088740980541	0.12053668025532209	-0.8229838658936556	-0.5680647467311569	0	0	6031.0	2075.0	1481.0	1772.0	2793.0	1594.0	1158.0	1301.0	1284.0	1398.0	1189.0	1869.0
R01	ILI	2024-11-24	2960	23.747	0.94	3160.21	2686.18	3634.25	0	15.19	37.6	0.0	1.28	0.324	82.0	45326.64966313283	61550.46688967345	-16223.817226540625	30.3	4046	5.12	12464861	0	0	6811.0	0	0	0.0	5.464160410613484	-0.5680647467311558	0.8229838658936564	-0.9350162426854149	0.35460488704253534	-0.9709418174260527	-0.23931566428755566	0	0	3753.0	6031.0	2075.0	1481.0	1772.0	2793.0	1594.0	1158.0	1301.0	1284.0	1398.0	1189.0
R01	ILI	2024-12-01	6870	55.115	2.19	7139.86	6068.88	8210.84	0	16.53	42.2	22.5	1.21	0.378	67.8	40928.491407674934	46890.26399809925	-5961.77259042432	30.3	5600	7.68	12464861	0	0	5101.0	0	0	0.0	4.09230395750101	-0.46472317204376834	0.8854560256532098	-0.8229838658936562	0.568064746731156	-0.9927088740980541	0.12053668025532184	0	0	2960.0	3753.0	6031.0	2075.0	1481.0	1772.0	2793.0	1594.0	1158.0	1301.0	1284.0	1398.0
R01	ILI	2024-12-08	5508	44.188	1.84	6066.98	5156.93	6977.03	0	16.94	35.8	0.0	3.39	0.446	81.6	65285.84483850062	113833.83112784775	-48547.98628934713	30.3	4571	7.43	12464861	0	0	0.0	0	0	0.0	0.0	-0.354604887042536	0.9350162426854146	-0.6631226582407957	0.7485107481711007	-0.8854560256532102	0.46472317204376756	0	0	6870.0	2960.0	3753.0	6031.0	2075.0	1481.0	1772.0	2793.0	1594.0	1158.0	1301.0	1284.0
R01	ILI	2024-12-15	4391	35.227	2.86	4569.4	3883.99	5254.81	0	16.23	57.1	0.0	1.67	0.267	72.5	63804.22785830645	21006.75829873465	42797.46955957179	30.3	5226	8.32	12464861	0	0	0.0	0	0	0.0	0.0	-0.23931566428755785	0.9709418174260521	-0.46472317204376856	0.8854560256532098	-0.663122658240796	0.7485107481711005	0	0	5508.0	6870.0	2960.0	3753.0	6031.0	2075.0	1481.0	1772.0	2793.0	1594.0	1158.0	1301.0
R01	ILI	2024-12-22	8830	70.839	2.72	9399.63	7989.68	10809.57	0	17.0	43.8	0.0	2.4	0.393	71.7	60084.64850027499	41479.99752690173	18604.65097337326	30.3	6251	7.04	12464861	0	0	0.0	0	0	0.0	0.0	-0.12053668025532364	0.9927088740980539	-0.23931566428755893	0.9709418174260519	-0.35460488704253645	0.9350162426854145	0	0	4391.0	5508.0	6870.0	2960.0	3753.0	6031.0	2075.0	1481.0	1772.0	2793.0	1594.0	1158.0
R01	ILI	2024-12-29	6812	54.65	2.41	7179.9	6102.91	8256.88	0	16.11	45.1	0.0	2.24	0.335	78.2	61154.899838952464	30168.472047700663	30986.4277912518	30.3	5197	5.26	12464861	0	0	0.0	0	0	0.0	0.0	6.432490598706546e-16	1.0	1.2864981197413093e-15	1.0	-7.347880794884119e-16	1.0	0	0	8830.0	4391.0	5508.0	6870.0	2960.0	3753.0	6031.0	2075.0	1481.0	1772.0	2793.0	1594.0
R01	RSV	2023-01-01	3306	26.523	1.87	3593.89	3054.81	4132.98	0	16.18	40.9	0.0	2.81	0.365	51.0	82414.51224675612	45078.600494082304	37335.91175267381	30.3	2392	3.33	12464861	0	0	0.0	0	0	0.0	0.0	6.432490598706546e-16	1.0	1.2864981197413093e-15	1.0	-7.347880794884119e-16	1.0	0	0
R01	RSV	2023-01-08	1843	14.786	2.31	1845.62	1568.77	2122.46	0	18.2	61.3	0.0	2.67	0.317	83.2	72304.05612699948	109745.45786067296	-37441.40173367348	30.3	5134	10.5	12464861	0	0	0.0	0	0	0.0	0.0	0.12053668025532305	0.9927088740980538	0.2393156642875578	0.9709418174260521	0.3546048870425357	0.9350162426854147	1	0	3306.0
R01	RSV	2023-01-15	2262	18.147	1.95	2384.64	2026.94	2742.33	0	15.88	31.9	0.0	2.07	0.401	49.8	48023.50927590211	48293.95727804263	-270.44800214051793	30.3	4534	8.23	12464861	0	0	0.0	0	0	0.0	0.0	0.2393156642875578	0.9709418174260521	0.4647231720437685	0.8854560256532098	0.6631226582407952	0.7485107481711012	0	0	1843.0	3306.0
R01	RSV	2023-01-22	3602	28.897	1.45	3743.52	3182.0	4305.05	0	16.38	36.5	0.0	2.97	0.405	83.3	32588.289923028446	87144.59715966544	-54556.307236636996	30.3	4686	5.07	12464861	1	0	0.0	0	0	37.89184070653463	0.0	0.3546048870425357	0.9350162426854147	0.6631226582407952	0.7485107481711012	0.8854560256532098	0.46472317204376856	0	0	2262.0	1843.0	3306.0
R01	RSV	2023-01-29	3564	28.592	2.12	3893.56	3309.53	4477.59	0	18.97	51.3	0.0	2.0	0.437	47.4	142456.81772746902	62727.61967982866	79729.19804764036	30.3	4223	5.62	12464861	0	0	0.0	0	0	0.0	0.0	0.4647231720437685	0.8854560256532098	0.8229838658936565	0.5680647467311558	0.9927088740980539	0.120536680255323	0	0	3602.0	2262.0	1843.0	3306.0
R01	RSV	2023-02-05	2995	24.028	1.75	3136.24	2665.8	3606.67	0	19.8	46.6	0.0	3.44	0.523	56.5	60989.52283137605	35801.6530638423	25187.869767533753	30.3	5470	5.71	12464861	0	1	0.0	0	0	0.0	0.0	0.5680647467311557	0.8229838658936565	0.9350162426854148	0.3546048870425356	0.9709418174260523	-0.23931566428755754	0	1	3564.0	3602.0	2262.0	1843.0	3306.0
R01	RSV	2023-02-12	2490	19.976	1.14	2345.76	1993.9	2697.63	0	20.18	51.9	0.0	2.44	0.489	84.6	66913.38408715311	75030.6076812781	-8117.223594124982	30.3	5455	5.63	12464861	0	1	0.0	0	0	0.0	0.0	0.6631226582407952	0.7485107481711012	0.9927088740980539	0.120536680255323	0.8229838658936566	-0.5680647467311556	0	1	2995.0	3564.0	3602.0	2262.0	1843.0	3306.0
R01	RSV	2023-02-19	2880	23.105	0.68	3044.02	2587.42	3500.62	0	20.93	62.5	0.0	5.2	0.41	56.2	70494.12553818109	35693.0369755911	34801.08856258999	30.3	4289	6.81	12464861	0	0	0.0	0	0	0.0	0.0	0.7485107481711012	0.6631226582407953	0.992708874098054	-0.1205366802553229	0.5680647467311557	-0.8229838658936565	0	0	2490.0	2995.0	3564.0	3602.0	2262.0	1843.0	3306.0
R01	RSV	2023-02-26	4149	33.286	1.58	4499.7	3824.75	5174.66	0	20.39	53.9	0.0	3.33	0.479	83.6	29866.01581300651	99832.27810323628	-69966.26229022977	30.3	3355	6.4	12464861	0	0	0.0	0	0	0.0	0.0	0.8229838658936565	0.5680647467311558	0.9350162426854149	-0.3546048870425355	0.2393156642875577	-0.9709418174260522	0	0	2880.0	2490.0	2995.0	3564.0	3602.0	2262.0	1843.0	3306.0
R01	RSV	2023-03-05	4491	36.029	2.05	4820.02	4097.02	5543.02	0	21.86	52.9	0.0	1.87	0.559	81.2	76342.22157582366	111215.86153570234	-34873.63995987868	30.3	4223	6.79	12464861	0	0	0.0	0	0	0.0	0.0	0.8854560256532098	0.46472317204376856	0.8229838658936566	-0.5680647467311556	-0.12053668025532283	-0.992708874098054	0	0	4149.0	2880.0	2490.0	2995.0	3564.0	3602.0	2262.0	1843.0	3306.0
R01	RSV	2023-03-12	2412	19.35	2.58	2555.54	2172.21	2938.87	0	22.61	56.0	8.8	3.43	0.554	73.9	79605.15378764276	102763.32037758031	-23158.16658993755	30.3	4812	5.06	12464861	0	0	0.0	0	0	0.0	0.0	0.9350162426854148	0.3546048870425356	0.6631226582407951	-0.7485107481711012	-0.46472317204376806	-0.88545602565321	0	0	4491.0	4149.0	2880.0	2490.0	2995.0	3564.0	3602.0	2262.0	1843.0	3306.0
R01	RSV	2023-03-19	1950	15.644	2.34	2193.21	1864.23	2522.2	0	24.33	71.1	9.2	2.25	0.415	80.1	38397.32779750652	48023.049275296886	-9625.721477790365	30.3	5977	7.11	12464861	2	0	0.0	0	0	65.04256351889646	0.0	0.9709418174260521	0.23931566428755807	0.464723172043769	-0.8854560256532095	-0.748510748171101	-0.6631226582407955	0	0	2412.0	4491.0	4149.0	2880.0	2490.0	2995.0	3564.0	3602.0	2262.0	1843.0	3306.0
R01	RSV	2023-03-26	1637	13.133	2.86	1820.29	1547.25	2093.34	0	24.75	61.3	38.2	2.27	0.571	30.2	34509.0792999712	113759.3606330825	-79250.2813331113	30.3	6990	11.89	12464861	0	0	0.0	0	0	0.0	0.0	0.9927088740980539	0.120536680255323	0.2393156642875577	-0.9709418174260522	-0.9350162426854146	-0.35460488704253595	0	0	1950.0	2412.0	4491.0	4149.0	2880.0	2490.0	2995.0	3564.0	3602.0	2262.0	1843.0	3306.0
R01	RSV	2023-04-02	1212	9.723	0.76	1235.85	1050.47	1421.23	0	26.6	63.4	14.2	2.86	0.608	67.5	66706.68304539731	108562.83655315684	-41856.15350775953	30.3	5967	9.22	12464861	0	0	0.0	0	0	0.0	0.0	0.9999999999999999	-1.6081226496766366e-16	-3.216245299353273e-16	-1.0	-1.0	-1.8369701987210297e-16	0	0	1637.0	1950.0	2412.0	4491.0	4149.0	2880.0	2490.0	2995.0	3564.0	3602.0	2262.0	1843.0
R01	RSV	2023-04-09	2290	18.372	1.57	2398.33	2038.58	2758.08	0	27.58	54.3	8.4	3.62	0.804	69.7	118391.93949676034	78494.01403775014	39897.92545901021	30.3	3822	7.85	12464861	0	0	0.0	0	0	0.0	0.0	0.992708874098054	-0.1205366802553229	-0.2393156642875575	-0.9709418174260523	-0.9350162426854148	0.3546048870425356	0	0	1212.0	1637.0	1950.0	2412.0	4491.0	4149.0	2880.0	2490.0	2995.0	3564.0	3602.0	2262.0
R01	RSV	2023-04-16	2363	18.957	1.34	2666.3	2266.36	3066.25	0	26.42	63.0	14.5	2.58	0.607	63.5	31132.366626976076	31142.92166006931	-10.55503309323467	30.3	4690	0.51	12464861	1	0	0.0	0	0	76.2863011660182	0.0	0.9709418174260523	-0.23931566428755754	-0.46472317204376806	-0.88545602565321	-0.7485107481711017	0.6631226582407945	0	0	2290.0	1212.0	1637.0	1950.0	2412.0	4491.0	4149.0	2880.0	2490.0	2995.0	3564.0	3602.0
R01	RSV	2023-04-23	2351	18.861	2.13	2698.8	2293.98	3103.62	0	28.72	72.6	50.8	2.29	0.514	61.4	97312.04256407244	27218.97366127825	70093.06890279418	30.3	5372	8.1	12464861	0	0	0.0	0	1	0.0	0.0	0.9350162426854149	-0.3546048870425355	-0.663122658240795	-0.7485107481711014	-0.46472317204376834	0.8854560256532098	0	0	2363.0	2290.0	1212.0	1637.0	1950.0	2412.0	4491.0	4149.0	2880.0	2490.0	2995.0	3564.0
R01	RSV	2023-04-30	1672	13.414	2.0	1764.43	1499.76	2029.09	0	30.04	76.7	47.7	3.11	0.467	52.8	52880.58362057188	97589.78236562775	-44709.198745055866	30.3	4798	4.09	12464861	0	0	0.0	0	0	0.0	0.0	0.8854560256532099	-0.4647231720437685	-0.8229838658936565	-0.5680647467311558	-0.12053668025532276	0.992708874098054	0	0	2351.0	2363.0	2290.0	1212.0	1637.0	1950.0	2412.0	4491.0	4149.0	2880.0	2490.0	2995.0
R01	RSV	2023-05-07	1409	11.304	2.0	1540.35	1309.29	1771.4	0	30.58	81.3	38.0	3.61	0.385	91.1	117616.64506689076	81304.6972635285	36311.94780336226	30.3	3371	8.16	12464861	0	0	0.0	0	0	0.0	0.0	0.8229838658936566	-0.5680647467311556	-0.9350162426854146	-0.35460488704253595	0.23931566428755735	0.9709418174260523	0	0	1672.0	2351.0	2363.0	2290.0	1212.0	1637.0	1950.0	2412.0	4491.0	4149.0	2880.0	2490.0
R01	RSV	2023-05-14	1956	15.692	1.98	2094.74	1780.53	2408.95	0	34.07	71.1	61.3	2.11	0.696	83.8	53289.79464060433	101736.59707802652	-48446.80243742219	30.3	3449	6.42	12464861	0	0	0.0	0	1	0.0	0.0	0.7485107481711014	-0.663122658240795	-0.9927088740980539	-0.12053668025532357	0.5680647467311555	0.8229838658936567	0	0	1409.0	1672.0	2351.0	2363.0	2290.0	1212.0	1637.0	1950.0	2412.0	4491.0	4149.0	2880.0
R01	RSV	2023-05-21	2139	17.16	1.11	2246.77	1909.75	2583.78	0	35.25	84.5	65.1	2.21	0.393	79.7	51130.21997250201	81565.0721380722	-30434.852165570184	30.3	5713	5.35	12464861	0	0	0.0	0	0	0.0	0.0	0.6631226582407951	-0.7485107481711012	-0.9927088740980539	0.12053668025532321	0.8229838658936559	0.5680647467311567	0	0	1956.0	1409.0	1672.0	2351.0	2363.0	2290.0	1212.0	1637.0	1950.0	2412.0	4491.0	4149.0
R01	RSV	2023-05-28	1539	12.347	1.88	1609.08	1367.72	1850.44	1	32.43	82.9	51.1	3.0	0.383	67.6	69766.85296469704	86772.93012574303	-17006.077161045992	30.3	6791	4.26	12464861	0	0	0.0	0	0	0.0	0.0	0.5680647467311557	-0.8229838658936565	-0.9350162426854148	0.3546048870425356	0.9709418174260522	0.23931566428755788	0	0	2139.0	1956.0	1409.0	1672.0	2351.0	2363.0	2290.0	1212.0	1637.0	1950.0	2412.0	4491.0
R01	RSV	2023-06-04	916	7.349	2.3	989.68	841.22	1138.13	0	34.02	73.5	66.0	2.94	0.636	85.7	86316.19705432895	16800.69450006128	69515.50255426767	30.3	5214	6.82	12464861	0	0	0.0	1	0	0.0	0.0	0.464723172043769	-0.8854560256532095	-0.8229838658936571	0.5680647467311547	0.9927088740980541	-0.12053668025532221	0	0	1539.0	2139.0	1956.0	1409.0	1672.0	2351.0	2363.0	2290.0	1212.0	1637.0	1950.0	2412.0
R01	RSV	2023-06-11	716	5.744	2.42	736.58	626.09	847.06	0	35.58	89.5	126.9	2.24	0.268	66.9	46352.478986216025	103476.27996226962	-57123.80097605359	30.3	5406	6.66	12464861	0	0	0.0	0	0	0.0	0.0	0.3546048870425359	-0.9350162426854147	-0.6631226582407955	0.7485107481711009	0.8854560256532101	-0.46472317204376784	0	0	916.0	1539.0	2139.0	1956.0	1409.0	1672.0	2351.0	2363.0	2290.0	1212.0	1637.0	1950.0
R01	RSV	2023-06-18	851	6.827	2.04	938.34	797.59	1079.09	0	33.56	88.3	104.2	1.81	0.276	79.3	49447.29958964748	48429.69363972361	1017.605949923869	30.3	8021	9.39	12464861	0	0	0.0	1	0	0.0	0.0	0.2393156642875577	-0.9709418174260522	-0.46472317204376834	0.8854560256532098	0.6631226582407956	-0.7485107481711007	0	0	716.0	916.0	1539.0	2139.0	1956.0	1409.0	1672.0	2351.0	2363.0	2290.0	1212.0	1637.0
R01	RSV	2023-06-25	1216	9.755	2.01	1345.21	1143.43	1547.0	2	36.95	81.2	96.5	2.64	0.506	51.7	47270.090602191376	26855.869379308508	20414.22122288287	30.3	5470	10.16	12464861	0	0	0.0	0	0	0.0	0.0	0.12053668025532308	-0.9927088740980538	-0.23931566428755785	0.9709418174260521	0.3546048870425361	-0.9350162426854146	0	0	851.0	716.0	916.0	1539.0	2139.0	1956.0	1409.0	1672.0	2351.0	2363.0	2290.0	1212.0
R01	RSV	2023-07-02	1065	8.544	1.17	1194.56	1015.37	1373.74	0	36.82	88.3	94.7	1.74	0.314	58.7	64275.73146831854	22977.81460421566	41297.91686410288	30.3	5652	7.59	12464861	0	0	0.0	0	0	0.0	0.0	-3.216245299353273e-16	-1.0	6.432490598706546e-16	1.0	3.6739403974420594e-16	-1.0	0	0	1216.0	851.0	716.0	916.0	1539.0	2139.0	1956.0	1409.0	1672.0	2351.0	2363.0	2290.0
R01	RSV	2023-07-09	1018	8.167	2.36	1004.27	853.63	1154.91	0	34.13	83.5	104.9	2.84	0.398	84.1	58595.47416941504	18283.996271303255	40311.477898111785	30.3	4003	5.87	12464861	0	0	0.0	1	0	0.0	0.0	-0.12053668025532283	-0.992708874098054	0.23931566428755735	0.9709418174260523	-0.3546048870425354	-0.9350162426854148	0	0	1065.0	1216.0	851.0	716.0	916.0	1539.0	2139.0	1956.0	1409.0	1672.0	2351.0	2363.0
R01	RSV	2023-07-16	899	7.212	1.54	815.98	693.58	938.37	0	34.24	78.0	50.9	1.88	0.533	83.2	94120.63460553541	111135.54512678081	-17014.9105212454	30.3	5705	7.02	12464861	0	0	0.0	1	0	0.0	0.0	-0.2393156642875575	-0.9709418174260523	0.46472317204376795	0.88545602565321	-0.6631226582407951	-0.7485107481711013	0	0	1018.0	1065.0	1216.0	851.0	716.0	916.0	1539.0	2139.0	1956.0	1409.0	1672.0	2351.0
R01	RSV	2023-07-23	748	6.001	1.65	870.32	739.77	1000.87	0	34.66	84.1	86.9	4.69	0.393	71.4	110242.74884435501	115393.553785438	-5150.804941082984	30.3	4561	5.43	12464861	1	0	0.0	0	0	37.92109766315417	0.0	-0.3546048870425357	-0.9350162426854148	0.6631226582407952	0.7485107481711012	-0.8854560256532089	-0.4647231720437701	0	0	899.0	1018.0	1065.0	1216.0	851.0	716.0	916.0	1539.0	2139.0	1956.0	1409.0	1672.0
R01	RSV	2023-07-30	764	6.129	2.08	792.55	673.67	911.43	0	32.8	73.7	53.9	3.28	0.599	70.6	83981.96095429774	46800.58485723313	37181.37609706461	30.3	3430	7.33	12464861	0	1	0.0	0	0	0.0	0.0	-0.46472317204376806	-0.88545602565321	0.8229838658936559	0.5680647467311567	-0.9927088740980536	-0.1205366802553247	0	1	748.0	899.0	1018.0	1065.0	1216.0	851.0	716.0	916.0	1539.0	2139.0	1956.0	1409.0
R01	RSV	2023-08-06	696	5.584	1.13	727.04	617.98	836.1	0	33.73	71.3	84.2	2.14	0.682	81.7	60088.58731265319	69171.77843105725	-9083.191118404058	30.3	6255	5.03	12464861	0	1	0.0	2	0	0.0	0.0	-0.5680647467311556	-0.8229838658936566	0.9350162426854146	0.35460488704253607	-0.9709418174260526	0.23931566428755632	0	1	764.0	748.0	899.0	1018.0	1065.0	1216.0	851.0	716.0	916.0	1539.0	2139.0	1956.0
R01	RSV	2023-08-13	714	5.728	2.71	748.33	636.08	860.58	0	34.46	67.7	46.4	2.09	0.789	80.7	43337.87213489629	56228.59909744527	-12890.726962548979	30.3	4112	7.24	12464861	0	1	0.0	1	0	0.0	0.0	-0.663122658240795	-0.7485107481711014	0.9927088740980539	0.1205366802553237	-0.8229838658936562	0.568064746731156	0	1	696.0	764.0	748.0	899.0	1018.0	1065.0	1216.0	851.0	716.0	916.0	1539.0	2139.0
R01	RSV	2023-08-20	478	3.835	2.74	532.32	452.47	612.17	0	32.51	72.4	95.0	2.68	0.621	57.9	66697.09895939373	47625.46528328976	19071.633676103964	30.3	3832	5.03	12464861	0	0	0.0	1	0	0.0	0.0	-0.7485107481711012	-0.6631226582407952	0.9927088740980539	-0.12053668025532309	-0.5680647467311553	0.8229838658936567	0	0	714.0	696.0	764.0	748.0	899.0	1018.0	1065.0	1216.0	851.0	716.0	916.0	1539.0
R01	RSV	2023-08-27	500	4.011	0.89	506.38	430.42	582.33	0	32.78	66.1	71.5	3.35	0.773	55.6	53501.457751623035	72069.33160870717	-18567.873857084138	30.3	3575	5.1	12464861	0	0	0.0	0	0	0.0	0.0	-0.8229838658936565	-0.5680647467311558	0.9350162426854149	-0.35460488704253545	-0.2393156642875572	0.9709418174260523	0	0	478.0	714.0	696.0	764.0	748.0	899.0	1018.0	1065.0	1216.0	851.0	716.0	916.0
R01	RSV	2023-09-03	915	7.341	2.12	967.62	822.47	1112.76	0	32.2	69.7	35.8	2.74	0.673	73.9	97332.2057428392	47263.876866169056	50068.328876670144	30.3	4654	6.49	12464861	0	0	0.0	0	0	0.0	0.0	-0.8854560256532095	-0.46472317204376906	0.8229838658936571	-0.5680647467311546	0.1205366802553238	0.9927088740980538	0	0	500.0	478.0	714.0	696.0	764.0	748.0	899.0	1018.0	1065.0	1216.0	851.0	716.0
R01	RSV	2023-09-10	834	6.691	0.53	844.46	717.79	971.13	0	29.54	67.1	70.0	2.51	0.643	90.0	109529.84134539292	62764.83528319032	46765.00606220261	30.3	3775	9.49	12464861	0	0	0.0	0	0	0.0	0.0	-0.9350162426854146	-0.35460488704253595	0.6631226582407956	-0.7485107481711007	0.4647231720437677	0.8854560256532101	0	0	915.0	500.0	478.0	714.0	696.0	764.0	748.0	899.0	1018.0	1065.0	1216.0	851.0
R01	RSV	2023-09-17	962	7.718	1.1	943.47	801.95	1084.99	0	29.62	60.2	37.9	1.58	0.781	47.5	63889.444446136324	43253.15659202829	20636.287854108035	30.3	5647	7.07	12464861	0	0	0.0	0	0	0.0	0.0	-0.9709418174260522	-0.2393156642875578	0.4647231720437685	-0.8854560256532098	0.7485107481711007	0.6631226582407957	0	0	834.0	915.0	500.0	478.0	714.0	696.0	764.0	748.0	899.0	1018.0	1065.0	1216.0
R01	RSV	2023-09-24	1024	8.215	2.01	1062.2	902.87	1221.53	0	27.52	50.2	26.4	2.07	0.873	43.2	60425.7924454128	82399.37794742949	-21973.585502016685	30.3	5620	5.96	12464861	0	0	3666.0	0	0	0.0	2.9410676942165663	-0.9927088740980539	-0.12053668025532357	0.2393156642875588	-0.970941817426052	0.9350162426854146	0.3546048870425363	0	0	962.0	834.0	915.0	500.0	478.0	714.0	696.0	764.0	748.0	899.0	1018.0	1065.0
R01	RSV	2023-10-01	972	7.798	0.99	1014.0	861.9	1166.1	0	26.62	50.9	21.6	1.79	0.816	65.0	121155.35810368817	51286.01645770584	69869.34164598232	30.3	6615	3.28	12464861	2	0	7062.0	0	0	53.58009039116235	5.665526474783794	-1.0	-1.8369701987210297e-16	3.6739403974420594e-16	-1.0	0.9999999999999998	5.51091059616309e-16	0	0	1024.0	962.0	834.0	915.0	500.0	478.0	714.0	696.0	764.0	748.0	899.0	1018.0
R01	RSV	2023-10-08	629	5.046	1.45	684.86	582.13	787.59	0	26.93	52.5	23.8	1.48	0.805	105.8	67147.22993117769	69011.76395819953	-1864.534027021844	30.3	5182	4.13	12464861	0	0	3303.0	0	0	0.0	2.6498490436435675	-0.9927088740980539	0.12053668025532321	-0.2393156642875581	-0.9709418174260521	0.9350162426854156	-0.3546048870425336	1	0	972.0	1024.0	962.0	834.0	915.0	500.0	478.0	714.0	696.0	764.0	748.0	899.0
R01	RSV	2023-10-15	729	5.848	1.68	822.32	698.97	945.66	0	26.16	59.0	22.2	2.51	0.663	76.6	93017.32957371383	84912.9485920624	8104.380981651426	30.3	5762	6.99	12464861	0	0	6884.0	0	0	0.0	5.522725042822379	-0.9709418174260523	0.2393156642875574	-0.4647231720437678	-0.8854560256532101	0.7485107481711026	-0.6631226582407936	1	0	629.0	972.0	1024.0	962.0	834.0	915.0	500.0	478.0	714.0	696.0	764.0	748.0
R01	RSV	2023-10-22	316	2.535	1.99	343.79	292.22	395.36	0	24.13	43.1	0.0	1.16	0.804	58.4	52072.17055971354	40883.92024542509	11188.250314288445	30.3	5053	9.19	12464861	0	0	8157.0	0	0	0.0	6.54399595791722	-0.9350162426854148	0.3546048870425356	-0.6631226582407951	-0.7485107481711013	0.4647231720437687	-0.8854560256532098	0	0	729.0	629.0	972.0	1024.0	962.0	834.0	915.0	500.0	478.0	714.0	696.0	764.0
R01	RSV	2023-10-29	1507	12.09	2.17	1637.62	1391.98	1883.27	0	23.83	43.3	0.0	2.75	0.784	45.8	50419.88793590868	88415.16692572739	-37995.27898981871	30.3	4577	6.32	12464861	0	0	4082.0	0	0	0.0	3.274805872283694	-0.88545602565321	0.464723172043768	-0.8229838658936558	-0.5680647467311567	0.12053668025532488	-0.9927088740980536	0	0	316.0	729.0	629.0	972.0	1024.0	962.0	834.0	915.0	500.0	478.0	714.0	696.0
R01	RSV	2023-11-05	1590	12.756	2.14	1688.95	1435.6	1942.29	0	22.0	53.0	0.0	3.82	0.564	50.1	83943.16848659447	49526.772868759595	34416.395617834874	30.3	8445	4.77	12464861	0	0	7287.0	0	0	0.0	5.846033902824909	-0.8229838658936571	0.5680647467311547	-0.935016242685414	-0.35460488704253784	-0.23931566428755613	-0.9709418174260527	0	0	1507.0	316.0	729.0	629.0	972.0	1024.0	962.0	834.0	915.0	500.0	478.0	714.0
R01	RSV	2023-11-12	1131	9.074	2.15	1120.42	952.36	1288.48	2	22.19	37.6	0.0	2.31	0.76	98.1	70091.17350181616	98121.08106996462	-28029.90756814847	30.3	5380	9.67	12464861	0	0	6671.0	0	0	0.0	5.3518446776101225	-0.7485107481711012	0.6631226582407952	-0.9927088740980539	-0.12053668025532294	-0.5680647467311573	-0.8229838658936554	0	0	1590.0	1507.0	316.0	729.0	629.0	972.0	1024.0	962.0	834.0	915.0	500.0	478.0
R01	RSV	2023-11-19	3292	26.41	1.65	3767.75	3202.59	4332.91	0	19.16	35.1	0.0	2.42	0.594	40.1	78984.82881429972	32048.043249004775	46936.785565294944	30.3	3275	4.87	12464861	0	0	4844.0	0	0	0.0	3.88612436191627	-0.6631226582407955	0.7485107481711009	-0.9927088740980541	0.12053668025532209	-0.8229838658936556	-0.5680647467311569	0	0	1131.0	1590.0	1507.0	316.0	729.0	629.0	972.0	1024.0	962.0	834.0	915.0	500.0
R01	RSV	2023-11-26	1155	9.266	1.27	1208.17	1026.95	1389.4	0	16.92	51.6	0.0	2.4	0.335	63.0	98493.70356428233	45236.65299869467	53257.05056558766	30.3	4742	3.35	12464861	1	0	2540.0	0	0	50.70794363189885	2.037728298775253	-0.5680647467311558	0.8229838658936564	-0.9350162426854149	0.35460488704253534	-0.9709418174260527	-0.23931566428755566	0	0	3292.0	1131.0	1590.0	1507.0	316.0	729.0	629.0	972.0	1024.0	962.0	834.0	915.0
R01	RSV	2023-12-03	2561	20.546	2.11	2757.57	2343.94	3171.21	0	17.97	56.7	0.0	3.23	0.345	67.0	112471.39281101046	55668.033152811724	56803.35965819874	30.3	3135	8.98	12464861	0	0	9562.0	0	0	0.0	7.671164564129516	-0.46472317204376834	0.8854560256532098	-0.8229838658936562	0.568064746731156	-0.9927088740980541	0.12053668025532184	0	0	1155.0	3292.0	1131.0	1590.0	1507.0	316.0	729.0	629.0	972.0	1024.0	962.0	834.0
R01	RSV	2023-12-10	3270	26.234	0.76	3342.66	2841.26	3844.06	0	17.51	44.6	0.0	0.98	0.416	89.2	68971.59728375563	112443.01168223287	-43471.41439847724	30.3	2698	4.97	12464861	0	0	0.0	0	0	0.0	0.0	-0.354604887042536	0.9350162426854146	-0.6631226582407957	0.7485107481711007	-0.8854560256532102	0.46472317204376756	0	0	2561.0	1155.0	3292.0	1131.0	1590.0	1507.0	316.0	729.0	629.0	972.0	1024.0	962.0
R01	RSV	2023-12-17	2600	20.859	1.23	2532.37	2152.52	2912.23	0	16.36	54.8	0.0	2.56	0.287	76.6	65832.80889740596	89497.44719930063	-23664.638301894665	30.3	4697	6.47	12464861	0	0	0.0	0	0	0.0	0.0	-0.23931566428755785	0.9709418174260521	-0.46472317204376856	0.8854560256532098	-0.663122658240796	0.7485107481711005	0	0	3270.0	2561.0	1155.0	3292.0	1131.0	1590.0	1507.0	316.0	729.0	629.0	972.0	1024.0
R01	RSV	2023-12-24	2798	22.447	1.25	2983.2	2535.72	3430.68	0	16.76	37.0	0.0	3.21	0.426	63.0	82724.0968805689	50696.87739029321	32027.219490275696	30.3	5666	5.65	12464861	1	0	0.0	0	0	67.8159892842204	0.0	-0.12053668025532364	0.9927088740980539	-0.23931566428755893	0.9709418174260519	-0.35460488704253645	0.9350162426854145	0	0	2600.0	3270.0	2561.0	1155.0	3292.0	1131.0	1590.0	1507.0	316.0	729.0	629.0	972.0
R01	RSV	2023-12-31	1463	11.737	1.39	1583.12	1345.65	1820.58	0	16.08	38.5	0.0	3.66	0.374	75.4	39878.342050284846	31999.878915052544	7878.463135232301	30.3	4455	6.47	12464861	0	0	0.0	0	0	0.0	0.0	6.432490598706546e-16	1.0	1.2864981197413093e-15	1.0	-7.347880794884119e-16	1.0	0	0	2798.0	2600.0	3270.0	2561.0	1155.0	3292.0	1131.0	1590.0	1507.0	316.0	729.0	629.0
R01	RSV	2024-01-07	2336	18.741	1.75	2460.3	2091.25	2829.34	0	17.59	37.5	0.0	2.94	0.475	59.3	55548.47023378976	95279.41883329979	-39730.948599510026	30.3	5084	7.37	12464861	0	0	0.0	0	0	0.0	0.0	0.12053668025532305	0.9927088740980538	0.2393156642875578	0.9709418174260521	0.3546048870425357	0.9350162426854147	1	0	1463.0	2798.0	2600.0	3270.0	2561.0	1155.0	3292.0	1131.0	1590.0	1507.0	316.0	729.0
R01	RSV	2024-01-14	4258	34.16	1.96	4742.36	4031.01	5453.71	0	14.95	34.5	0.0	3.43	0.324	93.3	97943.19084345203	78285.49784887109	19657.69299458094	30.3	3714	6.2	12464861	0	0	0.0	0	0	0.0	0.0	0.2393156642875578	0.9709418174260521	0.4647231720437685	0.8854560256532098	0.6631226582407952	0.7485107481711012	0	0	2336.0	1463.0	2798.0	2600.0	3270.0	2561.0	1155.0	3292.0	1131.0	1590.0	1507.0	316.0
R01	RSV	2024-01-21	4967	39.848	1.74	5459.03	4640.18	6277.89	0	16.9	41.6	0.0	2.51	0.404	84.0	53210.4717996777	72889.5883460507	-19679.116546373	30.3	4841	8.55	12464861	0	0	0.0	0	1	0.0	0.0	0.3546048870425357	0.9350162426854147	0.6631226582407952	0.7485107481711012	0.8854560256532098	0.46472317204376856	0	0	4258.0	2336.0	1463.0	2798.0	2600.0	3270.0	2561.0	1155.0	3292.0	1131.0	1590.0	1507.0
R01	RSV	2024-01-28	1695	13.598	1.45	1901.5	1616.27	2186.72	0	17.27	52.7	0.0	3.18	0.344	65.9	75752.05921251979	61145.16762146657	14606.891591053216	30.3	6557	3.85	12464861	0	0	0.0	0	0	0.0	0.0	0.4647231720437685	0.8854560256532098	0.8229838658936565	0.5680647467311558	0.9927088740980539	0.120536680255323	0	0	4967.0	4258.0	2336.0	1463.0	2798.0	2600.0	3270.0	2561.0	1155.0	3292.0	1131.0	1590.0
R01	RSV	2024-02-04	4305	34.537	1.27	4499.24	3824.35	5174.12	0	17.75	61.2	0.0	1.07	0.3	63.3	44803.71375173891	74847.0893269786	-30043.37557523969	30.3	3274	6.48	12464861	0	1	0.0	0	0	0.0	0.0	0.5680647467311557	0.8229838658936565	0.9350162426854148	0.3546048870425356	0.9709418174260523	-0.23931566428755754	0	1	1695.0	4967.0	4258.0	2336.0	1463.0	2798.0	2600.0	3270.0	2561.0	1155.0	3292.0	1131.0
R01	RSV	2024-02-11	2535	20.337	1.41	2652.01	2254.21	3049.81	0	20.63	41.5	0.0	3.03	0.622	59.5	56937.24977844633	48722.60478592321	8214.644992523114	30.3	2944	8.54	12464861	3	1	0.0	0	0	21.258172985318918	0.0	0.6631226582407952	0.7485107481711012	0.9927088740980539	0.120536680255323	0.8229838658936566	-0.5680647467311556	0	1	4305.0	1695.0	4967.0	4258.0	2336.0	1463.0	2798.0	2600.0	3270.0	2561.0	1155.0	3292.0
R01	RSV	2024-02-18	2836	22.752	1.76	3054.77	2596.55	3512.98	0	19.97	37.4	15.6	2.25	0.624	82.1	47150.75142562138	93607.03953115165	-46456.288105530264	30.3	7017	7.79	12464861	0	0	0.0	0	0	0.0	0.0	0.7485107481711012	0.6631226582407953	0.992708874098054	-0.1205366802553229	0.5680647467311557	-0.8229838658936565	0	0	2535.0	4305.0	1695.0	4967.0	4258.0	2336.0	1463.0	2798.0	2600.0	3270.0	2561.0	1155.0
R01	RSV	2024-02-25	1279	10.261	1.9	1341.81	1140.54	1543.09	0	21.61	63.8	0.0	2.66	0.42	78.4	48422.24412403996	95419.673520294	-46997.42939625405	30.3	6159	8.79	12464861	0	0	0.0	0	0	0.0	0.0	0.8229838658936565	0.5680647467311558	0.9350162426854149	-0.3546048870425355	0.2393156642875577	-0.9709418174260522	0	0	2836.0	2535.0	4305.0	1695.0	4967.0	4258.0	2336.0	1463.0	2798.0	2600.0	3270.0	2561.0
R01	RSV	2024-03-03	2674	21.452	2.36	2861.28	2432.09	3290.47	0	22.88	64.7	0.0	1.97	0.455	90.4	53767.29166180124	21623.047001366507	32144.24466043473	30.3	5462	8.19	12464861	2	0	0.0	0	0	70.80072287322011	0.0	0.8854560256532098	0.46472317204376856	0.8229838658936566	-0.5680647467311556	-0.12053668025532283	-0.992708874098054	0	0	1279.0	2836.0	2535.0	4305.0	1695.0	4967.0	4258.0	2336.0	1463.0	2798.0	2600.0	3270.0
R01	RSV	2024-03-10	1787	14.336	2.15	1770.63	1505.03	2036.22	0	20.42	70.0	0.0	2.5	0.312	59.8	65372.66513907233	23183.32588823445	42189.339250837875	30.3	5029	7.92	12464861	0	0	0.0	0	0	0.0	0.0	0.9350162426854148	0.3546048870425356	0.6631226582407951	-0.7485107481711012	-0.46472317204376806	-0.88545602565321	0	0	2674.0	1279.0	2836.0	2535.0	4305.0	1695.0	4967.0	4258.0	2336.0	1463.0	2798.0	2600.0
R01	RSV	2024-03-17	2325	18.652	1.46	2154.57	1831.39	2477.76	0	23.89	70.3	21.1	2.89	0.412	71.3	53762.035377675784	75782.53543394909	-22020.500056273304	30.3	5433	9.29	12464861	1	0	0.0	0	0	47.79098754366678	0.0	0.9709418174260521	0.23931566428755807	0.464723172043769	-0.8854560256532095	-0.748510748171101	-0.6631226582407955	0	0	1787.0	2674.0	1279.0	2836.0	2535.0	4305.0	1695.0	4967.0	4258.0	2336.0	1463.0	2798.0
R01	RSV	2024-03-24	3204	25.704	1.97	3152.94	2680.0	3625.89	0	23.33	57.9	5.9	2.87	0.561	71.0	46396.514515776995	78836.86275882355	-32440.34824304656	30.3	4919	10.38	12464861	0	0	0.0	0	0	0.0	0.0	0.9927088740980539	0.120536680255323	0.2393156642875577	-0.9709418174260522	-0.9350162426854146	-0.35460488704253595	0	0	2325.0	1787.0	2674.0	1279.0	2836.0	2535.0	4305.0	1695.0	4967.0	4258.0	2336.0	1463.0
R01	RSV	2024-03-31	1516	12.162	1.79	1673.96	1422.87	1925.06	0	27.37	69.5	21.1	4.32	0.53	76.1	40026.565413699034	103332.93358195462	-63306.36816825559	30.3	4870	6.24	12464861	0	0	0.0	0	0	0.0	0.0	0.9999999999999999	-1.6081226496766366e-16	-3.216245299353273e-16	-1.0	-1.0	-1.8369701987210297e-16	0	0	3204.0	2325.0	1787.0	2674.0	1279.0	2836.0	2535.0	4305.0	1695.0	4967.0	4258.0	2336.0
R01	RSV	2024-04-07	1290	10.349	1.75	1393.61	1184.57	1602.65	0	26.8	81.4	51.2	3.95	0.312	68.3	113542.94658258733	45628.65102784507	67914.29555474226	30.3	6206	6.92	12464861	0	0	0.0	0	0	0.0	0.0	0.992708874098054	-0.1205366802553229	-0.2393156642875575	-0.9709418174260523	-0.9350162426854148	0.3546048870425356	0	0	1516.0	3204.0	2325.0	1787.0	2674.0	1279.0	2836.0	2535.0	4305.0	1695.0	4967.0	4258.0
R01	RSV	2024-04-14	2354	18.885	1.17	2455.57	2087.24	2823.91	0	29.6	60.4	50.0	2.37	0.777	49.7	95646.42512936119	115645.14236344522	-19998.717234084033	30.3	4365	5.37	12464861	0	0	0.0	0	0	0.0	0.0	0.9709418174260523	-0.23931566428755754	-0.46472317204376806	-0.88545602565321	-0.7485107481711017	0.6631226582407945	0	0	1290.0	1516.0	3204.0	2325.0	1787.0	2674.0	1279.0	2836.0	2535.0	4305.0	1695.0	4967.0
R01	RSV	2024-04-21	1188	9.531	2.8	1218.74	1035.93	1401.55	0	30.75	59.9	3.0	2.79	0.833	78.6	40754.671321631504	69208.24494107188	-28453.57361944038	30.3	4879	6.07	12464861	1	0	0.0	0	0	51.68648088523965	0.0	0.9350162426854149	-0.3546048870425355	-0.663122658240795	-0.7485107481711014	-0.46472317204376834	0.8854560256532098	0	0	2354.0	1290.0	1516.0	3204.0	2325.0	1787.0	2674.0	1279.0	2836.0	2535.0	4305.0	1695.0
R01	RSV	2024-04-28	2219	17.802	2.76	2383.1	2025.63	2740.56	0	31.71	79.5	77.4	3.06	0.445	68.0	91734.99594583643	95872.62992240115	-4137.6339765647135	30.3	6215	8.29	12464861	2	0	0.0	0	0	74.00953919907587	0.0	0.8854560256532099	-0.4647231720437685	-0.8229838658936565	-0.5680647467311558	-0.12053668025532276	0.992708874098054	0	0	1188.0	2354.0	1290.0	1516.0	3204.0	2325.0	1787.0	2674.0	1279.0	2836.0	2535.0	4305.0
R01	RSV	2024-05-05	1813	14.545	1.33	2012.36	1710.51	2314.22	0	31.42	73.9	60.0	1.62	0.559	75.1	77598.12360485998	72077.01709504086	5521.1065098191175	30.3	4150	4.28	12464861	0	0	0.0	0	0	0.0	0.0	0.8229838658936566	-0.5680647467311556	-0.9350162426854146	-0.35460488704253595	0.23931566428755735	0.9709418174260523	0	0	2219.0	1188.0	2354.0	1290.0	1516.0	3204.0	2325.0	1787.0	2674.0	1279.0	2836.0	2535.0
R01	RSV	2024-05-12	1515	12.154	1.5	1633.22	1388.24	1878.21	0	32.3	79.2	65.4	0.54	0.464	56.5	37874.10992911521	38252.42988025105	-378.3199511358398	30.3	4237	9.76	12464861	0	0	0.0	0	0	0.0	0.0	0.7485107481711014	-0.663122658240795	-0.9927088740980539	-0.12053668025532357	0.5680647467311555	0.8229838658936567	0	0	1813.0	2219.0	1188.0	2354.0	1290.0	1516.0	3204.0	2325.0	1787.0	2674.0	1279.0	2836.0
R01	RSV	2024-05-19	1285	10.309	1.3	1431.41	1216.7	1646.12	0	33.07	77.9	70.1	2.74	0.509	92.7	50957.94493823943	63046.92847290411	-12088.98353466468	30.3	5768	5.74	12464861	0	0	0.0	0	1	0.0	0.0	0.6631226582407951	-0.7485107481711012	-0.9927088740980539	0.12053668025532321	0.8229838658936559	0.5680647467311567	0	0	1515.0	1813.0	2219.0	1188.0	2354.0	1290.0	1516.0	3204.0	2325.0	1787.0	2674.0	1279.0
R01	RSV	2024-05-26	1527	12.25	3.3	1476.64	1255.14	1698.13	0	34.27	77.0	37.4	1.41	0.559	78.0	64332.650750575194	59221.79570851232	5110.855042062874	30.3	3774	7.4	12464861	0	0	0.0	0	0	0.0	0.0	0.5680647467311557	-0.8229838658936565	-0.9350162426854148	0.3546048870425356	0.9709418174260522	0.23931566428755788	0	0	1285.0	1515.0	1813.0	2219.0	1188.0	2354.0	1290.0	1516.0	3204.0	2325.0	1787.0	2674.0
R01	RSV	2024-06-02	1760	14.12	1.88	1883.72	1601.16	2166.28	0	35.76	90.5	56.6	2.26	0.245	73.6	48000.81574065609	18444.092782531006	29556.722958125087	30.3	5031	3.69	12464861	2	0	0.0	1	0	36.02795472028134	0.0	0.464723172043769	-0.8854560256532095	-0.8229838658936571	0.5680647467311547	0.9927088740980541	-0.12053668025532221	0	0	1527.0	1285.0	1515.0	1813.0	2219.0	1188.0	2354.0	1290.0	1516.0	3204.0	2325.0	1787.0
R01	RSV	2024-06-09	825	6.619	1.33	893.35	759.35	1027.35	0	37.4	80.8	107.1	2.64	0.527	87.3	56420.41408814254	85211.23167924555	-28790.817591103012	30.3	4551	3.87	12464861	0	0	0.0	1	0	0.0	0.0	0.3546048870425359	-0.9350162426854147	-0.6631226582407955	0.7485107481711009	0.8854560256532101	-0.46472317204376784	0	0	1760.0	1527.0	1285.0	1515.0	1813.0	2219.0	1188.0	2354.0	1290.0	1516.0	3204.0	2325.0
R01	RSV	2024-06-16	931	7.469	2.06	1003.0	852.55	1153.45	0	36.52	81.1	57.8	2.28	0.501	92.3	55596.67062017856	57261.75656158627	-1665.085941407713	30.3	4950	9.39	12464861	0	0	0.0	0	1	0.0	0.0	0.2393156642875577	-0.9709418174260522	-0.46472317204376834	0.8854560256532098	0.6631226582407956	-0.7485107481711007	0	0	825.0	1760.0	1527.0	1285.0	1515.0	1813.0	2219.0	1188.0	2354.0	1290.0	1516.0	3204.0
R01	RSV	2024-06-23	682	5.471	2.73	743.81	632.24	855.39	0	36.54	76.6	72.7	1.12	0.621	91.7	39828.572217300505	87016.20792311092	-47187.63570581042	30.3	4354	7.59	12464861	0	0	0.0	0	0	0.0	0.0	0.12053668025532308	-0.9927088740980538	-0.23931566428755785	0.9709418174260521	0.3546048870425361	-0.9350162426854146	0	0	931.0	825.0	1760.0	1527.0	1285.0	1515.0	1813.0	2219.0	1188.0	2354.0	1290.0	1516.0
R01	RSV	2024-06-30	841	6.747	1.27	937.18	796.6	1077.75	0	36.62	78.1	84.0	0.76	0.584	62.7	31609.466807854165	108463.81675688221	-76854.34994902805	30.3	6418	4.63	12464861	0	0	0.0	1	0	0.0	0.0	-3.216245299353273e-16	-1.0	6.432490598706546e-16	1.0	3.6739403974420594e-16	-1.0	0	0	682.0	931.0	825.0	1760.0	1527.0	1285.0	1515.0	1813.0	2219.0	1188.0	2354.0	1290.0
R01	RSV	2024-07-07	784	6.29	2.5	856.09	727.67	984.5	0	37.09	85.0	86.2	2.49	0.406	81.9	50092.456778933745	72089.77206069476	-21997.31528176101	30.3	4675	6.63	12464861	0	0	0.0	1	0	0.0	0.0	-0.12053668025532283	-0.992708874098054	0.23931566428755735	0.9709418174260523	-0.3546048870425354	-0.9350162426854148	0	0	841.0	682.0	931.0	825.0	1760.0	1527.0	1285.0	1515.0	1813.0	2219.0	1188.0	2354.0
R01	RSV	2024-07-14	1157	9.282	0.68	1219.67	1036.72	1402.62	0	34.95	65.3	78.1	2.82	0.865	86.8	46435.843762112985	28854.021476837606	17581.82228527538	30.3	5594	7.17	12464861	0	0	0.0	2	0	0.0	0.0	-0.2393156642875575	-0.9709418174260523	0.46472317204376795	0.88545602565321	-0.6631226582407951	-0.7485107481711013	0	0	784.0	841.0	682.0	931.0	825.0	1760.0	1527.0	1285.0	1515.0	1813.0	2219.0	1188.0
R01	RSV	2024-07-21	617	4.95	2.33	688.1	584.89	791.32	0	33.22	74.7	74.6	1.62	0.587	77.3	71613.53870325879	46275.917787306564	25337.620915952226	30.3	4730	7.23	12464861	0	0	0.0	2	0	0.0	0.0	-0.3546048870425357	-0.9350162426854148	0.6631226582407952	0.7485107481711012	-0.8854560256532089	-0.4647231720437701	0	0	1157.0	784.0	841.0	682.0	931.0	825.0	1760.0	1527.0	1285.0	1515.0	1813.0	2219.0
R01	RSV	2024-07-28	744	5.969	1.48	832.94	708.0	957.88	0	35.38	71.9	114.2	2.24	0.712	63.3	99229.95819534469	52777.968427653104	46451.989767691586	30.3	4975	9.68	12464861	0	1	0.0	1	0	0.0	0.0	-0.46472317204376806	-0.88545602565321	0.8229838658936559	0.5680647467311567	-0.9927088740980536	-0.1205366802553247	0	1	617.0	1157.0	784.0	841.0	682.0	931.0	825.0	1760.0	1527.0	1285.0	1515.0	1813.0
R01	RSV	2024-08-04	666	5.343	2.12	752.54	639.66	865.42	0	33.33	66.4	58.2	1.35	0.783	67.1	99148.1728618579	120239.11035401984	-21090.93749216193	30.3	6380	6.7	12464861	0	1	0.0	1	0	0.0	0.0	-0.5680647467311556	-0.8229838658936566	0.9350162426854146	0.35460488704253607	-0.9709418174260526	0.23931566428755632	0	1	744.0	617.0	1157.0	784.0	841.0	682.0	931.0	825.0	1760.0	1527.0	1285.0	1515.0
R01	RSV	2024-08-11	628	5.038	2.24	643.01	546.55	739.46	0	33.27	54.2	62.9	2.53	1.067	77.7	72127.86840514679	83610.02749113509	-11482.1590859883	30.3	4307	6.65	12464861	0	1	0.0	1	0	0.0	0.0	-0.663122658240795	-0.7485107481711014	0.9927088740980539	0.1205366802553237	-0.8229838658936562	0.568064746731156	0	1	666.0	744.0	617.0	1157.0	784.0	841.0	682.0	931.0	825.0	1760.0	1527.0	1285.0
R01	RSV	2024-08-18	610	4.894	1.29	616.26	523.82	708.7	0	33.85	73.9	47.4	1.91	0.621	78.7	80702.88445860628	90561.05299665881	-9858.16853805253	30.3	4861	8.46	12464861	1	0	0.0	0	0	76.95485946426444	0.0	-0.7485107481711012	-0.6631226582407952	0.9927088740980539	-0.12053668025532309	-0.5680647467311553	0.8229838658936567	0	0	628.0	666.0	744.0	617.0	1157.0	784.0	841.0	682.0	931.0	825.0	1760.0	1527.0
R01	RSV	2024-08-25	903	7.244	0.85	981.49	834.27	1128.72	0	30.85	57.1	101.6	2.25	0.894	60.6	101966.51548739578	38669.07198637072	63297.44350102506	30.3	4495	5.78	12464861	1	0	0.0	1	0	24.997313902891584	0.0	-0.8229838658936565	-0.5680647467311558	0.9350162426854149	-0.35460488704253545	-0.2393156642875572	0.9709418174260523	0	0	610.0	628.0	666.0	744.0	617.0	1157.0	784.0	841.0	682.0	931.0	825.0	1760.0
R01	RSV	2024-09-01	428	3.434	1.32	439.4	373.49	505.31	0	27.91	69.3	28.1	2.52	0.549	84.5	60773.01235525927	61931.53122587354	-1158.5188706142726	30.3	3264	7.49	12464861	0	0	0.0	1	0	0.0	0.0	-0.8854560256532095	-0.46472317204376906	0.8229838658936571	-0.5680647467311546	0.1205366802553238	0.9927088740980538	0	0	903.0	610.0	628.0	666.0	744.0	617.0	1157.0	784.0	841.0	682.0	931.0	825.0
R01	RSV	2024-09-08	472	3.787	2.09	515.14	437.87	592.41	0	28.34	61.5	71.8	0.53	0.706	57.8	28028.260948873198	99938.87237168629	-71910.61142281309	30.3	3950	4.95	12464861	0	0	0.0	0	0	0.0	0.0	-0.9350162426854146	-0.35460488704253595	0.6631226582407956	-0.7485107481711007	0.4647231720437677	0.8854560256532101	0	0	428.0	903.0	610.0	628.0	666.0	744.0	617.0	1157.0	784.0	841.0	682.0	931.0
R01	RSV	2024-09-15	420	3.369	1.73	431.92	367.13	496.71	0	27.35	57.2	33.4	1.65	0.742	60.2	55329.75002612966	28445.96918750602	26883.78083862364	30.3	3778	7.3	12464861	0	0	0.0	0	0	0.0	0.0	-0.9709418174260522	-0.2393156642875578	0.4647231720437685	-0.8854560256532098	0.7485107481711007	0.6631226582407957	0	0	472.0	428.0	903.0	610.0	628.0	666.0	744.0	617.0	1157.0	784.0	841.0	682.0
R01	RSV	2024-09-22	599	4.806	2.43	618.35	525.6	711.1	0	26.39	53.7	31.6	3.23	0.759	85.8	29758.900603580318	98502.423693614	-68743.52309003368	30.3	3462	8.82	12464861	0	0	7845.0	0	0	0.0	6.293692324366874	-0.9927088740980539	-0.12053668025532357	0.2393156642875588	-0.970941817426052	0.9350162426854146	0.3546048870425363	0	0	420.0	472.0	428.0	903.0	610.0	628.0	666.0	744.0	617.0	1157.0	784.0	841.0
R01	RSV	2024-09-29	893	7.164	1.57	913.01	776.06	1049.96	0	26.97	47.7	19.9	4.4	0.888	85.2	31455.336401033317	99110.45784739249	-67655.12144635918	30.3	4955	4.26	12464861	0	0	3981.0	0	0	0.0	3.1937780934741267	-1.0	-1.8369701987210297e-16	3.6739403974420594e-16	-1.0	0.9999999999999998	5.51091059616309e-16	0	0	599.0	420.0	472.0	428.0	903.0	610.0	628.0	666.0	744.0	617.0	1157.0	784.0
R01	RSV	2024-10-06	763	6.121	2.28	819.62	696.68	942.56	2	24.53	62.6	5.0	1.97	0.543	90.9	71995.04306229283	121309.2883769752	-49314.24531468237	30.3	4547	9.27	12464861	0	0	8987.0	0	0	0.0	7.20986780358	-0.9927088740980539	0.12053668025532321	-0.2393156642875581	-0.9709418174260521	0.9350162426854156	-0.3546048870425336	1	0	893.0	599.0	420.0	472.0	428.0	903.0	610.0	628.0	666.0	744.0	617.0	1157.0
R01	RSV	2024-10-13	662	5.311	0.2	684.23	581.59	786.86	0	22.38	36.1	24.5	2.52	0.791	71.9	60058.853765074135	58975.566517865154	1083.2872472089803	30.3	3699	4.62	12464861	0	0	6451.0	0	0	0.0	5.175348525747699	-0.9709418174260523	0.2393156642875574	-0.4647231720437678	-0.8854560256532101	0.7485107481711026	-0.6631226582407936	1	0	763.0	893.0	599.0	420.0	472.0	428.0	903.0	610.0	628.0	666.0	744.0	617.0
R01	RSV	2024-10-20	1792	14.376	1.56	2003.39	1702.88	2303.89	0	22.43	45.8	0.0	2.0	0.674	64.3	48897.38162578014	34313.54999482162	14583.83163095852	30.3	4671	8.28	12464861	0	0	7402.0	0	0	0.0	5.938293254934813	-0.9350162426854148	0.3546048870425356	-0.6631226582407951	-0.7485107481711013	0.4647231720437687	-0.8854560256532098	0	0	662.0	763.0	893.0	599.0	420.0	472.0	428.0	903.0	610.0	628.0	666.0	744.0
R01	RSV	2024-10-27	1517	12.17	2.32	1660.44	1411.37	1909.5	0	21.34	39.9	0.0	0.5	0.682	80.3	78184.31046404247	111269.43845850477	-33085.127994462295	30.3	5769	5.48	12464861	0	0	6016.0	0	0	0.0	4.826367498201544	-0.88545602565321	0.464723172043768	-0.8229838658936558	-0.5680647467311567	0.12053668025532488	-0.9927088740980536	0	0	1792.0	662.0	763.0	893.0	599.0	420.0	472.0	428.0	903.0	610.0	628.0	666.0
R01	RSV	2024-11-03	1317	10.566	1.75	1319.12	1121.25	1516.98	0	21.34	43.5	0.0	2.72	0.64	59.1	26139.61979988473	23906.2061307025	2233.4136691822314	30.3	4836	2.39	12464861	0	0	5381.0	0	0	0.0	4.316935423507731	-0.8229838658936571	0.5680647467311547	-0.935016242685414	-0.35460488704253784	-0.23931566428755613	-0.9709418174260527	0	0	1517.0	1792.0	662.0	763.0	893.0	599.0	420.0	472.0	428.0	903.0	610.0	628.0
R01	RSV	2024-11-10	1539	12.347	1.69	1675.25	1423.96	1926.53	0	19.34	46.5	0.0	4.13	0.5	94.3	58950.038322714856	64603.673148924994	-5653.634826210138	30.3	5352	6.84	12464861	0	0	7950.0	0	0	0.0	6.377929124119395	-0.7485107481711012	0.6631226582407952	-0.9927088740980539	-0.12053668025532294	-0.5680647467311573	-0.8229838658936554	0	0	1317.0	1517.0	1792.0	662.0	763.0	893.0	599.0	420.0	472.0	428.0	903.0	610.0
R01	RSV	2024-11-17	1483	11.897	2.33	1706.64	1450.64	1962.63	0	20.3	36.3	0.0	1.7	0.656	74.2	60627.667978097445	53661.57920372809	6966.088774369353	30.3	6153	6.55	12464861	0	0	5017.0	0	0	0.0	4.024914517698995	-0.6631226582407955	0.7485107481711009	-0.9927088740980541	0.12053668025532209	-0.8229838658936556	-0.5680647467311569	0	0	1539.0	1317.0	1517.0	1792.0	662.0	763.0	893.0	599.0	420.0	472.0	428.0	903.0
R01	RSV	2024-11-24	1396	11.199	2.24	1393.41	1184.4	1602.43	0	15.19	37.6	0.0	1.28	0.324	82.0	45326.64966313283	61550.46688967345	-16223.817226540625	30.3	4046	5.12	12464861	0	0	6811.0	0	0	0.0	5.464160410613484	-0.5680647467311558	0.8229838658936564	-0.9350162426854149	0.35460488704253534	-0.9709418174260527	-0.23931566428755566	0	0	1483.0	1539.0	1317.0	1517.0	1792.0	662.0	763.0	893.0	599.0	420.0	472.0	428.0
R01	RSV	2024-12-01	3498	28.063	2.71	3780.71	3213.61	4347.82	0	16.53	42.2	22.5	1.21	0.378	67.8	40928.491407674934	46890.26399809925	-5961.77259042432	30.3	5600	7.68	12464861	0	0	5101.0	0	0	0.0	4.09230395750101	-0.46472317204376834	0.8854560256532098	-0.8229838658936562	0.568064746731156	-0.9927088740980541	0.12053668025532184	0	0	1396.0	1483.0	1539.0	1317.0	1517.0	1792.0	662.0	763.0	893.0	599.0	420.0	472.0
R01	RSV	2024-12-08	2521	20.225	2.36	2687.65	2284.5	3090.8	0	16.94	35.8	0.0	3.39	0.446	81.6	65285.84483850062	113833.83112784775	-48547.98628934713	30.3	4571	7.43	12464861	0	0	0.0	0	0	0.0	0.0	-0.354604887042536	0.9350162426854146	-0.6631226582407957	0.7485107481711007	-0.8854560256532102	0.46472317204376756	0	0	3498.0	1396.0	1483.0	1539.0	1317.0	1517.0	1792.0	662.0	763.0	893.0	599.0	420.0
R01	RSV	2024-12-15	1992	15.981	2.13	2103.55	1788.02	2419.08	0	16.23	57.1	0.0	1.67	0.267	72.5	63804.22785830645	21006.75829873465	42797.46955957179	30.3	5226	8.32	12464861	0	0	0.0	0	0	0.0	0.0	-0.23931566428755785	0.9709418174260521	-0.46472317204376856	0.8854560256532098	-0.663122658240796	0.7485107481711005	0	0	2521.0	3498.0	1396.0	1483.0	1539.0	1317.0	1517.0	1792.0	662.0	763.0	893.0	599.0
R01	RSV	2024-12-22	3105	24.91	2.44	3457.15	2938.58	3975.73	0	17.0	43.8	0.0	2.4	0.393	71.7	60084.64850027499	41479.99752690173	18604.65097337326	30.3	6251	7.04	12464861	0	0	0.0	0	0	0.0	0.0	-0.12053668025532364	0.9927088740980539	-0.23931566428755893	0.9709418174260519	-0.35460488704253645	0.9350162426854145	0	0	1992.0	2521.0	3498.0	1396.0	1483.0	1539.0	1317.0	1517.0	1792.0	662.0	763.0	893.0
R01	RSV	2024-12-29	1632	13.093	1.08	1820.86	1547.73	2093.99	0	16.11	45.1	0.0	2.24	0.335	78.2	61154.899838952464	30168.472047700663	30986.4277912518	30.3	5197	5.26	12464861	0	0	0.0	0	0	0.0	0.0	6.432490598706546e-16	1.0	1.2864981197413093e-15	1.0	-7.347880794884119e-16	1.0	0	0	3105.0	1992.0	2521.0	3498.0	1396.0	1483.0	1539.0	1317.0	1517.0	1792.0	662.0	763.0
R02	DENGUE	2023-01-01	0	0.0	1.33	0.0	0.0	0.0	0	13.92	47.1	0.0	3.46	0.208	63.9	101640.33507243873	26104.1677612797	75536.16731115902	46.5	4808	6.16	4074063	0	0	0.0	0	0	0.0	0.0	6.432490598706546e-16	1.0	1.2864981197413093e-15	1.0	-7.347880794884119e-16	1.0	0	0
R02	DENGUE	2023-01-08	0	0.0	1.81	0.0	0.0	0.0	0	10.31	34.8	0.0	2.22	0.02	70.3	60536.168435875676	84651.97912602483	-24115.810690149156	46.5	5450	10.8	4074063	0	0	0.0	0	0	0.0	0.0	0.12053668025532305	0.9927088740980538	0.2393156642875578	0.9709418174260521	0.3546048870425357	0.9350162426854147	1	0	0.0
R02	DENGUE	2023-01-15	0	0.0	3.04	0.0	0.0	0.0	0	15.0	45.3	0.0	3.16	0.274	36.8	46394.90390695325	92325.82006181068	-45930.91615485743	46.5	5585	7.78	4074063	0	0	0.0	0	0	0.0	0.0	0.2393156642875578	0.9709418174260521	0.4647231720437685	0.8854560256532098	0.6631226582407952	0.7485107481711012	0	0	0.0	0.0
R02	DENGUE	2023-01-22	13	0.319	2.2	13.94	11.85	16.03	0	13.65	49.8	0.0	3.42	0.183	75.1	68913.170638243	18630.449819848218	50282.72081839478	46.5	4486	7.2	4074063	0	0	0.0	0	0	0.0	0.0	0.3546048870425357	0.9350162426854147	0.6631226582407952	0.7485107481711012	0.8854560256532098	0.46472317204376856	0	0	0.0	0.0	0.0
R02	DENGUE	2023-01-29	14	0.344	2.9	14.63	12.44	16.83	0	13.39	50.5	12.3	2.65	0.168	73.7	121948.85251345419	64276.98892392546	57671.86358952872	46.5	5516	9.54	4074063	0	0	0.0	0	0	0.0	0.0	0.4647231720437685	0.8854560256532098	0.8229838658936565	0.5680647467311558	0.9927088740980539	0.120536680255323	0	0	13.0	0.0	0.0	0.0
R02	DENGUE	2023-02-05	0	0.0	2.71	0.0	0.0	0.0	0	14.0	41.9	0.0	1.82	0.232	71.1	51721.261904251136	67891.69222810809	-16170.430323856956	46.5	7533	5.61	4074063	0	1	0.0	0	0	0.0	0.0	0.5680647467311557	0.8229838658936565	0.9350162426854148	0.3546048870425356	0.9709418174260523	-0.23931566428755754	0	1	14.0	13.0	0.0	0.0	0.0
R02	DENGUE	2023-02-12	12	0.295	3.45	11.7	9.94	13.45	0	14.77	53.2	0.0	3.33	0.223	62.3	55229.72190718617	76575.1803286931	-21345.458421506926	46.5	8474	7.8	4074063	0	1	0.0	0	0	0.0	0.0	0.6631226582407952	0.7485107481711012	0.9927088740980539	0.120536680255323	0.8229838658936566	-0.5680647467311556	0	1	0.0	14.0	13.0	0.0	0.0	0.0
R02	DENGUE	2023-02-19	0	0.0	1.43	0.0	0.0	0.0	0	15.92	45.2	0.0	2.8	0.325	81.4	65212.910738521314	47002.29149902878	18210.61923949253	46.5	2953	7.02	4074063	0	0	0.0	0	0	0.0	0.0	0.7485107481711012	0.6631226582407953	0.992708874098054	-0.1205366802553229	0.5680647467311557	-0.8229838658936565	0	0	12.0	0.0	14.0	13.0	0.0	0.0	0.0
R02	DENGUE	2023-02-26	15	0.368	2.86	15.78	13.41	18.15	0	16.14	60.4	13.0	2.83	0.243	98.2	81645.68875470282	62178.26840518138	19467.42034952144	46.5	5266	4.37	4074063	0	0	0.0	0	0	0.0	0.0	0.8229838658936565	0.5680647467311558	0.9350162426854149	-0.3546048870425355	0.2393156642875577	-0.9709418174260522	0	0	0.0	12.0	0.0	14.0	13.0	0.0	0.0	0.0
R02	DENGUE	2023-03-05	18	0.442	1.22	19.34	16.44	22.24	0	17.41	47.9	0.0	3.7	0.386	79.8	46311.54481431699	37594.013258943014	8717.531555373978	46.5	4102	9.62	4074063	0	0	0.0	0	0	0.0	0.0	0.8854560256532098	0.46472317204376856	0.8229838658936566	-0.5680647467311556	-0.12053668025532283	-0.992708874098054	0	0	15.0	0.0	12.0	0.0	14.0	13.0	0.0	0.0	0.0
R02	DENGUE	2023-03-12	0	0.0	2.62	0.0	0.0	0.0	0	19.44	61.0	0.0	4.46	0.368	71.9	70481.86219879016	59518.26356866731	10963.598630122848	46.5	7718	5.51	4074063	2	0	0.0	0	0	21.17751867999699	0.0	0.9350162426854148	0.3546048870425356	0.6631226582407951	-0.7485107481711012	-0.46472317204376806	-0.88545602565321	0	0	18.0	15.0	0.0	12.0	0.0	14.0	13.0	0.0	0.0	0.0
R02	DENGUE	2023-03-19	80	1.964	3.08	80.37	68.32	92.43	0	20.85	66.5	15.3	2.68	0.363	58.1	33292.264785869214	55866.74863927997	-22574.483853410755	46.5	4240	6.41	4074063	0	0	0.0	0	0	0.0	0.0	0.9709418174260521	0.23931566428755807	0.464723172043769	-0.8854560256532095	-0.748510748171101	-0.6631226582407955	0	0	0.0	18.0	15.0	0.0	12.0	0.0	14.0	13.0	0.0	0.0	0.0
R02	DENGUE	2023-03-26	46	1.129	3.12	47.22	40.13	54.3	0	22.54	77.0	39.7	3.77	0.288	62.3	52679.802710512166	19907.318537625553	32772.484172886616	46.5	6581	9.61	4074063	1	0	0.0	0	0	79.59979941040888	0.0	0.9927088740980539	0.120536680255323	0.2393156642875577	-0.9709418174260522	-0.9350162426854146	-0.35460488704253595	0	0	80.0	0.0	18.0	15.0	0.0	12.0	0.0	14.0	13.0	0.0	0.0	0.0
R02	DENGUE	2023-04-02	92	2.258	2.35	89.62	76.18	103.06	0	22.06	65.3	21.1	3.38	0.419	44.6	61700.18091200781	26003.496060088153	35696.68485191966	46.5	3140	9.02	4074063	0	0	0.0	0	0	0.0	0.0	0.9999999999999999	-1.6081226496766366e-16	-3.216245299353273e-16	-1.0	-1.0	-1.8369701987210297e-16	0	0	46.0	80.0	0.0	18.0	15.0	0.0	12.0	0.0	14.0	13.0	0.0	0.0
R02	DENGUE	2023-04-09	103	2.528	3.27	105.78	89.91	121.64	0	26.36	67.3	18.7	1.69	0.535	45.2	65045.31059597775	98222.06672814621	-33176.756132168455	46.5	4397	3.49	4074063	0	0	0.0	0	0	0.0	0.0	0.992708874098054	-0.1205366802553229	-0.2393156642875575	-0.9709418174260523	-0.9350162426854148	0.3546048870425356	0	0	92.0	46.0	80.0	0.0	18.0	15.0	0.0	12.0	0.0	14.0	13.0	0.0
R02	DENGUE	2023-04-16	50	1.227	2.58	54.47	46.3	62.64	0	26.77	71.1	8.6	1.46	0.485	65.0	56520.26529388507	116391.20053707817	-59870.9352431931	46.5	5167	2.78	4074063	0	0	0.0	0	0	0.0	0.0	0.9709418174260523	-0.23931566428755754	-0.46472317204376806	-0.88545602565321	-0.7485107481711017	0.6631226582407945	0	0	103.0	92.0	46.0	80.0	0.0	18.0	15.0	0.0	12.0	0.0	14.0	13.0
R02	DENGUE	2023-04-23	116	2.847	2.46	123.52	104.99	142.05	0	29.0	70.7	11.2	2.3	0.557	65.9	74643.6991078721	93027.79528912621	-18384.096181254106	46.5	5619	6.02	4074063	0	0	0.0	0	0	0.0	0.0	0.9350162426854149	-0.3546048870425355	-0.663122658240795	-0.7485107481711014	-0.46472317204376834	0.8854560256532098	0	0	50.0	103.0	92.0	46.0	80.0	0.0	18.0	15.0	0.0	12.0	0.0	14.0
R02	DENGUE	2023-04-30	184	4.516	3.52	189.83	161.35	218.3	0	24.93	73.9	43.3	3.06	0.389	97.7	121645.38207392709	56033.54840681694	65611.83366711016	46.5	4014	6.67	4074063	0	0	0.0	0	0	0.0	0.0	0.8854560256532099	-0.4647231720437685	-0.8229838658936565	-0.5680647467311558	-0.12053668025532276	0.992708874098054	0	0	116.0	50.0	103.0	92.0	46.0	80.0	0.0	18.0	15.0	0.0	12.0	0.0
R02	DENGUE	2023-05-07	280	6.873	2.06	283.26	240.77	325.74	0	30.61	74.0	32.0	4.56	0.536	70.9	64408.124545632025	63763.35226397847	644.7722816535534	46.5	4910	8.68	4074063	1	0	0.0	0	0	37.96089483353295	0.0	0.8229838658936566	-0.5680647467311556	-0.9350162426854146	-0.35460488704253595	0.23931566428755735	0.9709418174260523	0	0	184.0	116.0	50.0	103.0	92.0	46.0	80.0	0.0	18.0	15.0	0.0	12.0
R02	DENGUE	2023-05-14	90	2.209	1.77	97.43	82.81	112.04	0	30.28	77.1	63.7	2.38	0.465	61.4	98371.13663050738	109377.48533878021	-11006.348708272839	46.5	4030	6.74	4074063	0	0	0.0	0	0	0.0	0.0	0.7485107481711014	-0.663122658240795	-0.9927088740980539	-0.12053668025532357	0.5680647467311555	0.8229838658936567	0	0	280.0	184.0	116.0	50.0	103.0	92.0	46.0	80.0	0.0	18.0	15.0	0.0
R02	DENGUE	2023-05-21	216	5.302	3.27	235.17	199.9	270.45	0	30.51	78.1	54.0	1.93	0.449	71.6	63399.76266691339	56803.703644166366	6596.059022747024	46.5	6297	5.68	4074063	2	0	0.0	0	0	54.350377544109314	0.0	0.6631226582407951	-0.7485107481711012	-0.9927088740980539	0.12053668025532321	0.8229838658936559	0.5680647467311567	0	0	90.0	280.0	184.0	116.0	50.0	103.0	92.0	46.0	80.0	0.0	18.0	15.0
R02	DENGUE	2023-05-28	342	8.395	3.06	371.4	315.69	427.11	0	31.64	89.7	16.4	3.37	0.223	88.7	68237.29524156495	100328.5105239913	-32091.215282426347	46.5	5694	8.42	4074063	0	0	0.0	0	0	0.0	0.0	0.5680647467311557	-0.8229838658936565	-0.9350162426854148	0.3546048870425356	0.9709418174260522	0.23931566428755788	0	0	216.0	90.0	280.0	184.0	116.0	50.0	103.0	92.0	46.0	80.0	0.0	18.0
R02	DENGUE	2023-06-04	191	4.688	3.15	205.41	174.6	236.22	0	30.12	77.3	65.7	1.37	0.456	58.3	50810.01227066934	88193.13799834698	-37383.125727677645	46.5	5131	7.67	4074063	0	0	0.0	0	0	0.0	0.0	0.464723172043769	-0.8854560256532095	-0.8229838658936571	0.5680647467311547	0.9927088740980541	-0.12053668025532221	0	0	342.0	216.0	90.0	280.0	184.0	116.0	50.0	103.0	92.0	46.0	80.0	0.0
R02	DENGUE	2023-06-11	382	9.376	2.21	410.11	348.6	471.63	0	31.8	92.2	94.8	3.52	0.169	80.8	84415.59835050884	91412.46422234798	-6996.865871839138	46.5	4800	5.18	4074063	0	0	0.0	2	0	0.0	0.0	0.3546048870425359	-0.9350162426854147	-0.6631226582407955	0.7485107481711009	0.8854560256532101	-0.46472317204376784	0	0	191.0	342.0	216.0	90.0	280.0	184.0	116.0	50.0	103.0	92.0	46.0	80.0
R02	DENGUE	2023-06-18	454	11.144	2.48	459.67	390.72	528.62	0	32.16	76.3	88.0	1.52	0.526	80.7	25617.163436818242	19813.145953832165	5804.017482986077	46.5	5309	7.61	4074063	0	0	0.0	0	0	0.0	0.0	0.2393156642875577	-0.9709418174260522	-0.46472317204376834	0.8854560256532098	0.6631226582407956	-0.7485107481711007	0	0	382.0	191.0	342.0	216.0	90.0	280.0	184.0	116.0	50.0	103.0	92.0	46.0
R02	DENGUE	2023-06-25	405	9.941	2.94	416.52	354.04	479.0	0	33.46	77.0	93.8	2.86	0.539	64.6	42147.17921958729	116406.8257633173	-74259.64654373002	46.5	3017	5.26	4074063	0	0	0.0	0	0	0.0	0.0	0.12053668025532308	-0.9927088740980538	-0.23931566428755785	0.9709418174260521	0.3546048870425361	-0.9350162426854146	0	0	454.0	382.0	191.0	342.0	216.0	90.0	280.0	184.0	116.0	50.0	103.0	92.0
R02	DENGUE	2023-07-02	327	8.026	2.35	357.68	304.03	411.33	0	35.21	71.5	92.3	2.97	0.72	65.4	103002.02508757335	51949.21617877608	51052.80890879727	46.5	4896	6.37	4074063	0	0	0.0	0	0	0.0	0.0	-3.216245299353273e-16	-1.0	6.432490598706546e-16	1.0	3.6739403974420594e-16	-1.0	0	0	405.0	454.0	382.0	191.0	342.0	216.0	90.0	280.0	184.0	116.0	50.0	103.0
R02	DENGUE	2023-07-09	236	5.793	2.73	253.01	215.06	290.96	0	34.13	69.4	98.0	2.35	0.739	62.2	57795.59994700204	99230.92017733719	-41435.32023033515	46.5	3763	8.1	4074063	0	0	0.0	1	0	0.0	0.0	-0.12053668025532283	-0.992708874098054	0.23931566428755735	0.9709418174260523	-0.3546048870425354	-0.9350162426854148	0	0	327.0	405.0	454.0	382.0	191.0	342.0	216.0	90.0	280.0	184.0	116.0	50.0
R02	DENGUE	2023-07-16	339	8.321	3.16	393.5	334.47	452.52	0	34.77	72.1	50.1	1.25	0.692	79.1	66431.63716684698	57877.43760199012	8554.199564856863	46.5	4716	6.29	4074063	0	0	0.0	0	0	0.0	0.0	-0.2393156642875575	-0.9709418174260523	0.46472317204376795	0.88545602565321	-0.6631226582407951	-0.7485107481711013	0	0	236.0	327.0	405.0	454.0	382.0	191.0	342.0	216.0	90.0	280.0	184.0	116.0
R02	DENGUE	2023-07-23	194	4.762	2.52	200.19	170.16	230.22	0	31.6	87.9	34.5	3.86	0.262	73.2	69892.67960625506	98998.69874127413	-29106.019135019073	46.5	3783	9.01	4074063	0	0	0.0	2	0	0.0	0.0	-0.3546048870425357	-0.9350162426854148	0.6631226582407952	0.7485107481711012	-0.8854560256532089	-0.4647231720437701	0	0	339.0	236.0	327.0	405.0	454.0	382.0	191.0	342.0	216.0	90.0	280.0	184.0
R02	DENGUE	2023-07-30	435	10.677	2.17	475.49	404.16	546.81	0	32.49	70.2	81.1	2.47	0.671	86.5	68340.52723025315	27498.58471521501	40841.94251503814	46.5	3930	10.15	4074063	0	1	0.0	0	0	0.0	0.0	-0.46472317204376806	-0.88545602565321	0.8229838658936559	0.5680647467311567	-0.9927088740980536	-0.1205366802553247	0	1	194.0	339.0	236.0	327.0	405.0	454.0	382.0	191.0	342.0	216.0	90.0	280.0
R02	DENGUE	2023-08-06	137	3.363	2.58	137.56	116.93	158.2	0	32.09	73.2	62.1	2.45	0.592	74.6	88306.7314407897	62825.664950011385	25481.06649077832	46.5	5330	5.47	4074063	1	1	0.0	0	0	32.11174368024869	0.0	-0.5680647467311556	-0.8229838658936566	0.9350162426854146	0.35460488704253607	-0.9709418174260526	0.23931566428755632	0	1	435.0	194.0	339.0	236.0	327.0	405.0	454.0	382.0	191.0	342.0	216.0	90.0
R02	DENGUE	2023-08-13	118	2.896	3.31	127.17	108.09	146.24	0	29.11	60.7	79.8	2.64	0.751	67.2	56193.145371923805	16871.00742708159	39322.137944842216	46.5	6107	6.08	4074063	0	1	0.0	0	0	0.0	0.0	-0.663122658240795	-0.7485107481711014	0.9927088740980539	0.1205366802553237	-0.8229838658936562	0.568064746731156	0	1	137.0	435.0	194.0	339.0	236.0	327.0	405.0	454.0	382.0	191.0	342.0	216.0
R02	DENGUE	2023-08-20	396	9.72	1.86	445.59	378.75	512.42	0	30.28	70.4	49.0	1.88	0.6	72.9	45769.607988766504	56368.69624332304	-10599.088254556533	46.5	6071	4.92	4074063	0	0	0.0	0	1	0.0	0.0	-0.7485107481711012	-0.6631226582407952	0.9927088740980539	-0.12053668025532309	-0.5680647467311553	0.8229838658936567	0	0	118.0	137.0	435.0	194.0	339.0	236.0	327.0	405.0	454.0	382.0	191.0	342.0
R02	DENGUE	2023-08-27	185	4.541	3.87	202.61	172.22	233.0	0	28.08	68.6	20.0	3.32	0.568	77.1	53686.97491252101	97642.607038758	-43955.63212623699	46.5	4357	6.95	4074063	0	0	0.0	0	0	0.0	0.0	-0.8229838658936565	-0.5680647467311558	0.9350162426854149	-0.35460488704253545	-0.2393156642875572	0.9709418174260523	0	0	396.0	118.0	137.0	435.0	194.0	339.0	236.0	327.0	405.0	454.0	382.0	191.0
R02	DENGUE	2023-09-03	322	7.904	2.53	342.88	291.45	394.31	0	28.47	70.2	81.2	3.31	0.55	42.4	38049.93639852872	115958.93188924226	-77908.99549071354	46.5	3153	6.89	4074063	0	0	0.0	0	0	0.0	0.0	-0.8854560256532095	-0.46472317204376906	0.8229838658936571	-0.5680647467311546	0.1205366802553238	0.9927088740980538	0	0	185.0	396.0	118.0	137.0	435.0	194.0	339.0	236.0	327.0	405.0	454.0	382.0
R02	DENGUE	2023-09-10	307	7.535	3.03	371.56	315.82	427.29	0	25.46	56.6	41.8	2.91	0.671	59.1	70181.05218890656	58464.94461460041	11716.107574306145	46.5	3824	7.83	4074063	0	0	0.0	1	0	0.0	0.0	-0.9350162426854146	-0.35460488704253595	0.6631226582407956	-0.7485107481711007	0.4647231720437677	0.8854560256532101	0	0	322.0	185.0	396.0	118.0	137.0	435.0	194.0	339.0	236.0	327.0	405.0	454.0
R02	DENGUE	2023-09-17	156	3.829	4.13	176.59	150.1	203.08	0	26.0	53.3	22.1	1.37	0.748	56.2	46035.485361288134	109188.61844498708	-63153.133083698944	46.5	4261	7.99	4074063	0	0	0.0	0	0	0.0	0.0	-0.9709418174260522	-0.2393156642875578	0.4647231720437685	-0.8854560256532098	0.7485107481711007	0.6631226582407957	0	0	307.0	322.0	185.0	396.0	118.0	137.0	435.0	194.0	339.0	236.0	327.0	405.0
R02	DENGUE	2023-09-24	313	7.683	2.19	317.44	269.82	365.05	0	22.9	49.3	48.3	1.74	0.654	109.5	114880.81433251858	76273.36128920106	38607.453043317524	46.5	5711	9.64	4074063	2	0	1428.0	0	0	72.68969593208921	3.505100436591187	-0.9927088740980539	-0.12053668025532357	0.2393156642875588	-0.970941817426052	0.9350162426854146	0.3546048870425363	0	0	156.0	307.0	322.0	185.0	396.0	118.0	137.0	435.0	194.0	339.0	236.0	327.0
R02	DENGUE	2023-10-01	82	2.013	2.29	85.87	72.99	98.75	0	23.84	55.1	2.8	3.06	0.621	61.4	61252.54571290611	107976.0179973728	-46723.47228446668	46.5	4527	5.54	4074063	0	0	3585.0	0	1	0.0	8.799569373374933	-1.0	-1.8369701987210297e-16	3.6739403974420594e-16	-1.0	0.9999999999999998	5.51091059616309e-16	0	0	313.0	156.0	307.0	322.0	185.0	396.0	118.0	137.0	435.0	194.0	339.0	236.0
R02	DENGUE	2023-10-08	87	2.135	2.0	88.25	75.01	101.49	0	22.12	69.5	10.8	3.42	0.37	59.5	95230.37405912609	122585.45673151169	-27355.0826723856	46.5	6022	9.98	4074063	0	0	7402.0	0	0	0.0	18.16859484008961	-0.9927088740980539	0.12053668025532321	-0.2393156642875581	-0.9709418174260521	0.9350162426854156	-0.3546048870425336	1	0	82.0	313.0	156.0	307.0	322.0	185.0	396.0	118.0	137.0	435.0	194.0	339.0
R02	DENGUE	2023-10-15	77	1.89	1.75	81.63	69.38	93.87	0	20.68	61.8	0.0	3.95	0.408	80.6	44592.51538361521	112829.69065007848	-68237.17526646328	46.5	7198	11.06	4074063	0	0	8911.0	0	0	0.0	21.872513998924415	-0.9709418174260523	0.2393156642875574	-0.4647231720437678	-0.8854560256532101	0.7485107481711026	-0.6631226582407936	1	0	87.0	82.0	313.0	156.0	307.0	322.0	185.0	396.0	118.0	137.0	435.0	194.0
R02	DENGUE	2023-10-22	53	1.301	2.6	55.12	46.85	63.39	0	18.83	51.9	18.2	3.0	0.425	46.4	68634.20345929312	86540.82918445098	-17906.625725157865	46.5	5508	6.57	4074063	0	0	1352.0	0	0	0.0	3.318554474979891	-0.9350162426854148	0.3546048870425356	-0.6631226582407951	-0.7485107481711013	0.4647231720437687	-0.8854560256532098	0	0	77.0	87.0	82.0	313.0	156.0	307.0	322.0	185.0	396.0	118.0	137.0	435.0
R02	DENGUE	2023-10-29	0	0.0	2.68	0.0	0.0	0.0	0	17.47	44.0	0.0	3.0	0.418	72.7	106184.67711769989	77242.23438585369	28942.442731846197	46.5	6758	8.16	4074063	0	0	5906.0	0	0	0.0	14.496584858898844	-0.88545602565321	0.464723172043768	-0.8229838658936558	-0.5680647467311567	0.12053668025532488	-0.9927088740980536	0	0	53.0	77.0	87.0	82.0	313.0	156.0	307.0	322.0	185.0	396.0	118.0	137.0
R02	DENGUE	2023-11-05	0	0.0	2.67	0.0	0.0	0.0	0	15.64	46.8	0.0	2.95	0.3	86.2	80277.48260909322	99852.31166500087	-19574.829055907656	46.5	2776	7.72	4074063	0	0	9712.0	0	0	0.0	23.83861025222241	-0.8229838658936571	0.5680647467311547	-0.935016242685414	-0.35460488704253784	-0.23931566428755613	-0.9709418174260527	0	0	0.0	53.0	77.0	87.0	82.0	313.0	156.0	307.0	322.0	185.0	396.0	118.0
R02	DENGUE	2023-11-12	76	1.865	3.94	80.5	68.42	92.57	0	17.24	46.0	0.0	1.17	0.391	76.4	77740.28333773991	26636.173660189055	51104.10967755085	46.5	5567	7.91	4074063	0	0	5355.0	0	0	0.0	13.144126637216951	-0.7485107481711012	0.6631226582407952	-0.9927088740980539	-0.12053668025532294	-0.5680647467311573	-0.8229838658936554	0	0	0.0	0.0	53.0	77.0	87.0	82.0	313.0	156.0	307.0	322.0	185.0	396.0
R02	DENGUE	2023-11-19	35	0.859	2.06	35.25	29.96	40.54	0	15.59	43.6	0.0	1.64	0.315	85.8	38991.2611335236	81752.05085866524	-42760.78972514164	46.5	6690	5.73	4074063	0	0	4242.0	0	0	0.0	10.412210120462056	-0.6631226582407955	0.7485107481711009	-0.9927088740980541	0.12053668025532209	-0.8229838658936556	-0.5680647467311569	0	0	76.0	0.0	0.0	53.0	77.0	87.0	82.0	313.0	156.0	307.0	322.0	185.0
R02	DENGUE	2023-11-26	0	0.0	1.35	0.0	0.0	0.0	0	14.51	45.6	0.0	2.52	0.245	84.1	69990.15276918984	16950.514448503804	53039.638320686034	46.5	4968	8.38	4074063	0	0	7139.0	0	0	0.0	17.52304763082947	-0.5680647467311558	0.8229838658936564	-0.9350162426854149	0.35460488704253534	-0.9709418174260527	-0.23931566428755566	0	0	35.0	76.0	0.0	0.0	53.0	77.0	87.0	82.0	313.0	156.0	307.0	322.0
R02	DENGUE	2023-12-03	0	0.0	2.92	0.0	0.0	0.0	0	13.27	41.0	0.0	2.15	0.193	65.4	33649.56584098447	116506.06998099631	-82856.50414001185	46.5	4623	8.05	4074063	0	0	4903.0	0	0	0.0	12.034669076055033	-0.46472317204376834	0.8854560256532098	-0.8229838658936562	0.568064746731156	-0.9927088740980541	0.12053668025532184	0	0	0.0	35.0	76.0	0.0	0.0	53.0	77.0	87.0	82.0	313.0	156.0	307.0
R02	DENGUE	2023-12-10	0	0.0	2.76	0.0	0.0	0.0	0	13.64	36.7	0.0	1.78	0.23	67.2	57758.95003542403	59021.944172178446	-1262.994136754416	46.5	4137	7.29	4074063	0	0	0.0	0	1	0.0	0.0	-0.354604887042536	0.9350162426854146	-0.6631226582407957	0.7485107481711007	-0.8854560256532102	0.46472317204376756	0	0	0.0	0.0	35.0	76.0	0.0	0.0	53.0	77.0	87.0	82.0	313.0	156.0
R02	DENGUE	2023-12-17	19	0.466	2.41	18.41	15.65	21.17	0	12.46	50.2	0.0	3.33	0.123	47.7	61096.08386731927	84587.26891982008	-23491.185052500812	46.5	5264	6.62	4074063	0	0	0.0	0	0	0.0	0.0	-0.23931566428755785	0.9709418174260521	-0.46472317204376856	0.8854560256532098	-0.663122658240796	0.7485107481711005	0	0	0.0	0.0	0.0	35.0	76.0	0.0	0.0	53.0	77.0	87.0	82.0	313.0
R02	DENGUE	2023-12-24	0	0.0	2.35	0.0	0.0	0.0	0	13.08	46.6	0.0	3.35	0.164	62.2	50413.11066108808	45169.02717872788	5244.083482360198	46.5	4789	2.48	4074063	0	0	0.0	0	0	0.0	0.0	-0.12053668025532364	0.9927088740980539	-0.23931566428755893	0.9709418174260519	-0.35460488704253645	0.9350162426854145	0	0	19.0	0.0	0.0	0.0	35.0	76.0	0.0	0.0	53.0	77.0	87.0	82.0
R02	DENGUE	2023-12-31	0	0.0	2.15	0.0	0.0	0.0	0	14.37	57.1	0.0	2.14	0.188	91.8	52285.65022840434	120085.80711076467	-67800.15688236033	46.5	6455	8.07	4074063	0	0	0.0	0	0	0.0	0.0	6.432490598706546e-16	1.0	1.2864981197413093e-15	1.0	-7.347880794884119e-16	1.0	0	0	0.0	19.0	0.0	0.0	0.0	35.0	76.0	0.0	0.0	53.0	77.0	87.0
R02	DENGUE	2024-01-07	0	0.0	2.88	0.0	0.0	0.0	0	14.65	38.2	0.0	2.27	0.288	49.8	104499.56789974832	70210.36329125187	34289.20460849645	46.5	4699	9.61	4074063	0	0	0.0	0	0	0.0	0.0	0.12053668025532305	0.9927088740980538	0.2393156642875578	0.9709418174260521	0.3546048870425357	0.9350162426854147	1	0	0.0	0.0	19.0	0.0	0.0	0.0	35.0	76.0	0.0	0.0	53.0	77.0
R02	DENGUE	2024-01-14	0	0.0	2.71	0.0	0.0	0.0	0	11.89	36.0	0.0	2.47	0.121	73.5	38774.91566767106	73395.34038416874	-34620.42471649768	46.5	6280	6.31	4074063	0	0	0.0	0	0	0.0	0.0	0.2393156642875578	0.9709418174260521	0.4647231720437685	0.8854560256532098	0.6631226582407952	0.7485107481711012	0	0	0.0	0.0	0.0	19.0	0.0	0.0	0.0	35.0	76.0	0.0	0.0	53.0
R02	DENGUE	2024-01-21	19	0.466	3.37	20.68	17.58	23.78	0	15.23	37.4	0.0	2.33	0.327	69.3	102419.73223150164	109020.16648371074	-6600.434252209103	46.5	6385	3.75	4074063	0	0	0.0	0	0	0.0	0.0	0.3546048870425357	0.9350162426854147	0.6631226582407952	0.7485107481711012	0.8854560256532098	0.46472317204376856	0	0	0.0	0.0	0.0	0.0	19.0	0.0	0.0	0.0	35.0	76.0	0.0	0.0
R02	DENGUE	2024-01-28	18	0.442	1.96	18.95	16.11	21.79	0	14.7	38.2	0.0	2.63	0.291	77.4	66664.39984117445	103920.56835158888	-37256.16851041443	46.5	5858	6.27	4074063	0	0	0.0	0	0	0.0	0.0	0.4647231720437685	0.8854560256532098	0.8229838658936565	0.5680647467311558	0.9927088740980539	0.120536680255323	0	0	19.0	0.0	0.0	0.0	0.0	19.0	0.0	0.0	0.0	35.0	76.0	0.0
R02	DENGUE	2024-02-04	23	0.565	2.19	25.33	21.53	29.13	0	14.9	65.0	0.0	2.08	0.171	60.7	71610.0672495183	63250.28607586852	8359.781173649775	46.5	2935	7.3	4074063	0	1	0.0	0	0	0.0	0.0	0.5680647467311557	0.8229838658936565	0.9350162426854148	0.3546048870425356	0.9709418174260523	-0.23931566428755754	0	1	18.0	19.0	0.0	0.0	0.0	0.0	19.0	0.0	0.0	0.0	35.0	76.0
R02	DENGUE	2024-02-11	19	0.466	3.23	20.74	17.63	23.85	0	14.67	45.4	0.0	3.64	0.255	61.4	61159.8758660556	63686.57564234387	-2526.6997762882747	46.5	2981	1.65	4074063	0	1	0.0	0	0	0.0	0.0	0.6631226582407952	0.7485107481711012	0.9927088740980539	0.120536680255323	0.8229838658936566	-0.5680647467311556	0	1	23.0	18.0	19.0	0.0	0.0	0.0	0.0	19.0	0.0	0.0	0.0	35.0
R02	DENGUE	2024-02-18	13	0.319	3.01	13.6	11.56	15.64	0	15.24	55.3	0.0	3.01	0.234	73.0	54232.33684362481	60610.850684998855	-6378.513841374042	46.5	4275	7.43	4074063	0	0	0.0	0	0	0.0	0.0	0.7485107481711012	0.6631226582407953	0.992708874098054	-0.1205366802553229	0.5680647467311557	-0.8229838658936565	0	0	19.0	23.0	18.0	19.0	0.0	0.0	0.0	0.0	19.0	0.0	0.0	0.0
R02	DENGUE	2024-02-25	0	0.0	3.28	0.0	0.0	0.0	2	15.43	65.1	21.8	2.01	0.189	64.2	49961.8918898185	97004.1780334423	-47042.286143623794	46.5	4468	11.26	4074063	0	0	0.0	0	0	0.0	0.0	0.8229838658936565	0.5680647467311558	0.9350162426854149	-0.3546048870425355	0.2393156642875577	-0.9709418174260522	0	0	13.0	19.0	23.0	18.0	19.0	0.0	0.0	0.0	0.0	19.0	0.0	0.0
R02	DENGUE	2024-03-03	24	0.589	2.95	24.45	20.78	28.12	0	18.68	59.0	5.3	4.11	0.356	67.3	65505.30709831971	30083.65688998331	35421.6502083364	46.5	5119	6.49	4074063	0	0	0.0	0	0	0.0	0.0	0.8854560256532098	0.46472317204376856	0.8229838658936566	-0.5680647467311556	-0.12053668025532283	-0.992708874098054	0	0	0.0	13.0	19.0	23.0	18.0	19.0	0.0	0.0	0.0	0.0	19.0	0.0
R02	DENGUE	2024-03-10	47	1.154	3.18	46.84	39.82	53.87	1	18.55	49.4	0.0	2.47	0.433	96.9	106236.86210508975	69117.2088833066	37119.653221783155	46.5	4801	5.27	4074063	0	0	0.0	0	0	0.0	0.0	0.9350162426854148	0.3546048870425356	0.6631226582407951	-0.7485107481711012	-0.46472317204376806	-0.88545602565321	0	0	24.0	0.0	13.0	19.0	23.0	18.0	19.0	0.0	0.0	0.0	0.0	19.0
R02	DENGUE	2024-03-17	48	1.178	3.84	48.11	40.89	55.33	0	20.1	63.0	5.3	3.45	0.374	107.9	98017.34741693703	84446.41160979103	13570.935807146001	46.5	4669	6.7	4074063	0	0	0.0	0	0	0.0	0.0	0.9709418174260521	0.23931566428755807	0.464723172043769	-0.8854560256532095	-0.748510748171101	-0.6631226582407955	0	0	47.0	24.0	0.0	13.0	19.0	23.0	18.0	19.0	0.0	0.0	0.0	0.0
R02	DENGUE	2024-03-24	64	1.571	2.5	66.15	56.23	76.07	0	21.34	60.4	33.7	3.05	0.449	97.7	98351.28564596572	35842.073582448604	62509.212063517116	46.5	6395	9.21	4074063	0	0	0.0	0	0	0.0	0.0	0.9927088740980539	0.120536680255323	0.2393156642875577	-0.9709418174260522	-0.9350162426854146	-0.35460488704253595	0	0	48.0	47.0	24.0	0.0	13.0	19.0	23.0	18.0	19.0	0.0	0.0	0.0
R02	DENGUE	2024-03-31	90	2.209	2.66	92.14	78.32	105.96	0	23.95	63.7	31.8	3.39	0.507	82.3	60055.86536486226	20633.362977874738	39422.502386987515	46.5	3804	10.45	4074063	0	0	0.0	0	0	0.0	0.0	0.9999999999999999	-1.6081226496766366e-16	-3.216245299353273e-16	-1.0	-1.0	-1.8369701987210297e-16	0	0	64.0	48.0	47.0	24.0	0.0	13.0	19.0	23.0	18.0	19.0	0.0	0.0
R02	DENGUE	2024-04-07	70	1.718	1.41	72.7	61.79	83.6	0	25.13	75.9	50.6	3.61	0.365	79.7	53450.9605038772	69298.24536486031	-15847.284860983113	46.5	5984	9.46	4074063	2	0	0.0	0	0	32.4245983830635	0.0	0.992708874098054	-0.1205366802553229	-0.2393156642875575	-0.9709418174260523	-0.9350162426854148	0.3546048870425356	0	0	90.0	64.0	48.0	47.0	24.0	0.0	13.0	19.0	23.0	18.0	19.0	0.0
R02	DENGUE	2024-04-14	130	3.191	1.76	135.99	115.59	156.39	0	25.58	71.6	58.5	1.85	0.443	75.5	50769.98274825761	44904.29649972326	5865.6862485343445	46.5	4626	7.94	4074063	0	0	0.0	0	0	0.0	0.0	0.9709418174260523	-0.23931566428755754	-0.46472317204376806	-0.88545602565321	-0.7485107481711017	0.6631226582407945	0	0	70.0	90.0	64.0	48.0	47.0	24.0	0.0	13.0	19.0	23.0	18.0	19.0
R02	DENGUE	2024-04-21	134	3.289	2.06	139.5	118.57	160.42	0	26.53	72.7	66.8	2.65	0.451	70.7	99209.22699424438	59840.85392023581	39368.373074008574	46.5	5772	7.49	4074063	0	0	0.0	0	0	0.0	0.0	0.9350162426854149	-0.3546048870425355	-0.663122658240795	-0.7485107481711014	-0.46472317204376834	0.8854560256532098	0	0	130.0	70.0	90.0	64.0	48.0	47.0	24.0	0.0	13.0	19.0	23.0	18.0
R02	DENGUE	2024-04-28	99	2.43	1.46	105.58	89.74	121.42	0	26.53	79.5	60.8	4.23	0.338	65.4	52603.001077863	110071.46641285229	-57468.46533498928	46.5	6006	11.14	4074063	0	0	0.0	0	0	0.0	0.0	0.8854560256532099	-0.4647231720437685	-0.8229838658936565	-0.5680647467311558	-0.12053668025532276	0.992708874098054	0	0	134.0	130.0	70.0	90.0	64.0	48.0	47.0	24.0	0.0	13.0	19.0	23.0
R02	DENGUE	2024-05-05	123	3.019	2.27	122.86	104.43	141.29	0	29.52	77.6	85.6	2.42	0.436	74.2	105816.15460790896	78497.90621852373	27318.248389385233	46.5	4783	7.91	4074063	0	0	0.0	0	0	0.0	0.0	0.8229838658936566	-0.5680647467311556	-0.9350162426854146	-0.35460488704253595	0.23931566428755735	0.9709418174260523	0	0	99.0	134.0	130.0	70.0	90.0	64.0	48.0	47.0	24.0	0.0	13.0	19.0
R02	DENGUE	2024-05-12	227	5.572	1.99	243.02	206.57	279.48	0	30.99	78.5	50.9	2.66	0.45	86.1	53827.05976555713	91234.40211338444	-37407.3423478273	46.5	4207	6.8	4074063	0	0	0.0	0	0	0.0	0.0	0.7485107481711014	-0.663122658240795	-0.9927088740980539	-0.12053668025532357	0.5680647467311555	0.8229838658936567	0	0	123.0	99.0	134.0	130.0	70.0	90.0	64.0	48.0	47.0	24.0	0.0	13.0
R02	DENGUE	2024-05-19	168	4.124	2.98	182.75	155.33	210.16	0	29.93	79.3	50.9	3.46	0.413	47.2	79485.09390266589	50599.8385905247	28885.25531214119	46.5	3912	8.17	4074063	0	0	0.0	0	0	0.0	0.0	0.6631226582407951	-0.7485107481711012	-0.9927088740980539	0.12053668025532321	0.8229838658936559	0.5680647467311567	0	0	227.0	123.0	99.0	134.0	130.0	70.0	90.0	64.0	48.0	47.0	24.0	0.0
R02	DENGUE	2024-05-26	344	8.444	2.27	365.12	310.35	419.89	0	31.28	81.8	100.7	2.45	0.387	61.7	68616.79374239419	28133.337855118654	40483.45588727554	46.5	3854	9.2	4074063	0	0	0.0	0	1	0.0	0.0	0.5680647467311557	-0.8229838658936565	-0.9350162426854148	0.3546048870425356	0.9709418174260522	0.23931566428755788	0	0	168.0	227.0	123.0	99.0	134.0	130.0	70.0	90.0	64.0	48.0	47.0	24.0
R02	DENGUE	2024-06-02	120	2.945	2.87	132.96	113.01	152.9	0	34.87	69.6	29.2	2.85	0.757	62.5	40643.40613428672	46777.472581550755	-6134.066447264035	46.5	3330	6.89	4074063	0	0	0.0	0	0	0.0	0.0	0.464723172043769	-0.8854560256532095	-0.8229838658936571	0.5680647467311547	0.9927088740980541	-0.12053668025532221	0	0	344.0	168.0	227.0	123.0	99.0	134.0	130.0	70.0	90.0	64.0	48.0	47.0
R02	DENGUE	2024-06-09	387	9.499	2.58	383.64	326.1	441.19	0	31.91	84.9	81.0	2.05	0.33	50.8	67582.07677950847	70653.04958041848	-3070.972800910007	46.5	3917	9.31	4074063	0	0	0.0	2	0	0.0	0.0	0.3546048870425359	-0.9350162426854147	-0.6631226582407955	0.7485107481711009	0.8854560256532101	-0.46472317204376784	0	0	120.0	344.0	168.0	227.0	123.0	99.0	134.0	130.0	70.0	90.0	64.0	48.0
R02	DENGUE	2024-06-16	296	7.265	3.09	299.37	254.47	344.28	3	34.56	84.5	76.3	3.98	0.381	53.9	50050.99276419604	19453.23475524802	30597.758008948018	46.5	4736	6.9	4074063	0	0	0.0	1	0	0.0	0.0	0.2393156642875577	-0.9709418174260522	-0.46472317204376834	0.8854560256532098	0.6631226582407956	-0.7485107481711007	0	0	387.0	120.0	344.0	168.0	227.0	123.0	99.0	134.0	130.0	70.0	90.0	64.0
R02	DENGUE	2024-06-23	220	5.4	3.26	240.1	204.08	276.11	0	31.91	74.8	78.7	2.69	0.553	66.4	63053.04323157636	92173.82681249414	-29120.783580917778	46.5	5249	9.2	4074063	0	0	0.0	0	0	0.0	0.0	0.12053668025532308	-0.9927088740980538	-0.23931566428755785	0.9709418174260521	0.3546048870425361	-0.9350162426854146	0	0	296.0	387.0	120.0	344.0	168.0	227.0	123.0	99.0	134.0	130.0	70.0	90.0
R02	DENGUE	2024-06-30	729	17.894	3.63	710.27	603.73	816.81	0	34.24	70.3	108.9	2.43	0.721	86.8	28014.77102253738	48282.65560399528	-20267.884581457896	46.5	4406	8.81	4074063	0	0	0.0	0	1	0.0	0.0	-3.216245299353273e-16	-1.0	6.432490598706546e-16	1.0	3.6739403974420594e-16	-1.0	0	0	220.0	296.0	387.0	120.0	344.0	168.0	227.0	123.0	99.0	134.0	130.0	70.0
R02	DENGUE	2024-07-07	249	6.112	2.99	264.08	224.47	303.69	0	34.15	81.3	91.0	2.86	0.451	79.6	69324.55414511455	39883.10173134707	29441.45241376748	46.5	5240	8.89	4074063	0	0	0.0	0	0	0.0	0.0	-0.12053668025532283	-0.992708874098054	0.23931566428755735	0.9709418174260523	-0.3546048870425354	-0.9350162426854148	0	0	729.0	220.0	296.0	387.0	120.0	344.0	168.0	227.0	123.0	99.0	134.0	130.0
R02	DENGUE	2024-07-14	330	8.1	3.41	358.36	304.61	412.12	0	35.11	78.4	92.4	2.43	0.543	91.6	58677.09499293574	68446.05075276835	-9768.955759832614	46.5	7474	6.91	4074063	0	0	0.0	1	0	0.0	0.0	-0.2393156642875575	-0.9709418174260523	0.46472317204376795	0.88545602565321	-0.6631226582407951	-0.7485107481711013	0	0	249.0	729.0	220.0	296.0	387.0	120.0	344.0	168.0	227.0	123.0	99.0	134.0
R02	DENGUE	2024-07-21	260	6.382	1.93	287.5	244.38	330.63	0	32.32	88.2	75.3	1.36	0.263	71.9	47451.0251696122	103410.24507459214	-55959.21990497994	46.5	4238	6.34	4074063	0	0	0.0	2	0	0.0	0.0	-0.3546048870425357	-0.9350162426854148	0.6631226582407952	0.7485107481711012	-0.8854560256532089	-0.4647231720437701	0	0	330.0	249.0	729.0	220.0	296.0	387.0	120.0	344.0	168.0	227.0	123.0	99.0
R02	DENGUE	2024-07-28	171	4.197	2.54	199.57	169.63	229.51	0	31.79	79.9	60.1	2.14	0.439	41.7	76616.8024142971	82849.07908567064	-6232.276671373547	46.5	6481	4.81	4074063	0	1	0.0	0	0	0.0	0.0	-0.46472317204376806	-0.88545602565321	0.8229838658936559	0.5680647467311567	-0.9927088740980536	-0.1205366802553247	0	1	260.0	330.0	249.0	729.0	220.0	296.0	387.0	120.0	344.0	168.0	227.0	123.0
R02	DENGUE	2024-08-04	199	4.885	2.14	207.92	176.73	239.11	0	31.41	55.2	37.7	3.11	0.96	81.8	69583.70287553173	60925.07494596369	8658.627929568036	46.5	5308	8.97	4074063	0	1	0.0	0	0	0.0	0.0	-0.5680647467311556	-0.8229838658936566	0.9350162426854146	0.35460488704253607	-0.9709418174260526	0.23931566428755632	0	1	171.0	260.0	330.0	249.0	729.0	220.0	296.0	387.0	120.0	344.0	168.0	227.0
R02	DENGUE	2024-08-11	208	5.105	2.74	246.42	209.46	283.39	0	31.67	63.4	64.0	2.5	0.794	52.6	99494.13711223468	98478.0501237802	1016.0869884544809	46.5	3843	7.02	4074063	0	1	0.0	1	0	0.0	0.0	-0.663122658240795	-0.7485107481711014	0.9927088740980539	0.1205366802553237	-0.8229838658936562	0.568064746731156	0	1	199.0	171.0	260.0	330.0	249.0	729.0	220.0	296.0	387.0	120.0	344.0	168.0
R02	DENGUE	2024-08-18	253	6.21	3.74	277.79	236.12	319.46	0	32.06	74.1	55.4	2.52	0.571	73.1	65667.18038248047	117687.19474247505	-52020.01435999459	46.5	5464	8.38	4074063	0	0	0.0	1	0	0.0	0.0	-0.7485107481711012	-0.6631226582407952	0.9927088740980539	-0.12053668025532309	-0.5680647467311553	0.8229838658936567	0	0	208.0	199.0	171.0	260.0	330.0	249.0	729.0	220.0	296.0	387.0	120.0	344.0
R02	DENGUE	2024-08-25	192	4.713	2.89	217.3	184.7	249.89	0	26.81	64.0	40.4	1.7	0.605	65.8	58665.38184938615	73288.29076386492	-14622.908914478772	46.5	7175	4.31	4074063	0	0	0.0	0	0	0.0	0.0	-0.8229838658936565	-0.5680647467311558	0.9350162426854149	-0.35460488704253545	-0.2393156642875572	0.9709418174260523	0	0	253.0	208.0	199.0	171.0	260.0	330.0	249.0	729.0	220.0	296.0	387.0	120.0
R02	DENGUE	2024-09-01	150	3.682	2.58	160.3	136.26	184.35	0	30.32	67.9	36.5	2.96	0.653	91.0	35084.519694013936	62893.39227599888	-27808.872581984942	46.5	3981	4.24	4074063	0	0	0.0	0	0	0.0	0.0	-0.8854560256532095	-0.46472317204376906	0.8229838658936571	-0.5680647467311546	0.1205366802553238	0.9927088740980538	0	0	192.0	253.0	208.0	199.0	171.0	260.0	330.0	249.0	729.0	220.0	296.0	387.0
R02	DENGUE	2024-09-08	221	5.425	3.27	238.88	203.05	274.71	0	28.11	61.4	28.3	3.06	0.699	75.9	47622.5464084162	64507.05740344725	-16884.51099503105	46.5	6846	7.31	4074063	0	0	0.0	1	1	0.0	0.0	-0.9350162426854146	-0.35460488704253595	0.6631226582407956	-0.7485107481711007	0.4647231720437677	0.8854560256532101	0	0	150.0	192.0	253.0	208.0	199.0	171.0	260.0	330.0	249.0	729.0	220.0	296.0
R02	DENGUE	2024-09-15	306	7.511	2.81	324.14	275.52	372.76	0	26.85	63.0	55.3	2.07	0.624	89.8	34669.44604416977	29315.029894184827	5354.41614998494	46.5	5258	3.82	4074063	0	0	0.0	0	0	0.0	0.0	-0.9709418174260522	-0.2393156642875578	0.4647231720437685	-0.8854560256532098	0.7485107481711007	0.6631226582407957	0	0	221.0	150.0	192.0	253.0	208.0	199.0	171.0	260.0	330.0	249.0	729.0	220.0
R02	DENGUE	2024-09-22	174	4.271	1.76	188.21	159.98	216.44	0	24.76	70.7	13.4	3.89	0.433	73.0	57154.39455454694	15990.85389125712	41163.54066328982	46.5	6364	5.15	4074063	0	0	6463.0	0	0	0.0	15.863770393339525	-0.9927088740980539	-0.12053668025532357	0.2393156642875588	-0.970941817426052	0.9350162426854146	0.3546048870425363	0	0	306.0	221.0	150.0	192.0	253.0	208.0	199.0	171.0	260.0	330.0	249.0	729.0
R02	DENGUE	2024-09-29	0	0.0	2.96	0.0	0.0	0.0	0	22.47	50.4	13.6	2.84	0.618	77.8	98773.57511957416	38708.178680108795	60065.39643946537	46.5	7669	9.18	4074063	0	0	6091.0	0	0	0.0	14.95067700229476	-1.0	-1.8369701987210297e-16	3.6739403974420594e-16	-1.0	0.9999999999999998	5.51091059616309e-16	0	0	174.0	306.0	221.0	150.0	192.0	253.0	208.0	199.0	171.0	260.0	330.0	249.0
R02	DENGUE	2024-10-06	407	9.99	2.34	433.02	368.07	497.97	0	21.29	51.4	55.6	3.88	0.549	76.5	75439.82742338508	83133.25161668262	-7693.424193297542	46.5	4044	5.18	4074063	0	0	5907.0	0	0	0.0	14.499039411025308	-0.9927088740980539	0.12053668025532321	-0.2393156642875581	-0.9709418174260521	0.9350162426854156	-0.3546048870425336	1	0	0.0	174.0	306.0	221.0	150.0	192.0	253.0	208.0	199.0	171.0	260.0	330.0
R02	DENGUE	2024-10-13	0	0.0	1.3	0.0	0.0	0.0	0	20.77	50.3	17.9	1.68	0.535	66.1	59239.214207485325	35989.591065111046	23249.62314237428	46.5	3664	4.33	4074063	0	0	5415.0	0	0	0.0	13.291399764804815	-0.9709418174260523	0.2393156642875574	-0.4647231720437678	-0.8854560256532101	0.7485107481711026	-0.6631226582407936	1	0	407.0	0.0	174.0	306.0	221.0	150.0	192.0	253.0	208.0	199.0	171.0	260.0
R02	DENGUE	2024-10-20	103	2.528	2.26	115.24	97.96	132.53	0	17.5	50.3	11.7	2.11	0.373	93.6	85719.77357651982	22389.124114389117	63330.6494621307	46.5	3972	9.42	4074063	0	0	1336.0	0	0	0.0	3.2792816409564605	-0.9350162426854148	0.3546048870425356	-0.6631226582407951	-0.7485107481711013	0.4647231720437687	-0.8854560256532098	0	0	0.0	407.0	0.0	174.0	306.0	221.0	150.0	192.0	253.0	208.0	199.0	171.0
R02	DENGUE	2024-10-27	58	1.424	2.13	66.04	56.13	75.95	0	16.87	35.4	0.0	3.34	0.443	95.3	55366.31842512221	120700.69990818869	-65334.38148306648	46.5	4704	7.36	4074063	0	0	9189.0	0	0	0.0	22.554879490081525	-0.88545602565321	0.464723172043768	-0.8229838658936558	-0.5680647467311567	0.12053668025532488	-0.9927088740980536	0	0	103.0	0.0	407.0	0.0	174.0	306.0	221.0	150.0	192.0	253.0	208.0	199.0
R02	DENGUE	2024-11-03	43	1.055	1.95	45.38	38.57	52.18	0	16.7	51.7	0.0	2.36	0.324	83.3	63341.14858957332	46191.704468617216	17149.444120956105	46.5	2901	6.25	4074063	0	0	2356.0	0	0	0.0	5.782924809950165	-0.8229838658936571	0.5680647467311547	-0.935016242685414	-0.35460488704253784	-0.23931566428755613	-0.9709418174260527	0	0	58.0	103.0	0.0	407.0	0.0	174.0	306.0	221.0	150.0	192.0	253.0	208.0
R02	DENGUE	2024-11-10	70	1.718	2.93	78.26	66.52	90.0	0	17.03	31.7	9.7	3.6	0.48	60.6	108827.57259773757	96806.4394310506	12021.133166686966	46.5	4164	3.95	4074063	0	0	8716.0	0	0	0.0	21.393876334263854	-0.7485107481711012	0.6631226582407952	-0.9927088740980539	-0.12053668025532294	-0.5680647467311573	-0.8229838658936554	0	0	43.0	58.0	103.0	0.0	407.0	0.0	174.0	306.0	221.0	150.0	192.0	253.0
R02	DENGUE	2024-11-17	0	0.0	1.49	0.0	0.0	0.0	0	15.82	45.1	0.0	2.06	0.319	59.9	64203.98678423048	75502.68927038572	-11298.702486155235	46.5	5334	7.77	4074063	0	0	6705.0	0	0	0.0	16.457772007943912	-0.6631226582407955	0.7485107481711009	-0.9927088740980541	0.12053668025532209	-0.8229838658936556	-0.5680647467311569	0	0	70.0	43.0	58.0	103.0	0.0	407.0	0.0	174.0	306.0	221.0	150.0	192.0
R02	DENGUE	2024-11-24	48	1.178	1.57	53.23	45.25	61.21	0	14.52	49.0	0.0	2.2	0.23	81.6	32777.13319105765	70799.53188350031	-38022.398692442664	46.5	5273	4.21	4074063	0	0	8966.0	0	0	0.0	22.007514365879956	-0.5680647467311558	0.8229838658936564	-0.9350162426854149	0.35460488704253534	-0.9709418174260527	-0.23931566428755566	0	0	0.0	70.0	43.0	58.0	103.0	0.0	407.0	0.0	174.0	306.0	221.0	150.0
R02	DENGUE	2024-12-01	0	0.0	2.35	0.0	0.0	0.0	0	10.47	48.3	0.0	2.21	0.025	53.2	39138.27841170043	38842.350093989735	295.9283177106918	46.5	4019	7.42	4074063	0	0	6490.0	0	0	0.0	15.930043300754063	-0.46472317204376834	0.8854560256532098	-0.8229838658936562	0.568064746731156	-0.9927088740980541	0.12053668025532184	0	0	48.0	0.0	70.0	43.0	58.0	103.0	0.0	407.0	0.0	174.0	306.0	221.0
R02	DENGUE	2024-12-08	24	0.589	2.12	25.82	21.95	29.69	0	11.82	48.1	0.0	2.78	0.094	69.3	93650.73822162757	94140.74816722669	-490.0099455991149	46.5	3835	9.35	4074063	0	0	0.0	0	0	0.0	0.0	-0.354604887042536	0.9350162426854146	-0.6631226582407957	0.7485107481711007	-0.8854560256532102	0.46472317204376756	0	0	0.0	48.0	0.0	70.0	43.0	58.0	103.0	0.0	407.0	0.0	174.0	306.0
R02	DENGUE	2024-12-15	23	0.565	3.03	22.82	19.4	26.25	0	13.56	40.6	0.0	3.3	0.212	62.6	68655.29677235174	66714.13743780408	1941.1593345476576	46.5	5332	8.23	4074063	0	0	0.0	0	0	0.0	0.0	-0.23931566428755785	0.9709418174260521	-0.46472317204376856	0.8854560256532098	-0.663122658240796	0.7485107481711005	0	0	24.0	0.0	48.0	0.0	70.0	43.0	58.0	103.0	0.0	407.0	0.0	174.0
R02	DENGUE	2024-12-22	61	1.497	2.89	63.06	53.6	72.52	0	10.89	37.4	0.0	3.18	0.056	64.8	90179.78794093574	49080.09522741488	41099.69271352086	46.5	5432	4.66	4074063	0	0	0.0	0	1	0.0	0.0	-0.12053668025532364	0.9927088740980539	-0.23931566428755893	0.9709418174260519	-0.35460488704253645	0.9350162426854145	0	0	23.0	24.0	0.0	48.0	0.0	70.0	43.0	58.0	103.0	0.0	407.0	0.0
R02	DENGUE	2024-12-29	0	0.0	1.65	0.0	0.0	0.0	0	12.26	38.7	1.5	2.81	0.139	76.5	65632.4214206501	68428.47767043034	-2796.056249780231	46.5	3790	5.84	4074063	0	0	0.0	0	0	0.0	0.0	6.432490598706546e-16	1.0	1.2864981197413093e-15	1.0	-7.347880794884119e-16	1.0	0	0	61.0	23.0	24.0	0.0	48.0	0.0	70.0	43.0	58.0	103.0	0.0	407.0
R02	HFMD	2023-01-01	236	5.793	2.54	261.61	222.36	300.85	0	13.92	47.1	0.0	3.46	0.208	63.9	101640.33507243873	26104.1677612797	75536.16731115902	46.5	4808	6.16	4074063	0	0	0.0	0	0	0.0	0.0	6.432490598706546e-16	1.0	1.2864981197413093e-15	1.0	-7.347880794884119e-16	1.0	0	0
R02	HFMD	2023-01-08	145	3.559	1.76	171.05	145.39	196.71	0	10.31	34.8	0.0	2.22	0.02	70.3	60536.168435875676	84651.97912602483	-24115.810690149156	46.5	5450	10.8	4074063	0	0	0.0	0	0	0.0	0.0	0.12053668025532305	0.9927088740980538	0.2393156642875578	0.9709418174260521	0.3546048870425357	0.9350162426854147	1	0	236.0
R02	HFMD	2023-01-15	226	5.547	1.55	247.17	210.1	284.25	0	15.0	45.3	0.0	3.16	0.274	36.8	46394.90390695325	92325.82006181068	-45930.91615485743	46.5	5585	7.78	4074063	0	0	0.0	0	0	0.0	0.0	0.2393156642875578	0.9709418174260521	0.4647231720437685	0.8854560256532098	0.6631226582407952	0.7485107481711012	0	0	145.0	236.0
R02	HFMD	2023-01-22	247	6.063	3.3	258.33	219.58	297.08	0	13.65	49.8	0.0	3.42	0.183	75.1	68913.170638243	18630.449819848218	50282.72081839478	46.5	4486	7.2	4074063	0	0	0.0	0	0	0.0	0.0	0.3546048870425357	0.9350162426854147	0.6631226582407952	0.7485107481711012	0.8854560256532098	0.46472317204376856	0	0	226.0	145.0	236.0
R02	HFMD	2023-01-29	204	5.007	3.08	226.9	192.87	260.94	0	13.39	50.5	12.3	2.65	0.168	73.7	121948.85251345419	64276.98892392546	57671.86358952872	46.5	5516	9.54	4074063	0	0	0.0	0	0	0.0	0.0	0.4647231720437685	0.8854560256532098	0.8229838658936565	0.5680647467311558	0.9927088740980539	0.120536680255323	0	0	247.0	226.0	145.0	236.0
R02	HFMD	2023-02-05	386	9.475	1.86	399.46	339.54	459.38	0	14.0	41.9	0.0	1.82	0.232	71.1	51721.261904251136	67891.69222810809	-16170.430323856956	46.5	7533	5.61	4074063	0	1	0.0	0	0	0.0	0.0	0.5680647467311557	0.8229838658936565	0.9350162426854148	0.3546048870425356	0.9709418174260523	-0.23931566428755754	0	1	204.0	247.0	226.0	145.0	236.0
R02	HFMD	2023-02-12	371	9.106	1.69	369.15	313.78	424.52	0	14.77	53.2	0.0	3.33	0.223	62.3	55229.72190718617	76575.1803286931	-21345.458421506926	46.5	8474	7.8	4074063	0	1	0.0	0	0	0.0	0.0	0.6631226582407952	0.7485107481711012	0.9927088740980539	0.120536680255323	0.8229838658936566	-0.5680647467311556	0	1	386.0	204.0	247.0	226.0	145.0	236.0
R02	HFMD	2023-02-19	462	11.34	2.5	478.01	406.31	549.71	0	15.92	45.2	0.0	2.8	0.325	81.4	65212.910738521314	47002.29149902878	18210.61923949253	46.5	2953	7.02	4074063	0	0	0.0	0	0	0.0	0.0	0.7485107481711012	0.6631226582407953	0.992708874098054	-0.1205366802553229	0.5680647467311557	-0.8229838658936565	0	0	371.0	386.0	204.0	247.0	226.0	145.0	236.0
R02	HFMD	2023-02-26	455	11.168	1.57	444.12	377.5	510.74	0	16.14	60.4	13.0	2.83	0.243	98.2	81645.68875470282	62178.26840518138	19467.42034952144	46.5	5266	4.37	4074063	0	0	0.0	0	0	0.0	0.0	0.8229838658936565	0.5680647467311558	0.9350162426854149	-0.3546048870425355	0.2393156642875577	-0.9709418174260522	0	0	462.0	371.0	386.0	204.0	247.0	226.0	145.0	236.0
R02	HFMD	2023-03-05	605	14.85	2.83	688.64	585.34	791.94	0	17.41	47.9	0.0	3.7	0.386	79.8	46311.54481431699	37594.013258943014	8717.531555373978	46.5	4102	9.62	4074063	0	0	0.0	0	0	0.0	0.0	0.8854560256532098	0.46472317204376856	0.8229838658936566	-0.5680647467311556	-0.12053668025532283	-0.992708874098054	0	0	455.0	462.0	371.0	386.0	204.0	247.0	226.0	145.0	236.0
R02	HFMD	2023-03-12	528	12.96	2.35	576.43	489.97	662.9	0	19.44	61.0	0.0	4.46	0.368	71.9	70481.86219879016	59518.26356866731	10963.598630122848	46.5	7718	5.51	4074063	2	0	0.0	0	0	21.17751867999699	0.0	0.9350162426854148	0.3546048870425356	0.6631226582407951	-0.7485107481711012	-0.46472317204376806	-0.88545602565321	0	0	605.0	455.0	462.0	371.0	386.0	204.0	247.0	226.0	145.0	236.0
R02	HFMD	2023-03-19	408	10.015	1.28	423.33	359.83	486.83	0	20.85	66.5	15.3	2.68	0.363	58.1	33292.264785869214	55866.74863927997	-22574.483853410755	46.5	4240	6.41	4074063	0	0	0.0	0	0	0.0	0.0	0.9709418174260521	0.23931566428755807	0.464723172043769	-0.8854560256532095	-0.748510748171101	-0.6631226582407955	0	0	528.0	605.0	455.0	462.0	371.0	386.0	204.0	247.0	226.0	145.0	236.0
R02	HFMD	2023-03-26	903	22.165	1.15	897.24	762.65	1031.82	0	22.54	77.0	39.7	3.77	0.288	62.3	52679.802710512166	19907.318537625553	32772.484172886616	46.5	6581	9.61	4074063	1	0	0.0	0	0	79.59979941040888	0.0	0.9927088740980539	0.120536680255323	0.2393156642875577	-0.9709418174260522	-0.9350162426854146	-0.35460488704253595	0	0	408.0	528.0	605.0	455.0	462.0	371.0	386.0	204.0	247.0	226.0	145.0	236.0
R02	HFMD	2023-04-02	335	8.223	1.94	358.39	304.63	412.15	0	22.06	65.3	21.1	3.38	0.419	44.6	61700.18091200781	26003.496060088153	35696.68485191966	46.5	3140	9.02	4074063	0	0	0.0	0	0	0.0	0.0	0.9999999999999999	-1.6081226496766366e-16	-3.216245299353273e-16	-1.0	-1.0	-1.8369701987210297e-16	0	0	903.0	408.0	528.0	605.0	455.0	462.0	371.0	386.0	204.0	247.0	226.0	145.0
R02	HFMD	2023-04-09	1138	27.933	1.94	1223.14	1039.67	1406.61	0	26.36	67.3	18.7	1.69	0.535	45.2	65045.31059597775	98222.06672814621	-33176.756132168455	46.5	4397	3.49	4074063	0	0	0.0	0	0	0.0	0.0	0.992708874098054	-0.1205366802553229	-0.2393156642875575	-0.9709418174260523	-0.9350162426854148	0.3546048870425356	0	0	335.0	903.0	408.0	528.0	605.0	455.0	462.0	371.0	386.0	204.0	247.0	226.0
R02	HFMD	2023-04-16	1351	33.161	1.83	1540.35	1309.3	1771.41	0	26.77	71.1	8.6	1.46	0.485	65.0	56520.26529388507	116391.20053707817	-59870.9352431931	46.5	5167	2.78	4074063	0	0	0.0	0	0	0.0	0.0	0.9709418174260523	-0.23931566428755754	-0.46472317204376806	-0.88545602565321	-0.7485107481711017	0.6631226582407945	0	0	1138.0	335.0	903.0	408.0	528.0	605.0	455.0	462.0	371.0	386.0	204.0	247.0
R02	HFMD	2023-04-23	1184	29.062	1.68	1209.63	1028.18	1391.07	2	29.0	70.7	11.2	2.3	0.557	65.9	74643.6991078721	93027.79528912621	-18384.096181254106	46.5	5619	6.02	4074063	0	0	0.0	0	0	0.0	0.0	0.9350162426854149	-0.3546048870425355	-0.663122658240795	-0.7485107481711014	-0.46472317204376834	0.8854560256532098	0	0	1351.0	1138.0	335.0	903.0	408.0	528.0	605.0	455.0	462.0	371.0	386.0	204.0
R02	HFMD	2023-04-30	676	16.593	2.91	748.35	636.1	860.61	0	24.93	73.9	43.3	3.06	0.389	97.7	121645.38207392709	56033.54840681694	65611.83366711016	46.5	4014	6.67	4074063	0	0	0.0	0	0	0.0	0.0	0.8854560256532099	-0.4647231720437685	-0.8229838658936565	-0.5680647467311558	-0.12053668025532276	0.992708874098054	0	0	1184.0	1351.0	1138.0	335.0	903.0	408.0	528.0	605.0	455.0	462.0	371.0	386.0
R02	HFMD	2023-05-07	930	22.827	1.7	960.53	816.45	1104.61	0	30.61	74.0	32.0	4.56	0.536	70.9	64408.124545632025	63763.35226397847	644.7722816535534	46.5	4910	8.68	4074063	1	0	0.0	0	0	37.96089483353295	0.0	0.8229838658936566	-0.5680647467311556	-0.9350162426854146	-0.35460488704253595	0.23931566428755735	0.9709418174260523	0	0	676.0	1184.0	1351.0	1138.0	335.0	903.0	408.0	528.0	605.0	455.0	462.0	371.0
R02	HFMD	2023-05-14	518	12.715	1.67	574.75	488.54	660.96	0	30.28	77.1	63.7	2.38	0.465	61.4	98371.13663050738	109377.48533878021	-11006.348708272839	46.5	4030	6.74	4074063	0	0	0.0	0	0	0.0	0.0	0.7485107481711014	-0.663122658240795	-0.9927088740980539	-0.12053668025532357	0.5680647467311555	0.8229838658936567	0	0	930.0	676.0	1184.0	1351.0	1138.0	335.0	903.0	408.0	528.0	605.0	455.0	462.0
R02	HFMD	2023-05-21	605	14.85	1.0	667.27	567.18	767.36	0	30.51	78.1	54.0	1.93	0.449	71.6	63399.76266691339	56803.703644166366	6596.059022747024	46.5	6297	5.68	4074063	2	0	0.0	0	0	54.350377544109314	0.0	0.6631226582407951	-0.7485107481711012	-0.9927088740980539	0.12053668025532321	0.8229838658936559	0.5680647467311567	0	0	518.0	930.0	676.0	1184.0	1351.0	1138.0	335.0	903.0	408.0	528.0	605.0	455.0
R02	HFMD	2023-05-28	1539	37.776	1.68	1721.07	1462.91	1979.23	0	31.64	89.7	16.4	3.37	0.223	88.7	68237.29524156495	100328.5105239913	-32091.215282426347	46.5	5694	8.42	4074063	0	0	0.0	0	0	0.0	0.0	0.5680647467311557	-0.8229838658936565	-0.9350162426854148	0.3546048870425356	0.9709418174260522	0.23931566428755788	0	0	605.0	518.0	930.0	676.0	1184.0	1351.0	1138.0	335.0	903.0	408.0	528.0	605.0
R02	HFMD	2023-06-04	871	21.379	2.0	863.18	733.71	992.66	0	30.12	77.3	65.7	1.37	0.456	58.3	50810.01227066934	88193.13799834698	-37383.125727677645	46.5	5131	7.67	4074063	0	0	0.0	0	0	0.0	0.0	0.464723172043769	-0.8854560256532095	-0.8229838658936571	0.5680647467311547	0.9927088740980541	-0.12053668025532221	0	0	1539.0	605.0	518.0	930.0	676.0	1184.0	1351.0	1138.0	335.0	903.0	408.0	528.0
R02	HFMD	2023-06-11	1263	31.001	1.65	1331.21	1131.53	1530.89	0	31.8	92.2	94.8	3.52	0.169	80.8	84415.59835050884	91412.46422234798	-6996.865871839138	46.5	4800	5.18	4074063	0	0	0.0	2	0	0.0	0.0	0.3546048870425359	-0.9350162426854147	-0.6631226582407955	0.7485107481711009	0.8854560256532101	-0.46472317204376784	0	0	871.0	1539.0	605.0	518.0	930.0	676.0	1184.0	1351.0	1138.0	335.0	903.0	408.0
R02	HFMD	2023-06-18	1071	26.288	1.98	1060.78	901.66	1219.9	0	32.16	76.3	88.0	1.52	0.526	80.7	25617.163436818242	19813.145953832165	5804.017482986077	46.5	5309	7.61	4074063	0	0	0.0	0	0	0.0	0.0	0.2393156642875577	-0.9709418174260522	-0.46472317204376834	0.8854560256532098	0.6631226582407956	-0.7485107481711007	0	0	1263.0	871.0	1539.0	605.0	518.0	930.0	676.0	1184.0	1351.0	1138.0	335.0	903.0
R02	HFMD	2023-06-25	793	19.465	1.5	874.26	743.12	1005.39	0	33.46	77.0	93.8	2.86	0.539	64.6	42147.17921958729	116406.8257633173	-74259.64654373002	46.5	3017	5.26	4074063	0	0	0.0	0	0	0.0	0.0	0.12053668025532308	-0.9927088740980538	-0.23931566428755785	0.9709418174260521	0.3546048870425361	-0.9350162426854146	0	0	1071.0	1263.0	871.0	1539.0	605.0	518.0	930.0	676.0	1184.0	1351.0	1138.0	335.0
R02	HFMD	2023-07-02	1068	26.215	2.32	1086.93	923.89	1249.96	0	35.21	71.5	92.3	2.97	0.72	65.4	103002.02508757335	51949.21617877608	51052.80890879727	46.5	4896	6.37	4074063	0	0	0.0	0	0	0.0	0.0	-3.216245299353273e-16	-1.0	6.432490598706546e-16	1.0	3.6739403974420594e-16	-1.0	0	0	793.0	1071.0	1263.0	871.0	1539.0	605.0	518.0	930.0	676.0	1184.0	1351.0	1138.0
R02	HFMD	2023-07-09	1666	40.893	2.41	1715.06	1457.8	1972.32	3	34.13	69.4	98.0	2.35	0.739	62.2	57795.59994700204	99230.92017733719	-41435.32023033515	46.5	3763	8.1	4074063	0	0	0.0	1	0	0.0	0.0	-0.12053668025532283	-0.992708874098054	0.23931566428755735	0.9709418174260523	-0.3546048870425354	-0.9350162426854148	0	0	1068.0	793.0	1071.0	1263.0	871.0	1539.0	605.0	518.0	930.0	676.0	1184.0	1351.0
R02	HFMD	2023-07-16	648	15.905	1.96	724.64	615.95	833.34	0	34.77	72.1	50.1	1.25	0.692	79.1	66431.63716684698	57877.43760199012	8554.199564856863	46.5	4716	6.29	4074063	0	0	0.0	0	0	0.0	0.0	-0.2393156642875575	-0.9709418174260523	0.46472317204376795	0.88545602565321	-0.6631226582407951	-0.7485107481711013	0	0	1666.0	1068.0	793.0	1071.0	1263.0	871.0	1539.0	605.0	518.0	930.0	676.0	1184.0
R02	HFMD	2023-07-23	1078	26.46	2.65	1179.46	1002.54	1356.38	0	31.6	87.9	34.5	3.86	0.262	73.2	69892.67960625506	98998.69874127413	-29106.019135019073	46.5	3783	9.01	4074063	0	0	0.0	2	0	0.0	0.0	-0.3546048870425357	-0.9350162426854148	0.6631226582407952	0.7485107481711012	-0.8854560256532089	-0.4647231720437701	0	0	648.0	1666.0	1068.0	793.0	1071.0	1263.0	871.0	1539.0	605.0	518.0	930.0	676.0
R02	HFMD	2023-07-30	748	18.36	2.15	766.52	651.54	881.5	0	32.49	70.2	81.1	2.47	0.671	86.5	68340.52723025315	27498.58471521501	40841.94251503814	46.5	3930	10.15	4074063	0	1	0.0	0	0	0.0	0.0	-0.46472317204376806	-0.88545602565321	0.8229838658936559	0.5680647467311567	-0.9927088740980536	-0.1205366802553247	0	1	1078.0	648.0	1666.0	1068.0	793.0	1071.0	1263.0	871.0	1539.0	605.0	518.0	930.0
R02	HFMD	2023-08-06	1390	34.118	2.43	1528.23	1298.99	1757.46	0	32.09	73.2	62.1	2.45	0.592	74.6	88306.7314407897	62825.664950011385	25481.06649077832	46.5	5330	5.47	4074063	1	1	0.0	0	0	32.11174368024869	0.0	-0.5680647467311556	-0.8229838658936566	0.9350162426854146	0.35460488704253607	-0.9709418174260526	0.23931566428755632	0	1	748.0	1078.0	648.0	1666.0	1068.0	793.0	1071.0	1263.0	871.0	1539.0	605.0	518.0
R02	HFMD	2023-08-13	663	16.274	2.68	742.85	631.42	854.27	0	29.11	60.7	79.8	2.64	0.751	67.2	56193.145371923805	16871.00742708159	39322.137944842216	46.5	6107	6.08	4074063	0	1	0.0	0	0	0.0	0.0	-0.663122658240795	-0.7485107481711014	0.9927088740980539	0.1205366802553237	-0.8229838658936562	0.568064746731156	0	1	1390.0	748.0	1078.0	648.0	1666.0	1068.0	793.0	1071.0	1263.0	871.0	1539.0	605.0
R02	HFMD	2023-08-20	768	18.851	2.33	795.52	676.19	914.85	0	30.28	70.4	49.0	1.88	0.6	72.9	45769.607988766504	56368.69624332304	-10599.088254556533	46.5	6071	4.92	4074063	0	0	0.0	0	1	0.0	0.0	-0.7485107481711012	-0.6631226582407952	0.9927088740980539	-0.12053668025532309	-0.5680647467311553	0.8229838658936567	0	0	663.0	1390.0	748.0	1078.0	648.0	1666.0	1068.0	793.0	1071.0	1263.0	871.0	1539.0
R02	HFMD	2023-08-27	885	21.723	2.86	934.33	794.18	1074.48	2	28.08	68.6	20.0	3.32	0.568	77.1	53686.97491252101	97642.607038758	-43955.63212623699	46.5	4357	6.95	4074063	0	0	0.0	0	0	0.0	0.0	-0.8229838658936565	-0.5680647467311558	0.9350162426854149	-0.35460488704253545	-0.2393156642875572	0.9709418174260523	0	0	768.0	663.0	1390.0	748.0	1078.0	648.0	1666.0	1068.0	793.0	1071.0	1263.0	871.0
R02	HFMD	2023-09-03	885	21.723	0.66	918.54	780.76	1056.33	0	28.47	70.2	81.2	3.31	0.55	42.4	38049.93639852872	115958.93188924226	-77908.99549071354	46.5	3153	6.89	4074063	0	0	0.0	0	0	0.0	0.0	-0.8854560256532095	-0.46472317204376906	0.8229838658936571	-0.5680647467311546	0.1205366802553238	0.9927088740980538	0	0	885.0	768.0	663.0	1390.0	748.0	1078.0	648.0	1666.0	1068.0	793.0	1071.0	1263.0
R02	HFMD	2023-09-10	924	22.68	2.18	1012.67	860.77	1164.57	0	25.46	56.6	41.8	2.91	0.671	59.1	70181.05218890656	58464.94461460041	11716.107574306145	46.5	3824	7.83	4074063	0	0	0.0	1	0	0.0	0.0	-0.9350162426854146	-0.35460488704253595	0.6631226582407956	-0.7485107481711007	0.4647231720437677	0.8854560256532101	0	0	885.0	885.0	768.0	663.0	1390.0	748.0	1078.0	648.0	1666.0	1068.0	793.0	1071.0
R02	HFMD	2023-09-17	671	16.47	2.75	720.96	612.82	829.1	0	26.0	53.3	22.1	1.37	0.748	56.2	46035.485361288134	109188.61844498708	-63153.133083698944	46.5	4261	7.99	4074063	0	0	0.0	0	0	0.0	0.0	-0.9709418174260522	-0.2393156642875578	0.4647231720437685	-0.8854560256532098	0.7485107481711007	0.6631226582407957	0	0	924.0	885.0	885.0	768.0	663.0	1390.0	748.0	1078.0	648.0	1666.0	1068.0	793.0
R02	HFMD	2023-09-24	823	20.201	1.54	912.57	775.68	1049.45	0	22.9	49.3	48.3	1.74	0.654	109.5	114880.81433251858	76273.36128920106	38607.453043317524	46.5	5711	9.64	4074063	2	0	1428.0	0	0	72.68969593208921	3.505100436591187	-0.9927088740980539	-0.12053668025532357	0.2393156642875588	-0.970941817426052	0.9350162426854146	0.3546048870425363	0	0	671.0	924.0	885.0	885.0	768.0	663.0	1390.0	748.0	1078.0	648.0	1666.0	1068.0
R02	HFMD	2023-10-01	643	15.783	1.72	671.69	570.94	772.44	0	23.84	55.1	2.8	3.06	0.621	61.4	61252.54571290611	107976.0179973728	-46723.47228446668	46.5	4527	5.54	4074063	0	0	3585.0	0	1	0.0	8.799569373374933	-1.0	-1.8369701987210297e-16	3.6739403974420594e-16	-1.0	0.9999999999999998	5.51091059616309e-16	0	0	823.0	671.0	924.0	885.0	885.0	768.0	663.0	1390.0	748.0	1078.0	648.0	1666.0
R02	HFMD	2023-10-08	332	8.149	2.95	370.2	314.67	425.74	0	22.12	69.5	10.8	3.42	0.37	59.5	95230.37405912609	122585.45673151169	-27355.0826723856	46.5	6022	9.98	4074063	0	0	7402.0	0	0	0.0	18.16859484008961	-0.9927088740980539	0.12053668025532321	-0.2393156642875581	-0.9709418174260521	0.9350162426854156	-0.3546048870425336	1	0	643.0	823.0	671.0	924.0	885.0	885.0	768.0	663.0	1390.0	748.0	1078.0	648.0
R02	HFMD	2023-10-15	270	6.627	1.53	261.28	222.08	300.47	0	20.68	61.8	0.0	3.95	0.408	80.6	44592.51538361521	112829.69065007848	-68237.17526646328	46.5	7198	11.06	4074063	0	0	8911.0	0	0	0.0	21.872513998924415	-0.9709418174260523	0.2393156642875574	-0.4647231720437678	-0.8854560256532101	0.7485107481711026	-0.6631226582407936	1	0	332.0	643.0	823.0	671.0	924.0	885.0	885.0	768.0	663.0	1390.0	748.0	1078.0
R02	HFMD	2023-10-22	364	8.935	1.11	363.9	309.31	418.48	0	18.83	51.9	18.2	3.0	0.425	46.4	68634.20345929312	86540.82918445098	-17906.625725157865	46.5	5508	6.57	4074063	0	0	1352.0	0	0	0.0	3.318554474979891	-0.9350162426854148	0.3546048870425356	-0.6631226582407951	-0.7485107481711013	0.4647231720437687	-0.8854560256532098	0	0	270.0	332.0	643.0	823.0	671.0	924.0	885.0	885.0	768.0	663.0	1390.0	748.0
R02	HFMD	2023-10-29	440	10.8	2.2	468.36	398.11	538.61	0	17.47	44.0	0.0	3.0	0.418	72.7	106184.67711769989	77242.23438585369	28942.442731846197	46.5	6758	8.16	4074063	0	0	5906.0	0	0	0.0	14.496584858898844	-0.88545602565321	0.464723172043768	-0.8229838658936558	-0.5680647467311567	0.12053668025532488	-0.9927088740980536	0	0	364.0	270.0	332.0	643.0	823.0	671.0	924.0	885.0	885.0	768.0	663.0	1390.0
R02	HFMD	2023-11-05	276	6.775	1.34	324.91	276.17	373.65	0	15.64	46.8	0.0	2.95	0.3	86.2	80277.48260909322	99852.31166500087	-19574.829055907656	46.5	2776	7.72	4074063	0	0	9712.0	0	0	0.0	23.83861025222241	-0.8229838658936571	0.5680647467311547	-0.935016242685414	-0.35460488704253784	-0.23931566428755613	-0.9709418174260527	0	0	440.0	364.0	270.0	332.0	643.0	823.0	671.0	924.0	885.0	885.0	768.0	663.0
R02	HFMD	2023-11-12	419	10.285	3.74	477.41	405.8	549.02	0	17.24	46.0	0.0	1.17	0.391	76.4	77740.28333773991	26636.173660189055	51104.10967755085	46.5	5567	7.91	4074063	0	0	5355.0	0	0	0.0	13.144126637216951	-0.7485107481711012	0.6631226582407952	-0.9927088740980539	-0.12053668025532294	-0.5680647467311573	-0.8229838658936554	0	0	276.0	440.0	364.0	270.0	332.0	643.0	823.0	671.0	924.0	885.0	885.0	768.0
R02	HFMD	2023-11-19	264	6.48	1.82	271.96	231.16	312.75	0	15.59	43.6	0.0	1.64	0.315	85.8	38991.2611335236	81752.05085866524	-42760.78972514164	46.5	6690	5.73	4074063	0	0	4242.0	0	0	0.0	10.412210120462056	-0.6631226582407955	0.7485107481711009	-0.9927088740980541	0.12053668025532209	-0.8229838658936556	-0.5680647467311569	0	0	419.0	276.0	440.0	364.0	270.0	332.0	643.0	823.0	671.0	924.0	885.0	885.0
R02	HFMD	2023-11-26	306	7.511	2.17	318.79	270.97	366.61	0	14.51	45.6	0.0	2.52	0.245	84.1	69990.15276918984	16950.514448503804	53039.638320686034	46.5	4968	8.38	4074063	0	0	7139.0	0	0	0.0	17.52304763082947	-0.5680647467311558	0.8229838658936564	-0.9350162426854149	0.35460488704253534	-0.9709418174260527	-0.23931566428755566	0	0	264.0	419.0	276.0	440.0	364.0	270.0	332.0	643.0	823.0	671.0	924.0	885.0
R02	HFMD	2023-12-03	286	7.02	1.96	293.21	249.23	337.19	0	13.27	41.0	0.0	2.15	0.193	65.4	33649.56584098447	116506.06998099631	-82856.50414001185	46.5	4623	8.05	4074063	0	0	4903.0	0	0	0.0	12.034669076055033	-0.46472317204376834	0.8854560256532098	-0.8229838658936562	0.568064746731156	-0.9927088740980541	0.12053668025532184	0	0	306.0	264.0	419.0	276.0	440.0	364.0	270.0	332.0	643.0	823.0	671.0	924.0
R02	HFMD	2023-12-10	170	4.173	0.85	181.42	154.21	208.63	0	13.64	36.7	0.0	1.78	0.23	67.2	57758.95003542403	59021.944172178446	-1262.994136754416	46.5	4137	7.29	4074063	0	0	0.0	0	1	0.0	0.0	-0.354604887042536	0.9350162426854146	-0.6631226582407957	0.7485107481711007	-0.8854560256532102	0.46472317204376756	0	0	286.0	306.0	264.0	419.0	276.0	440.0	364.0	270.0	332.0	643.0	823.0	671.0
R02	HFMD	2023-12-17	347	8.517	2.03	369.15	313.78	424.53	0	12.46	50.2	0.0	3.33	0.123	47.7	61096.08386731927	84587.26891982008	-23491.185052500812	46.5	5264	6.62	4074063	0	0	0.0	0	0	0.0	0.0	-0.23931566428755785	0.9709418174260521	-0.46472317204376856	0.8854560256532098	-0.663122658240796	0.7485107481711005	0	0	170.0	286.0	306.0	264.0	419.0	276.0	440.0	364.0	270.0	332.0	643.0	823.0
R02	HFMD	2023-12-24	215	5.277	2.42	232.07	197.26	266.88	0	13.08	46.6	0.0	3.35	0.164	62.2	50413.11066108808	45169.02717872788	5244.083482360198	46.5	4789	2.48	4074063	0	0	0.0	0	0	0.0	0.0	-0.12053668025532364	0.9927088740980539	-0.23931566428755893	0.9709418174260519	-0.35460488704253645	0.9350162426854145	0	0	347.0	170.0	286.0	306.0	264.0	419.0	276.0	440.0	364.0	270.0	332.0	643.0
R02	HFMD	2023-12-31	233	5.719	2.9	251.59	213.85	289.33	0	14.37	57.1	0.0	2.14	0.188	91.8	52285.65022840434	120085.80711076467	-67800.15688236033	46.5	6455	8.07	4074063	0	0	0.0	0	0	0.0	0.0	6.432490598706546e-16	1.0	1.2864981197413093e-15	1.0	-7.347880794884119e-16	1.0	0	0	215.0	347.0	170.0	286.0	306.0	264.0	419.0	276.0	440.0	364.0	270.0	332.0
R02	HFMD	2024-01-07	225	5.523	1.98	242.07	205.76	278.38	0	14.65	38.2	0.0	2.27	0.288	49.8	104499.56789974832	70210.36329125187	34289.20460849645	46.5	4699	9.61	4074063	0	0	0.0	0	0	0.0	0.0	0.12053668025532305	0.9927088740980538	0.2393156642875578	0.9709418174260521	0.3546048870425357	0.9350162426854147	1	0	233.0	215.0	347.0	170.0	286.0	306.0	264.0	419.0	276.0	440.0	364.0	270.0
R02	HFMD	2024-01-14	181	4.443	2.58	179.78	152.81	206.75	0	11.89	36.0	0.0	2.47	0.121	73.5	38774.91566767106	73395.34038416874	-34620.42471649768	46.5	6280	6.31	4074063	0	0	0.0	0	0	0.0	0.0	0.2393156642875578	0.9709418174260521	0.4647231720437685	0.8854560256532098	0.6631226582407952	0.7485107481711012	0	0	225.0	233.0	215.0	347.0	170.0	286.0	306.0	264.0	419.0	276.0	440.0	364.0
R02	HFMD	2024-01-21	257	6.308	2.91	266.34	226.39	306.29	0	15.23	37.4	0.0	2.33	0.327	69.3	102419.73223150164	109020.16648371074	-6600.434252209103	46.5	6385	3.75	4074063	0	0	0.0	0	0	0.0	0.0	0.3546048870425357	0.9350162426854147	0.6631226582407952	0.7485107481711012	0.8854560256532098	0.46472317204376856	0	0	181.0	225.0	233.0	215.0	347.0	170.0	286.0	306.0	264.0	419.0	276.0	440.0
R02	HFMD	2024-01-28	298	7.315	2.49	317.65	270.0	365.29	0	14.7	38.2	0.0	2.63	0.291	77.4	66664.39984117445	103920.56835158888	-37256.16851041443	46.5	5858	6.27	4074063	0	0	0.0	0	0	0.0	0.0	0.4647231720437685	0.8854560256532098	0.8229838658936565	0.5680647467311558	0.9927088740980539	0.120536680255323	0	0	257.0	181.0	225.0	233.0	215.0	347.0	170.0	286.0	306.0	264.0	419.0	276.0
R02	HFMD	2024-02-04	236	5.793	1.41	256.68	218.18	295.18	0	14.9	65.0	0.0	2.08	0.171	60.7	71610.0672495183	63250.28607586852	8359.781173649775	46.5	2935	7.3	4074063	0	1	0.0	0	0	0.0	0.0	0.5680647467311557	0.8229838658936565	0.9350162426854148	0.3546048870425356	0.9709418174260523	-0.23931566428755754	0	1	298.0	257.0	181.0	225.0	233.0	215.0	347.0	170.0	286.0	306.0	264.0	419.0
R02	HFMD	2024-02-11	292	7.167	1.77	329.81	280.34	379.29	0	14.67	45.4	0.0	3.64	0.255	61.4	61159.8758660556	63686.57564234387	-2526.6997762882747	46.5	2981	1.65	4074063	0	1	0.0	0	0	0.0	0.0	0.6631226582407952	0.7485107481711012	0.9927088740980539	0.120536680255323	0.8229838658936566	-0.5680647467311556	0	1	236.0	298.0	257.0	181.0	225.0	233.0	215.0	347.0	170.0	286.0	306.0	264.0
R02	HFMD	2024-02-18	451	11.07	1.34	479.29	407.4	551.18	0	15.24	55.3	0.0	3.01	0.234	73.0	54232.33684362481	60610.850684998855	-6378.513841374042	46.5	4275	7.43	4074063	0	0	0.0	0	0	0.0	0.0	0.7485107481711012	0.6631226582407953	0.992708874098054	-0.1205366802553229	0.5680647467311557	-0.8229838658936565	0	0	292.0	236.0	298.0	257.0	181.0	225.0	233.0	215.0	347.0	170.0	286.0	306.0
R02	HFMD	2024-02-25	385	9.45	3.02	371.82	316.04	427.59	0	15.43	65.1	21.8	2.01	0.189	64.2	49961.8918898185	97004.1780334423	-47042.286143623794	46.5	4468	11.26	4074063	0	0	0.0	0	0	0.0	0.0	0.8229838658936565	0.5680647467311558	0.9350162426854149	-0.3546048870425355	0.2393156642875577	-0.9709418174260522	0	0	451.0	292.0	236.0	298.0	257.0	181.0	225.0	233.0	215.0	347.0	170.0	286.0
R02	HFMD	2024-03-03	299	7.339	2.62	316.21	268.78	363.64	0	18.68	59.0	5.3	4.11	0.356	67.3	65505.30709831971	30083.65688998331	35421.6502083364	46.5	5119	6.49	4074063	0	0	0.0	0	0	0.0	0.0	0.8854560256532098	0.46472317204376856	0.8229838658936566	-0.5680647467311556	-0.12053668025532283	-0.992708874098054	0	0	385.0	451.0	292.0	236.0	298.0	257.0	181.0	225.0	233.0	215.0	347.0	170.0
R02	HFMD	2024-03-10	316	7.756	1.78	321.3	273.11	369.5	0	18.55	49.4	0.0	2.47	0.433	96.9	106236.86210508975	69117.2088833066	37119.653221783155	46.5	4801	5.27	4074063	0	0	0.0	0	0	0.0	0.0	0.9350162426854148	0.3546048870425356	0.6631226582407951	-0.7485107481711012	-0.46472317204376806	-0.88545602565321	0	0	299.0	385.0	451.0	292.0	236.0	298.0	257.0	181.0	225.0	233.0	215.0	347.0
R02	HFMD	2024-03-17	228	5.596	2.32	250.5	212.93	288.08	2	20.1	63.0	5.3	3.45	0.374	107.9	98017.34741693703	84446.41160979103	13570.935807146001	46.5	4669	6.7	4074063	0	0	0.0	0	0	0.0	0.0	0.9709418174260521	0.23931566428755807	0.464723172043769	-0.8854560256532095	-0.748510748171101	-0.6631226582407955	0	0	316.0	299.0	385.0	451.0	292.0	236.0	298.0	257.0	181.0	225.0	233.0	215.0
R02	HFMD	2024-03-24	557	13.672	1.52	600.84	510.71	690.97	0	21.34	60.4	33.7	3.05	0.449	97.7	98351.28564596572	35842.073582448604	62509.212063517116	46.5	6395	9.21	4074063	0	0	0.0	0	0	0.0	0.0	0.9927088740980539	0.120536680255323	0.2393156642875577	-0.9709418174260522	-0.9350162426854146	-0.35460488704253595	0	0	228.0	316.0	299.0	385.0	451.0	292.0	236.0	298.0	257.0	181.0	225.0	233.0
R02	HFMD	2024-03-31	624	15.316	1.84	694.2	590.07	798.33	0	23.95	63.7	31.8	3.39	0.507	82.3	60055.86536486226	20633.362977874738	39422.502386987515	46.5	3804	10.45	4074063	0	0	0.0	0	0	0.0	0.0	0.9999999999999999	-1.6081226496766366e-16	-3.216245299353273e-16	-1.0	-1.0	-1.8369701987210297e-16	0	0	557.0	228.0	316.0	299.0	385.0	451.0	292.0	236.0	298.0	257.0	181.0	225.0
R02	HFMD	2024-04-07	675	16.568	2.94	720.23	612.19	828.26	0	25.13	75.9	50.6	3.61	0.365	79.7	53450.9605038772	69298.24536486031	-15847.284860983113	46.5	5984	9.46	4074063	2	0	0.0	0	0	32.4245983830635	0.0	0.992708874098054	-0.1205366802553229	-0.2393156642875575	-0.9709418174260523	-0.9350162426854148	0.3546048870425356	0	0	624.0	557.0	228.0	316.0	299.0	385.0	451.0	292.0	236.0	298.0	257.0	181.0
R02	HFMD	2024-04-14	873	21.428	2.87	906.72	770.72	1042.73	0	25.58	71.6	58.5	1.85	0.443	75.5	50769.98274825761	44904.29649972326	5865.6862485343445	46.5	4626	7.94	4074063	0	0	0.0	0	0	0.0	0.0	0.9709418174260523	-0.23931566428755754	-0.46472317204376806	-0.88545602565321	-0.7485107481711017	0.6631226582407945	0	0	675.0	624.0	557.0	228.0	316.0	299.0	385.0	451.0	292.0	236.0	298.0	257.0
R02	HFMD	2024-04-21	1515	37.186	2.19	1725.33	1466.53	1984.13	0	26.53	72.7	66.8	2.65	0.451	70.7	99209.22699424438	59840.85392023581	39368.373074008574	46.5	5772	7.49	4074063	0	0	0.0	0	0	0.0	0.0	0.9350162426854149	-0.3546048870425355	-0.663122658240795	-0.7485107481711014	-0.46472317204376834	0.8854560256532098	0	0	873.0	675.0	624.0	557.0	228.0	316.0	299.0	385.0	451.0	292.0	236.0	298.0
R02	HFMD	2024-04-28	692	16.986	1.78	656.54	558.06	755.02	0	26.53	79.5	60.8	4.23	0.338	65.4	52603.001077863	110071.46641285229	-57468.46533498928	46.5	6006	11.14	4074063	0	0	0.0	0	0	0.0	0.0	0.8854560256532099	-0.4647231720437685	-0.8229838658936565	-0.5680647467311558	-0.12053668025532276	0.992708874098054	0	0	1515.0	873.0	675.0	624.0	557.0	228.0	316.0	299.0	385.0	451.0	292.0	236.0
R02	HFMD	2024-05-05	1290	31.664	0.65	1443.89	1227.31	1660.48	0	29.52	77.6	85.6	2.42	0.436	74.2	105816.15460790896	78497.90621852373	27318.248389385233	46.5	4783	7.91	4074063	0	0	0.0	0	0	0.0	0.0	0.8229838658936566	-0.5680647467311556	-0.9350162426854146	-0.35460488704253595	0.23931566428755735	0.9709418174260523	0	0	692.0	1515.0	873.0	675.0	624.0	557.0	228.0	316.0	299.0	385.0	451.0	292.0
R02	HFMD	2024-05-12	1359	33.357	1.32	1484.01	1261.4	1706.61	0	30.99	78.5	50.9	2.66	0.45	86.1	53827.05976555713	91234.40211338444	-37407.3423478273	46.5	4207	6.8	4074063	0	0	0.0	0	0	0.0	0.0	0.7485107481711014	-0.663122658240795	-0.9927088740980539	-0.12053668025532357	0.5680647467311555	0.8229838658936567	0	0	1290.0	692.0	1515.0	873.0	675.0	624.0	557.0	228.0	316.0	299.0	385.0	451.0
R02	HFMD	2024-05-19	666	16.347	0.77	720.98	612.83	829.13	0	29.93	79.3	50.9	3.46	0.413	47.2	79485.09390266589	50599.8385905247	28885.25531214119	46.5	3912	8.17	4074063	0	0	0.0	0	0	0.0	0.0	0.6631226582407951	-0.7485107481711012	-0.9927088740980539	0.12053668025532321	0.8229838658936559	0.5680647467311567	0	0	1359.0	1290.0	692.0	1515.0	873.0	675.0	624.0	557.0	228.0	316.0	299.0	385.0
R02	HFMD	2024-05-26	1328	32.596	0.73	1473.97	1252.87	1695.06	0	31.28	81.8	100.7	2.45	0.387	61.7	68616.79374239419	28133.337855118654	40483.45588727554	46.5	3854	9.2	4074063	0	0	0.0	0	1	0.0	0.0	0.5680647467311557	-0.8229838658936565	-0.9350162426854148	0.3546048870425356	0.9709418174260522	0.23931566428755788	0	0	666.0	1359.0	1290.0	692.0	1515.0	873.0	675.0	624.0	557.0	228.0	316.0	299.0
R02	HFMD	2024-06-02	790	19.391	2.05	801.91	681.62	922.2	0	34.87	69.6	29.2	2.85	0.757	62.5	40643.40613428672	46777.472581550755	-6134.066447264035	46.5	3330	6.89	4074063	0	0	0.0	0	0	0.0	0.0	0.464723172043769	-0.8854560256532095	-0.8229838658936571	0.5680647467311547	0.9927088740980541	-0.12053668025532221	0	0	1328.0	666.0	1359.0	1290.0	692.0	1515.0	873.0	675.0	624.0	557.0	228.0	316.0
R02	HFMD	2024-06-09	1354	33.235	1.75	1399.51	1189.58	1609.43	0	31.91	84.9	81.0	2.05	0.33	50.8	67582.07677950847	70653.04958041848	-3070.972800910007	46.5	3917	9.31	4074063	0	0	0.0	2	0	0.0	0.0	0.3546048870425359	-0.9350162426854147	-0.6631226582407955	0.7485107481711009	0.8854560256532101	-0.46472317204376784	0	0	790.0	1328.0	666.0	1359.0	1290.0	692.0	1515.0	873.0	675.0	624.0	557.0	228.0
R02	HFMD	2024-06-16	807	19.808	1.43	827.7	703.54	951.85	0	34.56	84.5	76.3	3.98	0.381	53.9	50050.99276419604	19453.23475524802	30597.758008948018	46.5	4736	6.9	4074063	0	0	0.0	1	0	0.0	0.0	0.2393156642875577	-0.9709418174260522	-0.46472317204376834	0.8854560256532098	0.6631226582407956	-0.7485107481711007	0	0	1354.0	790.0	1328.0	666.0	1359.0	1290.0	692.0	1515.0	873.0	675.0	624.0	557.0
R02	HFMD	2024-06-23	1444	35.444	1.36	1430.74	1216.13	1645.36	0	31.91	74.8	78.7	2.69	0.553	66.4	63053.04323157636	92173.82681249414	-29120.783580917778	46.5	5249	9.2	4074063	0	0	0.0	0	0	0.0	0.0	0.12053668025532308	-0.9927088740980538	-0.23931566428755785	0.9709418174260521	0.3546048870425361	-0.9350162426854146	0	0	807.0	1354.0	790.0	1328.0	666.0	1359.0	1290.0	692.0	1515.0	873.0	675.0	624.0
R02	HFMD	2024-06-30	1163	28.546	1.7	1235.8	1050.43	1421.17	0	34.24	70.3	108.9	2.43	0.721	86.8	28014.77102253738	48282.65560399528	-20267.884581457896	46.5	4406	8.81	4074063	0	0	0.0	0	1	0.0	0.0	-3.216245299353273e-16	-1.0	6.432490598706546e-16	1.0	3.6739403974420594e-16	-1.0	0	0	1444.0	807.0	1354.0	790.0	1328.0	666.0	1359.0	1290.0	692.0	1515.0	873.0	675.0
R02	HFMD	2024-07-07	1386	34.02	1.78	1641.49	1395.27	1887.72	0	34.15	81.3	91.0	2.86	0.451	79.6	69324.55414511455	39883.10173134707	29441.45241376748	46.5	5240	8.89	4074063	0	0	0.0	0	0	0.0	0.0	-0.12053668025532283	-0.992708874098054	0.23931566428755735	0.9709418174260523	-0.3546048870425354	-0.9350162426854148	0	0	1163.0	1444.0	807.0	1354.0	790.0	1328.0	666.0	1359.0	1290.0	692.0	1515.0	873.0
R02	HFMD	2024-07-14	858	21.06	1.64	817.3	694.7	939.89	0	35.11	78.4	92.4	2.43	0.543	91.6	58677.09499293574	68446.05075276835	-9768.955759832614	46.5	7474	6.91	4074063	0	0	0.0	1	0	0.0	0.0	-0.2393156642875575	-0.9709418174260523	0.46472317204376795	0.88545602565321	-0.6631226582407951	-0.7485107481711013	0	0	1386.0	1163.0	1444.0	807.0	1354.0	790.0	1328.0	666.0	1359.0	1290.0	692.0	1515.0
R02	HFMD	2024-07-21	1416	34.756	2.0	1543.48	1311.96	1775.01	0	32.32	88.2	75.3	1.36	0.263	71.9	47451.0251696122	103410.24507459214	-55959.21990497994	46.5	4238	6.34	4074063	0	0	0.0	2	0	0.0	0.0	-0.3546048870425357	-0.9350162426854148	0.6631226582407952	0.7485107481711012	-0.8854560256532089	-0.4647231720437701	0	0	858.0	1386.0	1163.0	1444.0	807.0	1354.0	790.0	1328.0	666.0	1359.0	1290.0	692.0
R02	HFMD	2024-07-28	1268	31.124	1.79	1424.22	1210.59	1637.85	0	31.79	79.9	60.1	2.14	0.439	41.7	76616.8024142971	82849.07908567064	-6232.276671373547	46.5	6481	4.81	4074063	0	1	0.0	0	0	0.0	0.0	-0.46472317204376806	-0.88545602565321	0.8229838658936559	0.5680647467311567	-0.9927088740980536	-0.1205366802553247	0	1	1416.0	858.0	1386.0	1163.0	1444.0	807.0	1354.0	790.0	1328.0	666.0	1359.0	1290.0
R02	HFMD	2024-08-04	975	23.932	2.25	968.97	823.62	1114.31	0	31.41	55.2	37.7	3.11	0.96	81.8	69583.70287553173	60925.07494596369	8658.627929568036	46.5	5308	8.97	4074063	0	1	0.0	0	0	0.0	0.0	-0.5680647467311556	-0.8229838658936566	0.9350162426854146	0.35460488704253607	-0.9709418174260526	0.23931566428755632	0	1	1268.0	1416.0	858.0	1386.0	1163.0	1444.0	807.0	1354.0	790.0	1328.0	666.0	1359.0
R02	HFMD	2024-08-11	1001	24.57	2.07	1068.55	908.26	1228.83	0	31.67	63.4	64.0	2.5	0.794	52.6	99494.13711223468	98478.0501237802	1016.0869884544809	46.5	3843	7.02	4074063	0	1	0.0	1	0	0.0	0.0	-0.663122658240795	-0.7485107481711014	0.9927088740980539	0.1205366802553237	-0.8229838658936562	0.568064746731156	0	1	975.0	1268.0	1416.0	858.0	1386.0	1163.0	1444.0	807.0	1354.0	790.0	1328.0	666.0
R02	HFMD	2024-08-18	970	23.809	1.36	937.55	796.92	1078.19	0	32.06	74.1	55.4	2.52	0.571	73.1	65667.18038248047	117687.19474247505	-52020.01435999459	46.5	5464	8.38	4074063	0	0	0.0	1	0	0.0	0.0	-0.7485107481711012	-0.6631226582407952	0.9927088740980539	-0.12053668025532309	-0.5680647467311553	0.8229838658936567	0	0	1001.0	975.0	1268.0	1416.0	858.0	1386.0	1163.0	1444.0	807.0	1354.0	790.0	1328.0
R02	HFMD	2024-08-25	934	22.926	2.63	940.63	799.53	1081.72	0	26.81	64.0	40.4	1.7	0.605	65.8	58665.38184938615	73288.29076386492	-14622.908914478772	46.5	7175	4.31	4074063	0	0	0.0	0	0	0.0	0.0	-0.8229838658936565	-0.5680647467311558	0.9350162426854149	-0.35460488704253545	-0.2393156642875572	0.9709418174260523	0	0	970.0	1001.0	975.0	1268.0	1416.0	858.0	1386.0	1163.0	1444.0	807.0	1354.0	790.0
R02	HFMD	2024-09-01	924	22.68	2.85	1015.99	863.59	1168.39	0	30.32	67.9	36.5	2.96	0.653	91.0	35084.519694013936	62893.39227599888	-27808.872581984942	46.5	3981	4.24	4074063	0	0	0.0	0	0	0.0	0.0	-0.8854560256532095	-0.46472317204376906	0.8229838658936571	-0.5680647467311546	0.1205366802553238	0.9927088740980538	0	0	934.0	970.0	1001.0	975.0	1268.0	1416.0	858.0	1386.0	1163.0	1444.0	807.0	1354.0
R02	HFMD	2024-09-08	496	12.175	1.41	514.5	437.33	591.68	0	28.11	61.4	28.3	3.06	0.699	75.9	47622.5464084162	64507.05740344725	-16884.51099503105	46.5	6846	7.31	4074063	0	0	0.0	1	1	0.0	0.0	-0.9350162426854146	-0.35460488704253595	0.6631226582407956	-0.7485107481711007	0.4647231720437677	0.8854560256532101	0	0	924.0	934.0	970.0	1001.0	975.0	1268.0	1416.0	858.0	1386.0	1163.0	1444.0	807.0
R02	HFMD	2024-09-15	362	8.885	2.67	363.83	309.25	418.4	0	26.85	63.0	55.3	2.07	0.624	89.8	34669.44604416977	29315.029894184827	5354.41614998494	46.5	5258	3.82	4074063	0	0	0.0	0	0	0.0	0.0	-0.9709418174260522	-0.2393156642875578	0.4647231720437685	-0.8854560256532098	0.7485107481711007	0.6631226582407957	0	0	496.0	924.0	934.0	970.0	1001.0	975.0	1268.0	1416.0	858.0	1386.0	1163.0	1444.0
R02	HFMD	2024-09-22	433	10.628	2.84	441.24	375.06	507.43	0	24.76	70.7	13.4	3.89	0.433	73.0	57154.39455454694	15990.85389125712	41163.54066328982	46.5	6364	5.15	4074063	0	0	6463.0	0	0	0.0	15.863770393339525	-0.9927088740980539	-0.12053668025532357	0.2393156642875588	-0.970941817426052	0.9350162426854146	0.3546048870425363	0	0	362.0	496.0	924.0	934.0	970.0	1001.0	975.0	1268.0	1416.0	858.0	1386.0	1163.0
R02	HFMD	2024-09-29	416	10.211	2.39	423.48	359.96	487.0	0	22.47	50.4	13.6	2.84	0.618	77.8	98773.57511957416	38708.178680108795	60065.39643946537	46.5	7669	9.18	4074063	0	0	6091.0	0	0	0.0	14.95067700229476	-1.0	-1.8369701987210297e-16	3.6739403974420594e-16	-1.0	0.9999999999999998	5.51091059616309e-16	0	0	433.0	362.0	496.0	924.0	934.0	970.0	1001.0	975.0	1268.0	1416.0	858.0	1386.0
R02	HFMD	2024-10-06	635	15.586	1.55	651.61	553.87	749.36	0	21.29	51.4	55.6	3.88	0.549	76.5	75439.82742338508	83133.25161668262	-7693.424193297542	46.5	4044	5.18	4074063	0	0	5907.0	0	0	0.0	14.499039411025308	-0.9927088740980539	0.12053668025532321	-0.2393156642875581	-0.9709418174260521	0.9350162426854156	-0.3546048870425336	1	0	416.0	433.0	362.0	496.0	924.0	934.0	970.0	1001.0	975.0	1268.0	1416.0	858.0
R02	HFMD	2024-10-13	697	17.108	1.43	746.71	634.71	858.72	0	20.77	50.3	17.9	1.68	0.535	66.1	59239.214207485325	35989.591065111046	23249.62314237428	46.5	3664	4.33	4074063	0	0	5415.0	0	0	0.0	13.291399764804815	-0.9709418174260523	0.2393156642875574	-0.4647231720437678	-0.8854560256532101	0.7485107481711026	-0.6631226582407936	1	0	635.0	416.0	433.0	362.0	496.0	924.0	934.0	970.0	1001.0	975.0	1268.0	1416.0
R02	HFMD	2024-10-20	491	12.052	2.01	506.66	430.66	582.65	0	17.5	50.3	11.7	2.11	0.373	93.6	85719.77357651982	22389.124114389117	63330.6494621307	46.5	3972	9.42	4074063	0	0	1336.0	0	0	0.0	3.2792816409564605	-0.9350162426854148	0.3546048870425356	-0.6631226582407951	-0.7485107481711013	0.4647231720437687	-0.8854560256532098	0	0	697.0	635.0	416.0	433.0	362.0	496.0	924.0	934.0	970.0	1001.0	975.0	1268.0
R02	HFMD	2024-10-27	276	6.775	1.49	317.38	269.77	364.99	0	16.87	35.4	0.0	3.34	0.443	95.3	55366.31842512221	120700.69990818869	-65334.38148306648	46.5	4704	7.36	4074063	0	0	9189.0	0	0	0.0	22.554879490081525	-0.88545602565321	0.464723172043768	-0.8229838658936558	-0.5680647467311567	0.12053668025532488	-0.9927088740980536	0	0	491.0	697.0	635.0	416.0	433.0	362.0	496.0	924.0	934.0	970.0	1001.0	975.0
R02	HFMD	2024-11-03	189	4.639	1.8	208.89	177.55	240.22	0	16.7	51.7	0.0	2.36	0.324	83.3	63341.14858957332	46191.704468617216	17149.444120956105	46.5	2901	6.25	4074063	0	0	2356.0	0	0	0.0	5.782924809950165	-0.8229838658936571	0.5680647467311547	-0.935016242685414	-0.35460488704253784	-0.23931566428755613	-0.9709418174260527	0	0	276.0	491.0	697.0	635.0	416.0	433.0	362.0	496.0	924.0	934.0	970.0	1001.0
R02	HFMD	2024-11-10	698	17.133	0.89	707.59	601.45	813.73	0	17.03	31.7	9.7	3.6	0.48	60.6	108827.57259773757	96806.4394310506	12021.133166686966	46.5	4164	3.95	4074063	0	0	8716.0	0	0	0.0	21.393876334263854	-0.7485107481711012	0.6631226582407952	-0.9927088740980539	-0.12053668025532294	-0.5680647467311573	-0.8229838658936554	0	0	189.0	276.0	491.0	697.0	635.0	416.0	433.0	362.0	496.0	924.0	934.0	970.0
R02	HFMD	2024-11-17	391	9.597	2.91	410.49	348.92	472.06	0	15.82	45.1	0.0	2.06	0.319	59.9	64203.98678423048	75502.68927038572	-11298.702486155235	46.5	5334	7.77	4074063	0	0	6705.0	0	0	0.0	16.457772007943912	-0.6631226582407955	0.7485107481711009	-0.9927088740980541	0.12053668025532209	-0.8229838658936556	-0.5680647467311569	0	0	698.0	189.0	276.0	491.0	697.0	635.0	416.0	433.0	362.0	496.0	924.0	934.0
R02	HFMD	2024-11-24	272	6.676	2.54	280.22	238.19	322.26	0	14.52	49.0	0.0	2.2	0.23	81.6	32777.13319105765	70799.53188350031	-38022.398692442664	46.5	5273	4.21	4074063	0	0	8966.0	0	0	0.0	22.007514365879956	-0.5680647467311558	0.8229838658936564	-0.9350162426854149	0.35460488704253534	-0.9709418174260527	-0.23931566428755566	0	0	391.0	698.0	189.0	276.0	491.0	697.0	635.0	416.0	433.0	362.0	496.0	924.0
R02	HFMD	2024-12-01	325	7.977	0.67	353.61	300.57	406.65	0	10.47	48.3	0.0	2.21	0.025	53.2	39138.27841170043	38842.350093989735	295.9283177106918	46.5	4019	7.42	4074063	0	0	6490.0	0	0	0.0	15.930043300754063	-0.46472317204376834	0.8854560256532098	-0.8229838658936562	0.568064746731156	-0.9927088740980541	0.12053668025532184	0	0	272.0	391.0	698.0	189.0	276.0	491.0	697.0	635.0	416.0	433.0	362.0	496.0
R02	HFMD	2024-12-08	104	2.553	1.14	109.94	93.45	126.43	0	11.82	48.1	0.0	2.78	0.094	69.3	93650.73822162757	94140.74816722669	-490.0099455991149	46.5	3835	9.35	4074063	0	0	0.0	0	0	0.0	0.0	-0.354604887042536	0.9350162426854146	-0.6631226582407957	0.7485107481711007	-0.8854560256532102	0.46472317204376756	0	0	325.0	272.0	391.0	698.0	189.0	276.0	491.0	697.0	635.0	416.0	433.0	362.0
R02	HFMD	2024-12-15	231	5.67	2.4	239.76	203.79	275.72	0	13.56	40.6	0.0	3.3	0.212	62.6	68655.29677235174	66714.13743780408	1941.1593345476576	46.5	5332	8.23	4074063	0	0	0.0	0	0	0.0	0.0	-0.23931566428755785	0.9709418174260521	-0.46472317204376856	0.8854560256532098	-0.663122658240796	0.7485107481711005	0	0	104.0	325.0	272.0	391.0	698.0	189.0	276.0	491.0	697.0	635.0	416.0	433.0
R02	HFMD	2024-12-22	329	8.075	1.68	359.23	305.34	413.11	0	10.89	37.4	0.0	3.18	0.056	64.8	90179.78794093574	49080.09522741488	41099.69271352086	46.5	5432	4.66	4074063	0	0	0.0	0	1	0.0	0.0	-0.12053668025532364	0.9927088740980539	-0.23931566428755893	0.9709418174260519	-0.35460488704253645	0.9350162426854145	0	0	231.0	104.0	325.0	272.0	391.0	698.0	189.0	276.0	491.0	697.0	635.0	416.0
R02	HFMD	2024-12-29	401	9.843	1.57	432.63	367.74	497.53	0	12.26	38.7	1.5	2.81	0.139	76.5	65632.4214206501	68428.47767043034	-2796.056249780231	46.5	3790	5.84	4074063	0	0	0.0	0	0	0.0	0.0	6.432490598706546e-16	1.0	1.2864981197413093e-15	1.0	-7.347880794884119e-16	1.0	0	0	329.0	231.0	104.0	325.0	272.0	391.0	698.0	189.0	276.0	491.0	697.0	635.0
R02	ILI	2023-01-01	1959	48.085	1.82	2181.99	1854.69	2509.29	0	13.92	47.1	0.0	3.46	0.208	63.9	101640.33507243873	26104.1677612797	75536.16731115902	46.5	4808	6.16	4074063	0	0	0.0	0	0	0.0	0.0	6.432490598706546e-16	1.0	1.2864981197413093e-15	1.0	-7.347880794884119e-16	1.0	0	0
R02	ILI	2023-01-08	2601	63.843	2.51	2924.5	2485.83	3363.18	1	10.31	34.8	0.0	2.22	0.02	70.3	60536.168435875676	84651.97912602483	-24115.810690149156	46.5	5450	10.8	4074063	0	0	0.0	0	0	0.0	0.0	0.12053668025532305	0.9927088740980538	0.2393156642875578	0.9709418174260521	0.3546048870425357	0.9350162426854147	1	0	1959.0
R02	ILI	2023-01-15	3809	93.494	1.85	4176.31	3549.86	4802.75	0	15.0	45.3	0.0	3.16	0.274	36.8	46394.90390695325	92325.82006181068	-45930.91615485743	46.5	5585	7.78	4074063	0	0	0.0	0	0	0.0	0.0	0.2393156642875578	0.9709418174260521	0.4647231720437685	0.8854560256532098	0.6631226582407952	0.7485107481711012	0	0	2601.0	1959.0
R02	ILI	2023-01-22	1662	40.795	1.09	1803.6	1533.06	2074.14	0	13.65	49.8	0.0	3.42	0.183	75.1	68913.170638243	18630.449819848218	50282.72081839478	46.5	4486	7.2	4074063	0	0	0.0	0	0	0.0	0.0	0.3546048870425357	0.9350162426854147	0.6631226582407952	0.7485107481711012	0.8854560256532098	0.46472317204376856	0	0	3809.0	2601.0	1959.0
R02	ILI	2023-01-29	1693	41.556	1.84	1777.18	1510.61	2043.76	0	13.39	50.5	12.3	2.65	0.168	73.7	121948.85251345419	64276.98892392546	57671.86358952872	46.5	5516	9.54	4074063	0	0	0.0	0	0	0.0	0.0	0.4647231720437685	0.8854560256532098	0.8229838658936565	0.5680647467311558	0.9927088740980539	0.120536680255323	0	0	1662.0	3809.0	2601.0	1959.0
R02	ILI	2023-02-05	2937	72.09	1.4	3211.16	2729.49	3692.84	0	14.0	41.9	0.0	1.82	0.232	71.1	51721.261904251136	67891.69222810809	-16170.430323856956	46.5	7533	5.61	4074063	0	1	0.0	0	0	0.0	0.0	0.5680647467311557	0.8229838658936565	0.9350162426854148	0.3546048870425356	0.9709418174260523	-0.23931566428755754	0	1	1693.0	1662.0	3809.0	2601.0	1959.0
R02	ILI	2023-02-12	2437	59.817	2.07	2466.0	2096.1	2835.9	0	14.77	53.2	0.0	3.33	0.223	62.3	55229.72190718617	76575.1803286931	-21345.458421506926	46.5	8474	7.8	4074063	0	1	0.0	0	0	0.0	0.0	0.6631226582407952	0.7485107481711012	0.9927088740980539	0.120536680255323	0.8229838658936566	-0.5680647467311556	0	1	2937.0	1693.0	1662.0	3809.0	2601.0	1959.0
R02	ILI	2023-02-19	2119	52.012	0.6	2228.03	1893.83	2562.24	0	15.92	45.2	0.0	2.8	0.325	81.4	65212.910738521314	47002.29149902878	18210.61923949253	46.5	2953	7.02	4074063	0	0	0.0	0	0	0.0	0.0	0.7485107481711012	0.6631226582407953	0.992708874098054	-0.1205366802553229	0.5680647467311557	-0.8229838658936565	0	0	2437.0	2937.0	1693.0	1662.0	3809.0	2601.0	1959.0
R02	ILI	2023-02-26	2613	64.137	2.48	2708.72	2302.41	3115.02	0	16.14	60.4	13.0	2.83	0.243	98.2	81645.68875470282	62178.26840518138	19467.42034952144	46.5	5266	4.37	4074063	0	0	0.0	0	0	0.0	0.0	0.8229838658936565	0.5680647467311558	0.9350162426854149	-0.3546048870425355	0.2393156642875577	-0.9709418174260522	0	0	2119.0	2437.0	2937.0	1693.0	1662.0	3809.0	2601.0	1959.0
R02	ILI	2023-03-05	2193	53.828	2.23	2420.1	2057.09	2783.12	0	17.41	47.9	0.0	3.7	0.386	79.8	46311.54481431699	37594.013258943014	8717.531555373978	46.5	4102	9.62	4074063	0	0	0.0	0	0	0.0	0.0	0.8854560256532098	0.46472317204376856	0.8229838658936566	-0.5680647467311556	-0.12053668025532283	-0.992708874098054	0	0	2613.0	2119.0	2437.0	2937.0	1693.0	1662.0	3809.0	2601.0	1959.0
R02	ILI	2023-03-12	1981	48.625	1.05	2021.52	1718.29	2324.75	0	19.44	61.0	0.0	4.46	0.368	71.9	70481.86219879016	59518.26356866731	10963.598630122848	46.5	7718	5.51	4074063	2	0	0.0	0	0	21.17751867999699	0.0	0.9350162426854148	0.3546048870425356	0.6631226582407951	-0.7485107481711012	-0.46472317204376806	-0.88545602565321	0	0	2193.0	2613.0	2119.0	2437.0	2937.0	1693.0	1662.0	3809.0	2601.0	1959.0
R02	ILI	2023-03-19	1842	45.213	1.33	1948.92	1656.58	2241.26	0	20.85	66.5	15.3	2.68	0.363	58.1	33292.264785869214	55866.74863927997	-22574.483853410755	46.5	4240	6.41	4074063	0	0	0.0	0	0	0.0	0.0	0.9709418174260521	0.23931566428755807	0.464723172043769	-0.8854560256532095	-0.748510748171101	-0.6631226582407955	0	0	1981.0	2193.0	2613.0	2119.0	2437.0	2937.0	1693.0	1662.0	3809.0	2601.0	1959.0
R02	ILI	2023-03-26	1228	30.142	2.87	1296.87	1102.34	1491.4	0	22.54	77.0	39.7	3.77	0.288	62.3	52679.802710512166	19907.318537625553	32772.484172886616	46.5	6581	9.61	4074063	1	0	0.0	0	0	79.59979941040888	0.0	0.9927088740980539	0.120536680255323	0.2393156642875577	-0.9709418174260522	-0.9350162426854146	-0.35460488704253595	0	0	1842.0	1981.0	2193.0	2613.0	2119.0	2437.0	2937.0	1693.0	1662.0	3809.0	2601.0	1959.0
R02	ILI	2023-04-02	1227	30.117	1.43	1148.39	976.13	1320.65	0	22.06	65.3	21.1	3.38	0.419	44.6	61700.18091200781	26003.496060088153	35696.68485191966	46.5	3140	9.02	4074063	0	0	0.0	0	0	0.0	0.0	0.9999999999999999	-1.6081226496766366e-16	-3.216245299353273e-16	-1.0	-1.0	-1.8369701987210297e-16	0	0	1228.0	1842.0	1981.0	2193.0	2613.0	2119.0	2437.0	2937.0	1693.0	1662.0	3809.0	2601.0
R02	ILI	2023-04-09	1695	41.605	0.66	1730.42	1470.86	1989.98	0	26.36	67.3	18.7	1.69	0.535	45.2	65045.31059597775	98222.06672814621	-33176.756132168455	46.5	4397	3.49	4074063	0	0	0.0	0	0	0.0	0.0	0.992708874098054	-0.1205366802553229	-0.2393156642875575	-0.9709418174260523	-0.9350162426854148	0.3546048870425356	0	0	1227.0	1228.0	1842.0	1981.0	2193.0	2613.0	2119.0	2437.0	2937.0	1693.0	1662.0	3809.0
R02	ILI	2023-04-16	1954	47.962	1.91	2115.87	1798.49	2433.25	0	26.77	71.1	8.6	1.46	0.485	65.0	56520.26529388507	116391.20053707817	-59870.9352431931	46.5	5167	2.78	4074063	0	0	0.0	0	0	0.0	0.0	0.9709418174260523	-0.23931566428755754	-0.46472317204376806	-0.88545602565321	-0.7485107481711017	0.6631226582407945	0	0	1695.0	1227.0	1228.0	1842.0	1981.0	2193.0	2613.0	2119.0	2437.0	2937.0	1693.0	1662.0
R02	ILI	2023-04-23	1471	36.106	1.03	1522.9	1294.47	1751.34	0	29.0	70.7	11.2	2.3	0.557	65.9	74643.6991078721	93027.79528912621	-18384.096181254106	46.5	5619	6.02	4074063	0	0	0.0	0	0	0.0	0.0	0.9350162426854149	-0.3546048870425355	-0.663122658240795	-0.7485107481711014	-0.46472317204376834	0.8854560256532098	0	0	1954.0	1695.0	1227.0	1228.0	1842.0	1981.0	2193.0	2613.0	2119.0	2437.0	2937.0	1693.0
R02	ILI	2023-04-30	1360	33.382	1.77	1479.1	1257.24	1700.97	0	24.93	73.9	43.3	3.06	0.389	97.7	121645.38207392709	56033.54840681694	65611.83366711016	46.5	4014	6.67	4074063	0	0	0.0	0	0	0.0	0.0	0.8854560256532099	-0.4647231720437685	-0.8229838658936565	-0.5680647467311558	-0.12053668025532276	0.992708874098054	0	0	1471.0	1954.0	1695.0	1227.0	1228.0	1842.0	1981.0	2193.0	2613.0	2119.0	2437.0	2937.0
R02	ILI	2023-05-07	1622	39.813	1.62	1857.55	1578.92	2136.19	1	30.61	74.0	32.0	4.56	0.536	70.9	64408.124545632025	63763.35226397847	644.7722816535534	46.5	4910	8.68	4074063	1	0	0.0	0	0	37.96089483353295	0.0	0.8229838658936566	-0.5680647467311556	-0.9350162426854146	-0.35460488704253595	0.23931566428755735	0.9709418174260523	0	0	1360.0	1471.0	1954.0	1695.0	1227.0	1228.0	1842.0	1981.0	2193.0	2613.0	2119.0	2437.0
R02	ILI	2023-05-14	1468	36.033	2.11	1471.06	1250.4	1691.72	0	30.28	77.1	63.7	2.38	0.465	61.4	98371.13663050738	109377.48533878021	-11006.348708272839	46.5	4030	6.74	4074063	0	0	0.0	0	0	0.0	0.0	0.7485107481711014	-0.663122658240795	-0.9927088740980539	-0.12053668025532357	0.5680647467311555	0.8229838658936567	0	0	1622.0	1360.0	1471.0	1954.0	1695.0	1227.0	1228.0	1842.0	1981.0	2193.0	2613.0	2119.0
R02	ILI	2023-05-21	819	20.103	1.02	854.14	726.02	982.26	0	30.51	78.1	54.0	1.93	0.449	71.6	63399.76266691339	56803.703644166366	6596.059022747024	46.5	6297	5.68	4074063	2	0	0.0	0	0	54.350377544109314	0.0	0.6631226582407951	-0.7485107481711012	-0.9927088740980539	0.12053668025532321	0.8229838658936559	0.5680647467311567	0	0	1468.0	1622.0	1360.0	1471.0	1954.0	1695.0	1227.0	1228.0	1842.0	1981.0	2193.0	2613.0
R02	ILI	2023-05-28	1039	25.503	0.73	1158.83	985.0	1332.65	0	31.64	89.7	16.4	3.37	0.223	88.7	68237.29524156495	100328.5105239913	-32091.215282426347	46.5	5694	8.42	4074063	0	0	0.0	0	0	0.0	0.0	0.5680647467311557	-0.8229838658936565	-0.9350162426854148	0.3546048870425356	0.9709418174260522	0.23931566428755788	0	0	819.0	1468.0	1622.0	1360.0	1471.0	1954.0	1695.0	1227.0	1228.0	1842.0	1981.0	2193.0
R02	ILI	2023-06-04	1709	41.948	0.89	1640.24	1394.2	1886.27	0	30.12	77.3	65.7	1.37	0.456	58.3	50810.01227066934	88193.13799834698	-37383.125727677645	46.5	5131	7.67	4074063	0	0	0.0	0	0	0.0	0.0	0.464723172043769	-0.8854560256532095	-0.8229838658936571	0.5680647467311547	0.9927088740980541	-0.12053668025532221	0	0	1039.0	819.0	1468.0	1622.0	1360.0	1471.0	1954.0	1695.0	1227.0	1228.0	1842.0	1981.0
R02	ILI	2023-06-11	1033	25.356	1.4	1052.55	894.67	1210.43	0	31.8	92.2	94.8	3.52	0.169	80.8	84415.59835050884	91412.46422234798	-6996.865871839138	46.5	4800	5.18	4074063	0	0	0.0	2	0	0.0	0.0	0.3546048870425359	-0.9350162426854147	-0.6631226582407955	0.7485107481711009	0.8854560256532101	-0.46472317204376784	0	0	1709.0	1039.0	819.0	1468.0	1622.0	1360.0	1471.0	1954.0	1695.0	1227.0	1228.0	1842.0
R02	ILI	2023-06-18	1500	36.818	0.98	1603.61	1363.06	1844.15	0	32.16	76.3	88.0	1.52	0.526	80.7	25617.163436818242	19813.145953832165	5804.017482986077	46.5	5309	7.61	4074063	0	0	0.0	0	0	0.0	0.0	0.2393156642875577	-0.9709418174260522	-0.46472317204376834	0.8854560256532098	0.6631226582407956	-0.7485107481711007	0	0	1033.0	1709.0	1039.0	819.0	1468.0	1622.0	1360.0	1471.0	1954.0	1695.0	1227.0	1228.0
R02	ILI	2023-06-25	913	22.41	1.11	884.94	752.2	1017.68	0	33.46	77.0	93.8	2.86	0.539	64.6	42147.17921958729	116406.8257633173	-74259.64654373002	46.5	3017	5.26	4074063	0	0	0.0	0	0	0.0	0.0	0.12053668025532308	-0.9927088740980538	-0.23931566428755785	0.9709418174260521	0.3546048870425361	-0.9350162426854146	0	0	1500.0	1033.0	1709.0	1039.0	819.0	1468.0	1622.0	1360.0	1471.0	1954.0	1695.0	1227.0
R02	ILI	2023-07-02	855	20.986	1.95	841.62	715.38	967.86	0	35.21	71.5	92.3	2.97	0.72	65.4	103002.02508757335	51949.21617877608	51052.80890879727	46.5	4896	6.37	4074063	0	0	0.0	0	0	0.0	0.0	-3.216245299353273e-16	-1.0	6.432490598706546e-16	1.0	3.6739403974420594e-16	-1.0	0	0	913.0	1500.0	1033.0	1709.0	1039.0	819.0	1468.0	1622.0	1360.0	1471.0	1954.0	1695.0
R02	ILI	2023-07-09	822	20.176	2.2	851.02	723.36	978.67	0	34.13	69.4	98.0	2.35	0.739	62.2	57795.59994700204	99230.92017733719	-41435.32023033515	46.5	3763	8.1	4074063	0	0	0.0	1	0	0.0	0.0	-0.12053668025532283	-0.992708874098054	0.23931566428755735	0.9709418174260523	-0.3546048870425354	-0.9350162426854148	0	0	855.0	913.0	1500.0	1033.0	1709.0	1039.0	819.0	1468.0	1622.0	1360.0	1471.0	1954.0
R02	ILI	2023-07-16	1061	26.043	2.02	1161.57	987.33	1335.8	0	34.77	72.1	50.1	1.25	0.692	79.1	66431.63716684698	57877.43760199012	8554.199564856863	46.5	4716	6.29	4074063	0	0	0.0	0	0	0.0	0.0	-0.2393156642875575	-0.9709418174260523	0.46472317204376795	0.88545602565321	-0.6631226582407951	-0.7485107481711013	0	0	822.0	855.0	913.0	1500.0	1033.0	1709.0	1039.0	819.0	1468.0	1622.0	1360.0	1471.0
R02	ILI	2023-07-23	468	11.487	1.27	509.91	433.43	586.4	0	31.6	87.9	34.5	3.86	0.262	73.2	69892.67960625506	98998.69874127413	-29106.019135019073	46.5	3783	9.01	4074063	0	0	0.0	2	0	0.0	0.0	-0.3546048870425357	-0.9350162426854148	0.6631226582407952	0.7485107481711012	-0.8854560256532089	-0.4647231720437701	0	0	1061.0	822.0	855.0	913.0	1500.0	1033.0	1709.0	1039.0	819.0	1468.0	1622.0	1360.0
R02	ILI	2023-07-30	714	17.526	1.57	736.45	625.98	846.92	0	32.49	70.2	81.1	2.47	0.671	86.5	68340.52723025315	27498.58471521501	40841.94251503814	46.5	3930	10.15	4074063	0	1	0.0	0	0	0.0	0.0	-0.46472317204376806	-0.88545602565321	0.8229838658936559	0.5680647467311567	-0.9927088740980536	-0.1205366802553247	0	1	468.0	1061.0	822.0	855.0	913.0	1500.0	1033.0	1709.0	1039.0	819.0	1468.0	1622.0
R02	ILI	2023-08-06	588	14.433	0.38	649.18	551.81	746.56	0	32.09	73.2	62.1	2.45	0.592	74.6	88306.7314407897	62825.664950011385	25481.06649077832	46.5	5330	5.47	4074063	1	1	0.0	0	0	32.11174368024869	0.0	-0.5680647467311556	-0.8229838658936566	0.9350162426854146	0.35460488704253607	-0.9709418174260526	0.23931566428755632	0	1	714.0	468.0	1061.0	822.0	855.0	913.0	1500.0	1033.0	1709.0	1039.0	819.0	1468.0
R02	ILI	2023-08-13	707	17.354	1.77	785.06	667.3	902.82	0	29.11	60.7	79.8	2.64	0.751	67.2	56193.145371923805	16871.00742708159	39322.137944842216	46.5	6107	6.08	4074063	0	1	0.0	0	0	0.0	0.0	-0.663122658240795	-0.7485107481711014	0.9927088740980539	0.1205366802553237	-0.8229838658936562	0.568064746731156	0	1	588.0	714.0	468.0	1061.0	822.0	855.0	913.0	1500.0	1033.0	1709.0	1039.0	819.0
R02	ILI	2023-08-20	743	18.237	1.33	767.38	652.27	882.48	0	30.28	70.4	49.0	1.88	0.6	72.9	45769.607988766504	56368.69624332304	-10599.088254556533	46.5	6071	4.92	4074063	0	0	0.0	0	1	0.0	0.0	-0.7485107481711012	-0.6631226582407952	0.9927088740980539	-0.12053668025532309	-0.5680647467311553	0.8229838658936567	0	0	707.0	588.0	714.0	468.0	1061.0	822.0	855.0	913.0	1500.0	1033.0	1709.0	1039.0
R02	ILI	2023-08-27	675	16.568	1.09	719.79	611.82	827.76	0	28.08	68.6	20.0	3.32	0.568	77.1	53686.97491252101	97642.607038758	-43955.63212623699	46.5	4357	6.95	4074063	0	0	0.0	0	0	0.0	0.0	-0.8229838658936565	-0.5680647467311558	0.9350162426854149	-0.35460488704253545	-0.2393156642875572	0.9709418174260523	0	0	743.0	707.0	588.0	714.0	468.0	1061.0	822.0	855.0	913.0	1500.0	1033.0	1709.0
R02	ILI	2023-09-03	452	11.095	1.91	454.1	385.98	522.21	0	28.47	70.2	81.2	3.31	0.55	42.4	38049.93639852872	115958.93188924226	-77908.99549071354	46.5	3153	6.89	4074063	0	0	0.0	0	0	0.0	0.0	-0.8854560256532095	-0.46472317204376906	0.8229838658936571	-0.5680647467311546	0.1205366802553238	0.9927088740980538	0	0	675.0	743.0	707.0	588.0	714.0	468.0	1061.0	822.0	855.0	913.0	1500.0	1033.0
R02	ILI	2023-09-10	294	7.216	1.99	334.24	284.1	384.38	3	25.46	56.6	41.8	2.91	0.671	59.1	70181.05218890656	58464.94461460041	11716.107574306145	46.5	3824	7.83	4074063	0	0	0.0	1	0	0.0	0.0	-0.9350162426854146	-0.35460488704253595	0.6631226582407956	-0.7485107481711007	0.4647231720437677	0.8854560256532101	0	0	452.0	675.0	743.0	707.0	588.0	714.0	468.0	1061.0	822.0	855.0	913.0	1500.0
R02	ILI	2023-09-17	326	8.002	1.53	331.78	282.01	381.55	0	26.0	53.3	22.1	1.37	0.748	56.2	46035.485361288134	109188.61844498708	-63153.133083698944	46.5	4261	7.99	4074063	0	0	0.0	0	0	0.0	0.0	-0.9709418174260522	-0.2393156642875578	0.4647231720437685	-0.8854560256532098	0.7485107481711007	0.6631226582407957	0	0	294.0	452.0	675.0	743.0	707.0	588.0	714.0	468.0	1061.0	822.0	855.0	913.0
R02	ILI	2023-09-24	988	24.251	1.25	1107.12	941.05	1273.19	0	22.9	49.3	48.3	1.74	0.654	109.5	114880.81433251858	76273.36128920106	38607.453043317524	46.5	5711	9.64	4074063	2	0	1428.0	0	0	72.68969593208921	3.505100436591187	-0.9927088740980539	-0.12053668025532357	0.2393156642875588	-0.970941817426052	0.9350162426854146	0.3546048870425363	0	0	326.0	294.0	452.0	675.0	743.0	707.0	588.0	714.0	468.0	1061.0	822.0	855.0
R02	ILI	2023-10-01	656	16.102	0.71	657.9	559.21	756.58	0	23.84	55.1	2.8	3.06	0.621	61.4	61252.54571290611	107976.0179973728	-46723.47228446668	46.5	4527	5.54	4074063	0	0	3585.0	0	1	0.0	8.799569373374933	-1.0	-1.8369701987210297e-16	3.6739403974420594e-16	-1.0	0.9999999999999998	5.51091059616309e-16	0	0	988.0	326.0	294.0	452.0	675.0	743.0	707.0	588.0	714.0	468.0	1061.0	822.0
R02	ILI	2023-10-08	613	15.046	2.48	589.86	501.38	678.34	0	22.12	69.5	10.8	3.42	0.37	59.5	95230.37405912609	122585.45673151169	-27355.0826723856	46.5	6022	9.98	4074063	0	0	7402.0	0	0	0.0	18.16859484008961	-0.9927088740980539	0.12053668025532321	-0.2393156642875581	-0.9709418174260521	0.9350162426854156	-0.3546048870425336	1	0	656.0	988.0	326.0	294.0	452.0	675.0	743.0	707.0	588.0	714.0	468.0	1061.0
R02	ILI	2023-10-15	712	17.476	1.0	773.83	657.75	889.9	0	20.68	61.8	0.0	3.95	0.408	80.6	44592.51538361521	112829.69065007848	-68237.17526646328	46.5	7198	11.06	4074063	0	0	8911.0	0	0	0.0	21.872513998924415	-0.9709418174260523	0.2393156642875574	-0.4647231720437678	-0.8854560256532101	0.7485107481711026	-0.6631226582407936	1	0	613.0	656.0	988.0	326.0	294.0	452.0	675.0	743.0	707.0	588.0	714.0	468.0
R02	ILI	2023-10-22	829	20.348	1.55	846.16	719.24	973.08	0	18.83	51.9	18.2	3.0	0.425	46.4	68634.20345929312	86540.82918445098	-17906.625725157865	46.5	5508	6.57	4074063	0	0	1352.0	0	0	0.0	3.318554474979891	-0.9350162426854148	0.3546048870425356	-0.6631226582407951	-0.7485107481711013	0.4647231720437687	-0.8854560256532098	0	0	712.0	613.0	656.0	988.0	326.0	294.0	452.0	675.0	743.0	707.0	588.0	714.0
R02	ILI	2023-10-29	888	21.796	1.73	918.01	780.31	1055.71	0	17.47	44.0	0.0	3.0	0.418	72.7	106184.67711769989	77242.23438585369	28942.442731846197	46.5	6758	8.16	4074063	0	0	5906.0	0	0	0.0	14.496584858898844	-0.88545602565321	0.464723172043768	-0.8229838658936558	-0.5680647467311567	0.12053668025532488	-0.9927088740980536	0	0	829.0	712.0	613.0	656.0	988.0	326.0	294.0	452.0	675.0	743.0	707.0	588.0
R02	ILI	2023-11-05	968	23.76	0.75	999.94	849.95	1149.93	0	15.64	46.8	0.0	2.95	0.3	86.2	80277.48260909322	99852.31166500087	-19574.829055907656	46.5	2776	7.72	4074063	0	0	9712.0	0	0	0.0	23.83861025222241	-0.8229838658936571	0.5680647467311547	-0.935016242685414	-0.35460488704253784	-0.23931566428755613	-0.9709418174260527	0	0	888.0	829.0	712.0	613.0	656.0	988.0	326.0	294.0	452.0	675.0	743.0	707.0
R02	ILI	2023-11-12	1032	25.331	1.8	1039.26	883.37	1195.15	0	17.24	46.0	0.0	1.17	0.391	76.4	77740.28333773991	26636.173660189055	51104.10967755085	46.5	5567	7.91	4074063	0	0	5355.0	0	0	0.0	13.144126637216951	-0.7485107481711012	0.6631226582407952	-0.9927088740980539	-0.12053668025532294	-0.5680647467311573	-0.8229838658936554	0	0	968.0	888.0	829.0	712.0	613.0	656.0	988.0	326.0	294.0	452.0	675.0	743.0
R02	ILI	2023-11-19	1519	37.285	2.57	1670.75	1420.14	1921.37	0	15.59	43.6	0.0	1.64	0.315	85.8	38991.2611335236	81752.05085866524	-42760.78972514164	46.5	6690	5.73	4074063	0	0	4242.0	0	0	0.0	10.412210120462056	-0.6631226582407955	0.7485107481711009	-0.9927088740980541	0.12053668025532209	-0.8229838658936556	-0.5680647467311569	0	0	1032.0	968.0	888.0	829.0	712.0	613.0	656.0	988.0	326.0	294.0	452.0	675.0
R02	ILI	2023-11-26	1409	34.585	2.18	1575.89	1339.5	1812.27	0	14.51	45.6	0.0	2.52	0.245	84.1	69990.15276918984	16950.514448503804	53039.638320686034	46.5	4968	8.38	4074063	0	0	7139.0	0	0	0.0	17.52304763082947	-0.5680647467311558	0.8229838658936564	-0.9350162426854149	0.35460488704253534	-0.9709418174260527	-0.23931566428755566	0	0	1519.0	1032.0	968.0	888.0	829.0	712.0	613.0	656.0	988.0	326.0	294.0	452.0
R02	ILI	2023-12-03	1980	48.6	1.31	1976.58	1680.09	2273.07	0	13.27	41.0	0.0	2.15	0.193	65.4	33649.56584098447	116506.06998099631	-82856.50414001185	46.5	4623	8.05	4074063	0	0	4903.0	0	0	0.0	12.034669076055033	-0.46472317204376834	0.8854560256532098	-0.8229838658936562	0.568064746731156	-0.9927088740980541	0.12053668025532184	0	0	1409.0	1519.0	1032.0	968.0	888.0	829.0	712.0	613.0	656.0	988.0	326.0	294.0
R02	ILI	2023-12-10	1959	48.085	0.89	2156.61	1833.12	2480.11	0	13.64	36.7	0.0	1.78	0.23	67.2	57758.95003542403	59021.944172178446	-1262.994136754416	46.5	4137	7.29	4074063	0	0	0.0	0	1	0.0	0.0	-0.354604887042536	0.9350162426854146	-0.6631226582407957	0.7485107481711007	-0.8854560256532102	0.46472317204376756	0	0	1980.0	1409.0	1519.0	1032.0	968.0	888.0	829.0	712.0	613.0	656.0	988.0	326.0
R02	ILI	2023-12-17	1773	43.519	1.56	2058.75	1749.93	2367.56	0	12.46	50.2	0.0	3.33	0.123	47.7	61096.08386731927	84587.26891982008	-23491.185052500812	46.5	5264	6.62	4074063	0	0	0.0	0	0	0.0	0.0	-0.23931566428755785	0.9709418174260521	-0.46472317204376856	0.8854560256532098	-0.663122658240796	0.7485107481711005	0	0	1959.0	1980.0	1409.0	1519.0	1032.0	968.0	888.0	829.0	712.0	613.0	656.0	988.0
R02	ILI	2023-12-24	2673	65.61	0.71	3051.48	2593.76	3509.2	0	13.08	46.6	0.0	3.35	0.164	62.2	50413.11066108808	45169.02717872788	5244.083482360198	46.5	4789	2.48	4074063	0	0	0.0	0	0	0.0	0.0	-0.12053668025532364	0.9927088740980539	-0.23931566428755893	0.9709418174260519	-0.35460488704253645	0.9350162426854145	0	0	1773.0	1959.0	1980.0	1409.0	1519.0	1032.0	968.0	888.0	829.0	712.0	613.0	656.0
R02	ILI	2023-12-31	1366	33.529	3.57	1528.84	1299.52	1758.17	0	14.37	57.1	0.0	2.14	0.188	91.8	52285.65022840434	120085.80711076467	-67800.15688236033	46.5	6455	8.07	4074063	0	0	0.0	0	0	0.0	0.0	6.432490598706546e-16	1.0	1.2864981197413093e-15	1.0	-7.347880794884119e-16	1.0	0	0	2673.0	1773.0	1959.0	1980.0	1409.0	1519.0	1032.0	968.0	888.0	829.0	712.0	613.0
R02	ILI	2024-01-07	2257	55.399	2.07	2408.68	2047.38	2769.98	0	14.65	38.2	0.0	2.27	0.288	49.8	104499.56789974832	70210.36329125187	34289.20460849645	46.5	4699	9.61	4074063	0	0	0.0	0	0	0.0	0.0	0.12053668025532305	0.9927088740980538	0.2393156642875578	0.9709418174260521	0.3546048870425357	0.9350162426854147	1	0	1366.0	2673.0	1773.0	1959.0	1980.0	1409.0	1519.0	1032.0	968.0	888.0	829.0	712.0
R02	ILI	2024-01-14	1560	38.291	1.71	1683.23	1430.74	1935.71	0	11.89	36.0	0.0	2.47	0.121	73.5	38774.91566767106	73395.34038416874	-34620.42471649768	46.5	6280	6.31	4074063	0	0	0.0	0	0	0.0	0.0	0.2393156642875578	0.9709418174260521	0.4647231720437685	0.8854560256532098	0.6631226582407952	0.7485107481711012	0	0	2257.0	1366.0	2673.0	1773.0	1959.0	1980.0	1409.0	1519.0	1032.0	968.0	888.0	829.0
R02	ILI	2024-01-21	2753	67.574	1.62	2782.83	2365.41	3200.25	0	15.23	37.4	0.0	2.33	0.327	69.3	102419.73223150164	109020.16648371074	-6600.434252209103	46.5	6385	3.75	4074063	0	0	0.0	0	0	0.0	0.0	0.3546048870425357	0.9350162426854147	0.6631226582407952	0.7485107481711012	0.8854560256532098	0.46472317204376856	0	0	1560.0	2257.0	1366.0	2673.0	1773.0	1959.0	1980.0	1409.0	1519.0	1032.0	968.0	888.0
R02	ILI	2024-01-28	2186	53.657	1.97	2526.85	2147.82	2905.88	0	14.7	38.2	0.0	2.63	0.291	77.4	66664.39984117445	103920.56835158888	-37256.16851041443	46.5	5858	6.27	4074063	0	0	0.0	0	0	0.0	0.0	0.4647231720437685	0.8854560256532098	0.8229838658936565	0.5680647467311558	0.9927088740980539	0.120536680255323	0	0	2753.0	1560.0	2257.0	1366.0	2673.0	1773.0	1959.0	1980.0	1409.0	1519.0	1032.0	968.0
R02	ILI	2024-02-04	1493	36.646	1.7	1531.56	1301.83	1761.3	0	14.9	65.0	0.0	2.08	0.171	60.7	71610.0672495183	63250.28607586852	8359.781173649775	46.5	2935	7.3	4074063	0	1	0.0	0	0	0.0	0.0	0.5680647467311557	0.8229838658936565	0.9350162426854148	0.3546048870425356	0.9709418174260523	-0.23931566428755754	0	1	2186.0	2753.0	1560.0	2257.0	1366.0	2673.0	1773.0	1959.0	1980.0	1409.0	1519.0	1032.0
R02	ILI	2024-02-11	2397	58.836	1.9	2496.42	2121.96	2870.88	0	14.67	45.4	0.0	3.64	0.255	61.4	61159.8758660556	63686.57564234387	-2526.6997762882747	46.5	2981	1.65	4074063	0	1	0.0	0	0	0.0	0.0	0.6631226582407952	0.7485107481711012	0.9927088740980539	0.120536680255323	0.8229838658936566	-0.5680647467311556	0	1	1493.0	2186.0	2753.0	1560.0	2257.0	1366.0	2673.0	1773.0	1959.0	1980.0	1409.0	1519.0
R02	ILI	2024-02-18	1604	39.371	1.05	1819.58	1546.64	2092.52	0	15.24	55.3	0.0	3.01	0.234	73.0	54232.33684362481	60610.850684998855	-6378.513841374042	46.5	4275	7.43	4074063	0	0	0.0	0	0	0.0	0.0	0.7485107481711012	0.6631226582407953	0.992708874098054	-0.1205366802553229	0.5680647467311557	-0.8229838658936565	0	0	2397.0	1493.0	2186.0	2753.0	1560.0	2257.0	1366.0	2673.0	1773.0	1959.0	1980.0	1409.0
R02	ILI	2024-02-25	2010	49.336	1.32	1971.75	1675.99	2267.51	0	15.43	65.1	21.8	2.01	0.189	64.2	49961.8918898185	97004.1780334423	-47042.286143623794	46.5	4468	11.26	4074063	0	0	0.0	0	0	0.0	0.0	0.8229838658936565	0.5680647467311558	0.9350162426854149	-0.3546048870425355	0.2393156642875577	-0.9709418174260522	0	0	1604.0	2397.0	1493.0	2186.0	2753.0	1560.0	2257.0	1366.0	2673.0	1773.0	1959.0	1980.0
R02	ILI	2024-03-03	2214	54.344	1.05	2533.22	2153.24	2913.21	0	18.68	59.0	5.3	4.11	0.356	67.3	65505.30709831971	30083.65688998331	35421.6502083364	46.5	5119	6.49	4074063	0	0	0.0	0	0	0.0	0.0	0.8854560256532098	0.46472317204376856	0.8229838658936566	-0.5680647467311556	-0.12053668025532283	-0.992708874098054	0	0	2010.0	1604.0	2397.0	1493.0	2186.0	2753.0	1560.0	2257.0	1366.0	2673.0	1773.0	1959.0
R02	ILI	2024-03-10	1526	37.456	1.32	1520.09	1292.08	1748.11	0	18.55	49.4	0.0	2.47	0.433	96.9	106236.86210508975	69117.2088833066	37119.653221783155	46.5	4801	5.27	4074063	0	0	0.0	0	0	0.0	0.0	0.9350162426854148	0.3546048870425356	0.6631226582407951	-0.7485107481711012	-0.46472317204376806	-0.88545602565321	0	0	2214.0	2010.0	1604.0	2397.0	1493.0	2186.0	2753.0	1560.0	2257.0	1366.0	2673.0	1773.0
R02	ILI	2024-03-17	2060	50.564	1.63	2214.45	1882.29	2546.62	0	20.1	63.0	5.3	3.45	0.374	107.9	98017.34741693703	84446.41160979103	13570.935807146001	46.5	4669	6.7	4074063	0	0	0.0	0	0	0.0	0.0	0.9709418174260521	0.23931566428755807	0.464723172043769	-0.8854560256532095	-0.748510748171101	-0.6631226582407955	0	0	1526.0	2214.0	2010.0	1604.0	2397.0	1493.0	2186.0	2753.0	1560.0	2257.0	1366.0	2673.0
R02	ILI	2024-03-24	3006	73.784	1.41	3294.7	2800.5	3788.91	0	21.34	60.4	33.7	3.05	0.449	97.7	98351.28564596572	35842.073582448604	62509.212063517116	46.5	6395	9.21	4074063	0	0	0.0	0	0	0.0	0.0	0.9927088740980539	0.120536680255323	0.2393156642875577	-0.9709418174260522	-0.9350162426854146	-0.35460488704253595	0	0	2060.0	1526.0	2214.0	2010.0	1604.0	2397.0	1493.0	2186.0	2753.0	1560.0	2257.0	1366.0
R02	ILI	2024-03-31	1740	42.709	0.48	1943.09	1651.62	2234.55	0	23.95	63.7	31.8	3.39	0.507	82.3	60055.86536486226	20633.362977874738	39422.502386987515	46.5	3804	10.45	4074063	0	0	0.0	0	0	0.0	0.0	0.9999999999999999	-1.6081226496766366e-16	-3.216245299353273e-16	-1.0	-1.0	-1.8369701987210297e-16	0	0	3006.0	2060.0	1526.0	2214.0	2010.0	1604.0	2397.0	1493.0	2186.0	2753.0	1560.0	2257.0
R02	ILI	2024-04-07	1577	38.708	0.97	1844.02	1567.41	2120.62	0	25.13	75.9	50.6	3.61	0.365	79.7	53450.9605038772	69298.24536486031	-15847.284860983113	46.5	5984	9.46	4074063	2	0	0.0	0	0	32.4245983830635	0.0	0.992708874098054	-0.1205366802553229	-0.2393156642875575	-0.9709418174260523	-0.9350162426854148	0.3546048870425356	0	0	1740.0	3006.0	2060.0	1526.0	2214.0	2010.0	1604.0	2397.0	1493.0	2186.0	2753.0	1560.0
R02	ILI	2024-04-14	1951	47.888	1.21	1991.32	1692.62	2290.01	0	25.58	71.6	58.5	1.85	0.443	75.5	50769.98274825761	44904.29649972326	5865.6862485343445	46.5	4626	7.94	4074063	0	0	0.0	0	0	0.0	0.0	0.9709418174260523	-0.23931566428755754	-0.46472317204376806	-0.88545602565321	-0.7485107481711017	0.6631226582407945	0	0	1577.0	1740.0	3006.0	2060.0	1526.0	2214.0	2010.0	1604.0	2397.0	1493.0	2186.0	2753.0
R02	ILI	2024-04-21	1096	26.902	0.74	1222.89	1039.46	1406.32	0	26.53	72.7	66.8	2.65	0.451	70.7	99209.22699424438	59840.85392023581	39368.373074008574	46.5	5772	7.49	4074063	0	0	0.0	0	0	0.0	0.0	0.9350162426854149	-0.3546048870425355	-0.663122658240795	-0.7485107481711014	-0.46472317204376834	0.8854560256532098	0	0	1951.0	1577.0	1740.0	3006.0	2060.0	1526.0	2214.0	2010.0	1604.0	2397.0	1493.0	2186.0
R02	ILI	2024-04-28	1165	28.596	2.1	1276.68	1085.18	1468.18	0	26.53	79.5	60.8	4.23	0.338	65.4	52603.001077863	110071.46641285229	-57468.46533498928	46.5	6006	11.14	4074063	0	0	0.0	0	0	0.0	0.0	0.8854560256532099	-0.4647231720437685	-0.8229838658936565	-0.5680647467311558	-0.12053668025532276	0.992708874098054	0	0	1096.0	1951.0	1577.0	1740.0	3006.0	2060.0	1526.0	2214.0	2010.0	1604.0	2397.0	1493.0
R02	ILI	2024-05-05	1474	36.18	0.72	1612.78	1370.86	1854.69	0	29.52	77.6	85.6	2.42	0.436	74.2	105816.15460790896	78497.90621852373	27318.248389385233	46.5	4783	7.91	4074063	0	0	0.0	0	0	0.0	0.0	0.8229838658936566	-0.5680647467311556	-0.9350162426854146	-0.35460488704253595	0.23931566428755735	0.9709418174260523	0	0	1165.0	1096.0	1951.0	1577.0	1740.0	3006.0	2060.0	1526.0	2214.0	2010.0	1604.0	2397.0
R02	ILI	2024-05-12	1185	29.086	0.48	1252.12	1064.3	1439.93	0	30.99	78.5	50.9	2.66	0.45	86.1	53827.05976555713	91234.40211338444	-37407.3423478273	46.5	4207	6.8	4074063	0	0	0.0	0	0	0.0	0.0	0.7485107481711014	-0.663122658240795	-0.9927088740980539	-0.12053668025532357	0.5680647467311555	0.8229838658936567	0	0	1474.0	1165.0	1096.0	1951.0	1577.0	1740.0	3006.0	2060.0	1526.0	2214.0	2010.0	1604.0
R02	ILI	2024-05-19	851	20.888	0.2	899.93	764.94	1034.92	0	29.93	79.3	50.9	3.46	0.413	47.2	79485.09390266589	50599.8385905247	28885.25531214119	46.5	3912	8.17	4074063	0	0	0.0	0	0	0.0	0.0	0.6631226582407951	-0.7485107481711012	-0.9927088740980539	0.12053668025532321	0.8229838658936559	0.5680647467311567	0	0	1185.0	1474.0	1165.0	1096.0	1951.0	1577.0	1740.0	3006.0	2060.0	1526.0	2214.0	2010.0
R02	ILI	2024-05-26	1216	29.847	2.63	1168.19	992.96	1343.42	0	31.28	81.8	100.7	2.45	0.387	61.7	68616.79374239419	28133.337855118654	40483.45588727554	46.5	3854	9.2	4074063	0	0	0.0	0	1	0.0	0.0	0.5680647467311557	-0.8229838658936565	-0.9350162426854148	0.3546048870425356	0.9709418174260522	0.23931566428755788	0	0	851.0	1185.0	1474.0	1165.0	1096.0	1951.0	1577.0	1740.0	3006.0	2060.0	1526.0	2214.0
R02	ILI	2024-06-02	1076	26.411	1.61	1201.64	1021.4	1381.89	0	34.87	69.6	29.2	2.85	0.757	62.5	40643.40613428672	46777.472581550755	-6134.066447264035	46.5	3330	6.89	4074063	0	0	0.0	0	0	0.0	0.0	0.464723172043769	-0.8854560256532095	-0.8229838658936571	0.5680647467311547	0.9927088740980541	-0.12053668025532221	0	0	1216.0	851.0	1185.0	1474.0	1165.0	1096.0	1951.0	1577.0	1740.0	3006.0	2060.0	1526.0
R02	ILI	2024-06-09	975	23.932	2.65	1071.21	910.53	1231.89	0	31.91	84.9	81.0	2.05	0.33	50.8	67582.07677950847	70653.04958041848	-3070.972800910007	46.5	3917	9.31	4074063	0	0	0.0	2	0	0.0	0.0	0.3546048870425359	-0.9350162426854147	-0.6631226582407955	0.7485107481711009	0.8854560256532101	-0.46472317204376784	0	0	1076.0	1216.0	851.0	1185.0	1474.0	1165.0	1096.0	1951.0	1577.0	1740.0	3006.0	2060.0
R02	ILI	2024-06-16	718	17.624	2.18	833.88	708.8	958.97	0	34.56	84.5	76.3	3.98	0.381	53.9	50050.99276419604	19453.23475524802	30597.758008948018	46.5	4736	6.9	4074063	0	0	0.0	1	0	0.0	0.0	0.2393156642875577	-0.9709418174260522	-0.46472317204376834	0.8854560256532098	0.6631226582407956	-0.7485107481711007	0	0	975.0	1076.0	1216.0	851.0	1185.0	1474.0	1165.0	1096.0	1951.0	1577.0	1740.0	3006.0
R02	ILI	2024-06-23	651	15.979	1.01	739.98	628.98	850.98	0	31.91	74.8	78.7	2.69	0.553	66.4	63053.04323157636	92173.82681249414	-29120.783580917778	46.5	5249	9.2	4074063	0	0	0.0	0	0	0.0	0.0	0.12053668025532308	-0.9927088740980538	-0.23931566428755785	0.9709418174260521	0.3546048870425361	-0.9350162426854146	0	0	718.0	975.0	1076.0	1216.0	851.0	1185.0	1474.0	1165.0	1096.0	1951.0	1577.0	1740.0
R02	ILI	2024-06-30	586	14.384	1.03	569.95	484.46	655.44	0	34.24	70.3	108.9	2.43	0.721	86.8	28014.77102253738	48282.65560399528	-20267.884581457896	46.5	4406	8.81	4074063	0	0	0.0	0	1	0.0	0.0	-3.216245299353273e-16	-1.0	6.432490598706546e-16	1.0	3.6739403974420594e-16	-1.0	0	0	651.0	718.0	975.0	1076.0	1216.0	851.0	1185.0	1474.0	1165.0	1096.0	1951.0	1577.0
R02	ILI	2024-07-07	920	22.582	2.07	985.86	837.98	1133.74	0	34.15	81.3	91.0	2.86	0.451	79.6	69324.55414511455	39883.10173134707	29441.45241376748	46.5	5240	8.89	4074063	0	0	0.0	0	0	0.0	0.0	-0.12053668025532283	-0.992708874098054	0.23931566428755735	0.9709418174260523	-0.3546048870425354	-0.9350162426854148	0	0	586.0	651.0	718.0	975.0	1076.0	1216.0	851.0	1185.0	1474.0	1165.0	1096.0	1951.0
R02	ILI	2024-07-14	755	18.532	1.65	764.77	650.06	879.49	0	35.11	78.4	92.4	2.43	0.543	91.6	58677.09499293574	68446.05075276835	-9768.955759832614	46.5	7474	6.91	4074063	0	0	0.0	1	0	0.0	0.0	-0.2393156642875575	-0.9709418174260523	0.46472317204376795	0.88545602565321	-0.6631226582407951	-0.7485107481711013	0	0	920.0	586.0	651.0	718.0	975.0	1076.0	1216.0	851.0	1185.0	1474.0	1165.0	1096.0
R02	ILI	2024-07-21	420	10.309	1.11	444.89	378.15	511.62	0	32.32	88.2	75.3	1.36	0.263	71.9	47451.0251696122	103410.24507459214	-55959.21990497994	46.5	4238	6.34	4074063	0	0	0.0	2	0	0.0	0.0	-0.3546048870425357	-0.9350162426854148	0.6631226582407952	0.7485107481711012	-0.8854560256532089	-0.4647231720437701	0	0	755.0	920.0	586.0	651.0	718.0	975.0	1076.0	1216.0	851.0	1185.0	1474.0	1165.0
R02	ILI	2024-07-28	512	12.567	1.66	532.17	452.34	611.99	0	31.79	79.9	60.1	2.14	0.439	41.7	76616.8024142971	82849.07908567064	-6232.276671373547	46.5	6481	4.81	4074063	0	1	0.0	0	0	0.0	0.0	-0.46472317204376806	-0.88545602565321	0.8229838658936559	0.5680647467311567	-0.9927088740980536	-0.1205366802553247	0	1	420.0	755.0	920.0	586.0	651.0	718.0	975.0	1076.0	1216.0	851.0	1185.0	1474.0
R02	ILI	2024-08-04	457	11.217	1.84	453.14	385.17	521.11	0	31.41	55.2	37.7	3.11	0.96	81.8	69583.70287553173	60925.07494596369	8658.627929568036	46.5	5308	8.97	4074063	0	1	0.0	0	0	0.0	0.0	-0.5680647467311556	-0.8229838658936566	0.9350162426854146	0.35460488704253607	-0.9709418174260526	0.23931566428755632	0	1	512.0	420.0	755.0	920.0	586.0	651.0	718.0	975.0	1076.0	1216.0	851.0	1185.0
R02	ILI	2024-08-11	724	17.771	2.21	737.17	626.59	847.74	0	31.67	63.4	64.0	2.5	0.794	52.6	99494.13711223468	98478.0501237802	1016.0869884544809	46.5	3843	7.02	4074063	0	1	0.0	1	0	0.0	0.0	-0.663122658240795	-0.7485107481711014	0.9927088740980539	0.1205366802553237	-0.8229838658936562	0.568064746731156	0	1	457.0	512.0	420.0	755.0	920.0	586.0	651.0	718.0	975.0	1076.0	1216.0	851.0
R02	ILI	2024-08-18	713	17.501	1.72	768.66	653.36	883.96	0	32.06	74.1	55.4	2.52	0.571	73.1	65667.18038248047	117687.19474247505	-52020.01435999459	46.5	5464	8.38	4074063	0	0	0.0	1	0	0.0	0.0	-0.7485107481711012	-0.6631226582407952	0.9927088740980539	-0.12053668025532309	-0.5680647467311553	0.8229838658936567	0	0	724.0	457.0	512.0	420.0	755.0	920.0	586.0	651.0	718.0	975.0	1076.0	1216.0
R02	ILI	2024-08-25	441	10.825	1.1	471.54	400.81	542.27	0	26.81	64.0	40.4	1.7	0.605	65.8	58665.38184938615	73288.29076386492	-14622.908914478772	46.5	7175	4.31	4074063	0	0	0.0	0	0	0.0	0.0	-0.8229838658936565	-0.5680647467311558	0.9350162426854149	-0.35460488704253545	-0.2393156642875572	0.9709418174260523	0	0	713.0	724.0	457.0	512.0	420.0	755.0	920.0	586.0	651.0	718.0	975.0	1076.0
R02	ILI	2024-09-01	566	13.893	0.75	588.8	500.48	677.12	0	30.32	67.9	36.5	2.96	0.653	91.0	35084.519694013936	62893.39227599888	-27808.872581984942	46.5	3981	4.24	4074063	0	0	0.0	0	0	0.0	0.0	-0.8854560256532095	-0.46472317204376906	0.8229838658936571	-0.5680647467311546	0.1205366802553238	0.9927088740980538	0	0	441.0	713.0	724.0	457.0	512.0	420.0	755.0	920.0	586.0	651.0	718.0	975.0
R02	ILI	2024-09-08	433	10.628	1.3	469.73	399.27	540.18	0	28.11	61.4	28.3	3.06	0.699	75.9	47622.5464084162	64507.05740344725	-16884.51099503105	46.5	6846	7.31	4074063	0	0	0.0	1	1	0.0	0.0	-0.9350162426854146	-0.35460488704253595	0.6631226582407956	-0.7485107481711007	0.4647231720437677	0.8854560256532101	0	0	566.0	441.0	713.0	724.0	457.0	512.0	420.0	755.0	920.0	586.0	651.0	718.0
R02	ILI	2024-09-15	435	10.677	0.85	457.84	389.17	526.52	0	26.85	63.0	55.3	2.07	0.624	89.8	34669.44604416977	29315.029894184827	5354.41614998494	46.5	5258	3.82	4074063	0	0	0.0	0	0	0.0	0.0	-0.9709418174260522	-0.2393156642875578	0.4647231720437685	-0.8854560256532098	0.7485107481711007	0.6631226582407957	0	0	433.0	566.0	441.0	713.0	724.0	457.0	512.0	420.0	755.0	920.0	586.0	651.0
R02	ILI	2024-09-22	337	8.272	0.61	375.07	318.81	431.33	0	24.76	70.7	13.4	3.89	0.433	73.0	57154.39455454694	15990.85389125712	41163.54066328982	46.5	6364	5.15	4074063	0	0	6463.0	0	0	0.0	15.863770393339525	-0.9927088740980539	-0.12053668025532357	0.2393156642875588	-0.970941817426052	0.9350162426854146	0.3546048870425363	0	0	435.0	433.0	566.0	441.0	713.0	724.0	457.0	512.0	420.0	755.0	920.0	586.0
R02	ILI	2024-09-29	447	10.972	1.83	406.11	345.2	467.03	0	22.47	50.4	13.6	2.84	0.618	77.8	98773.57511957416	38708.178680108795	60065.39643946537	46.5	7669	9.18	4074063	0	0	6091.0	0	0	0.0	14.95067700229476	-1.0	-1.8369701987210297e-16	3.6739403974420594e-16	-1.0	0.9999999999999998	5.51091059616309e-16	0	0	337.0	435.0	433.0	566.0	441.0	713.0	724.0	457.0	512.0	420.0	755.0	920.0
R02	ILI	2024-10-06	756	18.556	1.07	825.09	701.33	948.85	0	21.29	51.4	55.6	3.88	0.549	76.5	75439.82742338508	83133.25161668262	-7693.424193297542	46.5	4044	5.18	4074063	0	0	5907.0	0	0	0.0	14.499039411025308	-0.9927088740980539	0.12053668025532321	-0.2393156642875581	-0.9709418174260521	0.9350162426854156	-0.3546048870425336	1	0	447.0	337.0	435.0	433.0	566.0	441.0	713.0	724.0	457.0	512.0	420.0	755.0
R02	ILI	2024-10-13	573	14.065	0.88	574.21	488.08	660.35	0	20.77	50.3	17.9	1.68	0.535	66.1	59239.214207485325	35989.591065111046	23249.62314237428	46.5	3664	4.33	4074063	0	0	5415.0	0	0	0.0	13.291399764804815	-0.9709418174260523	0.2393156642875574	-0.4647231720437678	-0.8854560256532101	0.7485107481711026	-0.6631226582407936	1	0	756.0	447.0	337.0	435.0	433.0	566.0	441.0	713.0	724.0	457.0	512.0	420.0
R02	ILI	2024-10-20	738	18.115	2.6	748.11	635.89	860.32	0	17.5	50.3	11.7	2.11	0.373	93.6	85719.77357651982	22389.124114389117	63330.6494621307	46.5	3972	9.42	4074063	0	0	1336.0	0	0	0.0	3.2792816409564605	-0.9350162426854148	0.3546048870425356	-0.6631226582407951	-0.7485107481711013	0.4647231720437687	-0.8854560256532098	0	0	573.0	756.0	447.0	337.0	435.0	433.0	566.0	441.0	713.0	724.0	457.0	512.0
R02	ILI	2024-10-27	600	14.727	1.75	661.3	562.11	760.5	0	16.87	35.4	0.0	3.34	0.443	95.3	55366.31842512221	120700.69990818869	-65334.38148306648	46.5	4704	7.36	4074063	0	0	9189.0	0	0	0.0	22.554879490081525	-0.88545602565321	0.464723172043768	-0.8229838658936558	-0.5680647467311567	0.12053668025532488	-0.9927088740980536	0	0	738.0	573.0	756.0	447.0	337.0	435.0	433.0	566.0	441.0	713.0	724.0	457.0
R02	ILI	2024-11-03	1389	34.094	1.67	1478.32	1256.57	1700.07	0	16.7	51.7	0.0	2.36	0.324	83.3	63341.14858957332	46191.704468617216	17149.444120956105	46.5	2901	6.25	4074063	0	0	2356.0	0	0	0.0	5.782924809950165	-0.8229838658936571	0.5680647467311547	-0.935016242685414	-0.35460488704253784	-0.23931566428755613	-0.9709418174260527	0	0	600.0	738.0	573.0	756.0	447.0	337.0	435.0	433.0	566.0	441.0	713.0	724.0
R02	ILI	2024-11-10	1384	33.971	2.13	1402.09	1191.77	1612.4	0	17.03	31.7	9.7	3.6	0.48	60.6	108827.57259773757	96806.4394310506	12021.133166686966	46.5	4164	3.95	4074063	0	0	8716.0	0	0	0.0	21.393876334263854	-0.7485107481711012	0.6631226582407952	-0.9927088740980539	-0.12053668025532294	-0.5680647467311573	-0.8229838658936554	0	0	1389.0	600.0	738.0	573.0	756.0	447.0	337.0	435.0	433.0	566.0	441.0	713.0
R02	ILI	2024-11-17	1205	29.577	1.66	1342.41	1141.05	1543.77	0	15.82	45.1	0.0	2.06	0.319	59.9	64203.98678423048	75502.68927038572	-11298.702486155235	46.5	5334	7.77	4074063	0	0	6705.0	0	0	0.0	16.457772007943912	-0.6631226582407955	0.7485107481711009	-0.9927088740980541	0.12053668025532209	-0.8229838658936556	-0.5680647467311569	0	0	1384.0	1389.0	600.0	738.0	573.0	756.0	447.0	337.0	435.0	433.0	566.0	441.0
R02	ILI	2024-11-24	1065	26.141	1.69	1122.61	954.22	1291.0	0	14.52	49.0	0.0	2.2	0.23	81.6	32777.13319105765	70799.53188350031	-38022.398692442664	46.5	5273	4.21	4074063	0	0	8966.0	0	0	0.0	22.007514365879956	-0.5680647467311558	0.8229838658936564	-0.9350162426854149	0.35460488704253534	-0.9709418174260527	-0.23931566428755566	0	0	1205.0	1384.0	1389.0	600.0	738.0	573.0	756.0	447.0	337.0	435.0	433.0	566.0
R02	ILI	2024-12-01	1739	42.685	1.76	1739.46	1478.54	2000.38	0	10.47	48.3	0.0	2.21	0.025	53.2	39138.27841170043	38842.350093989735	295.9283177106918	46.5	4019	7.42	4074063	0	0	6490.0	0	0	0.0	15.930043300754063	-0.46472317204376834	0.8854560256532098	-0.8229838658936562	0.568064746731156	-0.9927088740980541	0.12053668025532184	0	0	1065.0	1205.0	1384.0	1389.0	600.0	738.0	573.0	756.0	447.0	337.0	435.0	433.0
R02	ILI	2024-12-08	1570	38.536	1.31	1741.28	1480.09	2002.48	0	11.82	48.1	0.0	2.78	0.094	69.3	93650.73822162757	94140.74816722669	-490.0099455991149	46.5	3835	9.35	4074063	0	0	0.0	0	0	0.0	0.0	-0.354604887042536	0.9350162426854146	-0.6631226582407957	0.7485107481711007	-0.8854560256532102	0.46472317204376756	0	0	1739.0	1065.0	1205.0	1384.0	1389.0	600.0	738.0	573.0	756.0	447.0	337.0	435.0
R02	ILI	2024-12-15	1933	47.446	2.32	1872.55	1591.67	2153.44	2	13.56	40.6	0.0	3.3	0.212	62.6	68655.29677235174	66714.13743780408	1941.1593345476576	46.5	5332	8.23	4074063	0	0	0.0	0	0	0.0	0.0	-0.23931566428755785	0.9709418174260521	-0.46472317204376856	0.8854560256532098	-0.663122658240796	0.7485107481711005	0	0	1570.0	1739.0	1065.0	1205.0	1384.0	1389.0	600.0	738.0	573.0	756.0	447.0	337.0
R02	ILI	2024-12-22	2898	71.133	1.5	2890.59	2457.0	3324.18	0	10.89	37.4	0.0	3.18	0.056	64.8	90179.78794093574	49080.09522741488	41099.69271352086	46.5	5432	4.66	4074063	0	0	0.0	0	1	0.0	0.0	-0.12053668025532364	0.9927088740980539	-0.23931566428755893	0.9709418174260519	-0.35460488704253645	0.9350162426854145	0	0	1933.0	1570.0	1739.0	1065.0	1205.0	1384.0	1389.0	600.0	738.0	573.0	756.0	447.0
R02	ILI	2024-12-29	2787	68.408	2.51	2872.55	2441.67	3303.43	0	12.26	38.7	1.5	2.81	0.139	76.5	65632.4214206501	68428.47767043034	-2796.056249780231	46.5	3790	5.84	4074063	0	0	0.0	0	0	0.0	0.0	6.432490598706546e-16	1.0	1.2864981197413093e-15	1.0	-7.347880794884119e-16	1.0	0	0	2898.0	1933.0	1570.0	1739.0	1065.0	1205.0	1384.0	1389.0	600.0	738.0	573.0	756.0
R02	RSV	2023-01-01	724	17.771	1.32	738.67	627.87	849.47	0	13.92	47.1	0.0	3.46	0.208	63.9	101640.33507243873	26104.1677612797	75536.16731115902	46.5	4808	6.16	4074063	0	0	0.0	0	0	0.0	0.0	6.432490598706546e-16	1.0	1.2864981197413093e-15	1.0	-7.347880794884119e-16	1.0	0	0
R02	RSV	2023-01-08	1231	30.216	2.38	1288.84	1095.51	1482.17	0	10.31	34.8	0.0	2.22	0.02	70.3	60536.168435875676	84651.97912602483	-24115.810690149156	46.5	5450	10.8	4074063	0	0	0.0	0	0	0.0	0.0	0.12053668025532305	0.9927088740980538	0.2393156642875578	0.9709418174260521	0.3546048870425357	0.9350162426854147	1	0	724.0
R02	RSV	2023-01-15	1055	25.896	2.52	1119.08	951.22	1286.94	0	15.0	45.3	0.0	3.16	0.274	36.8	46394.90390695325	92325.82006181068	-45930.91615485743	46.5	5585	7.78	4074063	0	0	0.0	0	0	0.0	0.0	0.2393156642875578	0.9709418174260521	0.4647231720437685	0.8854560256532098	0.6631226582407952	0.7485107481711012	0	0	1231.0	724.0
R02	RSV	2023-01-22	737	18.09	1.87	819.33	696.43	942.23	0	13.65	49.8	0.0	3.42	0.183	75.1	68913.170638243	18630.449819848218	50282.72081839478	46.5	4486	7.2	4074063	0	0	0.0	0	0	0.0	0.0	0.3546048870425357	0.9350162426854147	0.6631226582407952	0.7485107481711012	0.8854560256532098	0.46472317204376856	0	0	1055.0	1231.0	724.0
R02	RSV	2023-01-29	1010	24.791	1.09	1013.16	861.19	1165.13	0	13.39	50.5	12.3	2.65	0.168	73.7	121948.85251345419	64276.98892392546	57671.86358952872	46.5	5516	9.54	4074063	0	0	0.0	0	0	0.0	0.0	0.4647231720437685	0.8854560256532098	0.8229838658936565	0.5680647467311558	0.9927088740980539	0.120536680255323	0	0	737.0	1055.0	1231.0	724.0
R02	RSV	2023-02-05	828	20.324	1.8	843.98	717.38	970.58	0	14.0	41.9	0.0	1.82	0.232	71.1	51721.261904251136	67891.69222810809	-16170.430323856956	46.5	7533	5.61	4074063	0	1	0.0	0	0	0.0	0.0	0.5680647467311557	0.8229838658936565	0.9350162426854148	0.3546048870425356	0.9709418174260523	-0.23931566428755754	0	1	1010.0	737.0	1055.0	1231.0	724.0
R02	RSV	2023-02-12	863	21.183	1.93	943.98	802.38	1085.58	0	14.77	53.2	0.0	3.33	0.223	62.3	55229.72190718617	76575.1803286931	-21345.458421506926	46.5	8474	7.8	4074063	0	1	0.0	0	0	0.0	0.0	0.6631226582407952	0.7485107481711012	0.9927088740980539	0.120536680255323	0.8229838658936566	-0.5680647467311556	0	1	828.0	1010.0	737.0	1055.0	1231.0	724.0
R02	RSV	2023-02-19	856	21.011	2.46	875.36	744.06	1006.67	0	15.92	45.2	0.0	2.8	0.325	81.4	65212.910738521314	47002.29149902878	18210.61923949253	46.5	2953	7.02	4074063	0	0	0.0	0	0	0.0	0.0	0.7485107481711012	0.6631226582407953	0.992708874098054	-0.1205366802553229	0.5680647467311557	-0.8229838658936565	0	0	863.0	828.0	1010.0	737.0	1055.0	1231.0	724.0
R02	RSV	2023-02-26	1283	31.492	1.55	1396.91	1187.37	1606.44	0	16.14	60.4	13.0	2.83	0.243	98.2	81645.68875470282	62178.26840518138	19467.42034952144	46.5	5266	4.37	4074063	0	0	0.0	0	0	0.0	0.0	0.8229838658936565	0.5680647467311558	0.9350162426854149	-0.3546048870425355	0.2393156642875577	-0.9709418174260522	0	0	856.0	863.0	828.0	1010.0	737.0	1055.0	1231.0	724.0
R02	RSV	2023-03-05	2060	50.564	1.52	2341.62	1990.38	2692.86	0	17.41	47.9	0.0	3.7	0.386	79.8	46311.54481431699	37594.013258943014	8717.531555373978	46.5	4102	9.62	4074063	0	0	0.0	0	0	0.0	0.0	0.8854560256532098	0.46472317204376856	0.8229838658936566	-0.5680647467311556	-0.12053668025532283	-0.992708874098054	0	0	1283.0	856.0	863.0	828.0	1010.0	737.0	1055.0	1231.0	724.0
R02	RSV	2023-03-12	575	14.114	1.72	579.51	492.59	666.44	0	19.44	61.0	0.0	4.46	0.368	71.9	70481.86219879016	59518.26356866731	10963.598630122848	46.5	7718	5.51	4074063	2	0	0.0	0	0	21.17751867999699	0.0	0.9350162426854148	0.3546048870425356	0.6631226582407951	-0.7485107481711012	-0.46472317204376806	-0.88545602565321	0	0	2060.0	1283.0	856.0	863.0	828.0	1010.0	737.0	1055.0	1231.0	724.0
R02	RSV	2023-03-19	957	23.49	1.34	993.28	844.29	1142.28	0	20.85	66.5	15.3	2.68	0.363	58.1	33292.264785869214	55866.74863927997	-22574.483853410755	46.5	4240	6.41	4074063	0	0	0.0	0	0	0.0	0.0	0.9709418174260521	0.23931566428755807	0.464723172043769	-0.8854560256532095	-0.748510748171101	-0.6631226582407955	0	0	575.0	2060.0	1283.0	856.0	863.0	828.0	1010.0	737.0	1055.0	1231.0	724.0
R02	RSV	2023-03-26	899	22.066	1.6	923.21	784.73	1061.69	0	22.54	77.0	39.7	3.77	0.288	62.3	52679.802710512166	19907.318537625553	32772.484172886616	46.5	6581	9.61	4074063	1	0	0.0	0	0	79.59979941040888	0.0	0.9927088740980539	0.120536680255323	0.2393156642875577	-0.9709418174260522	-0.9350162426854146	-0.35460488704253595	0	0	957.0	575.0	2060.0	1283.0	856.0	863.0	828.0	1010.0	737.0	1055.0	1231.0	724.0
R02	RSV	2023-04-02	612	15.022	2.08	651.64	553.89	749.39	0	22.06	65.3	21.1	3.38	0.419	44.6	61700.18091200781	26003.496060088153	35696.68485191966	46.5	3140	9.02	4074063	0	0	0.0	0	0	0.0	0.0	0.9999999999999999	-1.6081226496766366e-16	-3.216245299353273e-16	-1.0	-1.0	-1.8369701987210297e-16	0	0	899.0	957.0	575.0	2060.0	1283.0	856.0	863.0	828.0	1010.0	737.0	1055.0	1231.0
R02	RSV	2023-04-09	834	20.471	2.48	865.33	735.53	995.13	0	26.36	67.3	18.7	1.69	0.535	45.2	65045.31059597775	98222.06672814621	-33176.756132168455	46.5	4397	3.49	4074063	0	0	0.0	0	0	0.0	0.0	0.992708874098054	-0.1205366802553229	-0.2393156642875575	-0.9709418174260523	-0.9350162426854148	0.3546048870425356	0	0	612.0	899.0	957.0	575.0	2060.0	1283.0	856.0	863.0	828.0	1010.0	737.0	1055.0
R02	RSV	2023-04-16	383	9.401	1.88	372.0	316.2	427.8	0	26.77	71.1	8.6	1.46	0.485	65.0	56520.26529388507	116391.20053707817	-59870.9352431931	46.5	5167	2.78	4074063	0	0	0.0	0	0	0.0	0.0	0.9709418174260523	-0.23931566428755754	-0.46472317204376806	-0.88545602565321	-0.7485107481711017	0.6631226582407945	0	0	834.0	612.0	899.0	957.0	575.0	2060.0	1283.0	856.0	863.0	828.0	1010.0	737.0
R02	RSV	2023-04-23	528	12.96	1.79	564.26	479.62	648.9	0	29.0	70.7	11.2	2.3	0.557	65.9	74643.6991078721	93027.79528912621	-18384.096181254106	46.5	5619	6.02	4074063	0	0	0.0	0	0	0.0	0.0	0.9350162426854149	-0.3546048870425355	-0.663122658240795	-0.7485107481711014	-0.46472317204376834	0.8854560256532098	0	0	383.0	834.0	612.0	899.0	957.0	575.0	2060.0	1283.0	856.0	863.0	828.0	1010.0
R02	RSV	2023-04-30	822	20.176	2.11	967.06	822.0	1112.12	1	24.93	73.9	43.3	3.06	0.389	97.7	121645.38207392709	56033.54840681694	65611.83366711016	46.5	4014	6.67	4074063	0	0	0.0	0	0	0.0	0.0	0.8854560256532099	-0.4647231720437685	-0.8229838658936565	-0.5680647467311558	-0.12053668025532276	0.992708874098054	0	0	528.0	383.0	834.0	612.0	899.0	957.0	575.0	2060.0	1283.0	856.0	863.0	828.0
R02	RSV	2023-05-07	456	11.193	1.01	457.13	388.56	525.7	0	30.61	74.0	32.0	4.56	0.536	70.9	64408.124545632025	63763.35226397847	644.7722816535534	46.5	4910	8.68	4074063	1	0	0.0	0	0	37.96089483353295	0.0	0.8229838658936566	-0.5680647467311556	-0.9350162426854146	-0.35460488704253595	0.23931566428755735	0.9709418174260523	0	0	822.0	528.0	383.0	834.0	612.0	899.0	957.0	575.0	2060.0	1283.0	856.0	863.0
R02	RSV	2023-05-14	391	9.597	3.01	373.93	317.84	430.01	0	30.28	77.1	63.7	2.38	0.465	61.4	98371.13663050738	109377.48533878021	-11006.348708272839	46.5	4030	6.74	4074063	0	0	0.0	0	0	0.0	0.0	0.7485107481711014	-0.663122658240795	-0.9927088740980539	-0.12053668025532357	0.5680647467311555	0.8229838658936567	0	0	456.0	822.0	528.0	383.0	834.0	612.0	899.0	957.0	575.0	2060.0	1283.0	856.0
R02	RSV	2023-05-21	486	11.929	2.88	531.03	451.38	610.69	0	30.51	78.1	54.0	1.93	0.449	71.6	63399.76266691339	56803.703644166366	6596.059022747024	46.5	6297	5.68	4074063	2	0	0.0	0	0	54.350377544109314	0.0	0.6631226582407951	-0.7485107481711012	-0.9927088740980539	0.12053668025532321	0.8229838658936559	0.5680647467311567	0	0	391.0	456.0	822.0	528.0	383.0	834.0	612.0	899.0	957.0	575.0	2060.0	1283.0
R02	RSV	2023-05-28	446	10.947	2.21	496.05	421.64	570.46	0	31.64	89.7	16.4	3.37	0.223	88.7	68237.29524156495	100328.5105239913	-32091.215282426347	46.5	5694	8.42	4074063	0	0	0.0	0	0	0.0	0.0	0.5680647467311557	-0.8229838658936565	-0.9350162426854148	0.3546048870425356	0.9709418174260522	0.23931566428755788	0	0	486.0	391.0	456.0	822.0	528.0	383.0	834.0	612.0	899.0	957.0	575.0	2060.0
R02	RSV	2023-06-04	593	14.555	2.25	634.36	539.21	729.52	0	30.12	77.3	65.7	1.37	0.456	58.3	50810.01227066934	88193.13799834698	-37383.125727677645	46.5	5131	7.67	4074063	0	0	0.0	0	0	0.0	0.0	0.464723172043769	-0.8854560256532095	-0.8229838658936571	0.5680647467311547	0.9927088740980541	-0.12053668025532221	0	0	446.0	486.0	391.0	456.0	822.0	528.0	383.0	834.0	612.0	899.0	957.0	575.0
R02	RSV	2023-06-11	259	6.357	1.52	296.68	252.18	341.18	0	31.8	92.2	94.8	3.52	0.169	80.8	84415.59835050884	91412.46422234798	-6996.865871839138	46.5	4800	5.18	4074063	0	0	0.0	2	0	0.0	0.0	0.3546048870425359	-0.9350162426854147	-0.6631226582407955	0.7485107481711009	0.8854560256532101	-0.46472317204376784	0	0	593.0	446.0	486.0	391.0	456.0	822.0	528.0	383.0	834.0	612.0	899.0	957.0
R02	RSV	2023-06-18	348	8.542	2.56	352.19	299.36	405.02	0	32.16	76.3	88.0	1.52	0.526	80.7	25617.163436818242	19813.145953832165	5804.017482986077	46.5	5309	7.61	4074063	0	0	0.0	0	0	0.0	0.0	0.2393156642875577	-0.9709418174260522	-0.46472317204376834	0.8854560256532098	0.6631226582407956	-0.7485107481711007	0	0	259.0	593.0	446.0	486.0	391.0	456.0	822.0	528.0	383.0	834.0	612.0	899.0
R02	RSV	2023-06-25	295	7.241	1.41	317.1	269.54	364.67	0	33.46	77.0	93.8	2.86	0.539	64.6	42147.17921958729	116406.8257633173	-74259.64654373002	46.5	3017	5.26	4074063	0	0	0.0	0	0	0.0	0.0	0.12053668025532308	-0.9927088740980538	-0.23931566428755785	0.9709418174260521	0.3546048870425361	-0.9350162426854146	0	0	348.0	259.0	593.0	446.0	486.0	391.0	456.0	822.0	528.0	383.0	834.0	612.0
R02	RSV	2023-07-02	272	6.676	0.62	313.61	266.57	360.65	0	35.21	71.5	92.3	2.97	0.72	65.4	103002.02508757335	51949.21617877608	51052.80890879727	46.5	4896	6.37	4074063	0	0	0.0	0	0	0.0	0.0	-3.216245299353273e-16	-1.0	6.432490598706546e-16	1.0	3.6739403974420594e-16	-1.0	0	0	295.0	348.0	259.0	593.0	446.0	486.0	391.0	456.0	822.0	528.0	383.0	834.0
R02	RSV	2023-07-09	326	8.002	1.04	350.96	298.32	403.61	0	34.13	69.4	98.0	2.35	0.739	62.2	57795.59994700204	99230.92017733719	-41435.32023033515	46.5	3763	8.1	4074063	0	0	0.0	1	0	0.0	0.0	-0.12053668025532283	-0.992708874098054	0.23931566428755735	0.9709418174260523	-0.3546048870425354	-0.9350162426854148	0	0	272.0	295.0	348.0	259.0	593.0	446.0	486.0	391.0	456.0	822.0	528.0	383.0
R02	RSV	2023-07-16	241	5.915	1.49	255.85	217.48	294.23	0	34.77	72.1	50.1	1.25	0.692	79.1	66431.63716684698	57877.43760199012	8554.199564856863	46.5	4716	6.29	4074063	0	0	0.0	0	0	0.0	0.0	-0.2393156642875575	-0.9709418174260523	0.46472317204376795	0.88545602565321	-0.6631226582407951	-0.7485107481711013	0	0	326.0	272.0	295.0	348.0	259.0	593.0	446.0	486.0	391.0	456.0	822.0	528.0
R02	RSV	2023-07-23	163	4.001	1.37	172.11	146.3	197.93	0	31.6	87.9	34.5	3.86	0.262	73.2	69892.67960625506	98998.69874127413	-29106.019135019073	46.5	3783	9.01	4074063	0	0	0.0	2	0	0.0	0.0	-0.3546048870425357	-0.9350162426854148	0.6631226582407952	0.7485107481711012	-0.8854560256532089	-0.4647231720437701	0	0	241.0	326.0	272.0	295.0	348.0	259.0	593.0	446.0	486.0	391.0	456.0	822.0
R02	RSV	2023-07-30	236	5.793	1.84	235.58	200.24	270.92	0	32.49	70.2	81.1	2.47	0.671	86.5	68340.52723025315	27498.58471521501	40841.94251503814	46.5	3930	10.15	4074063	0	1	0.0	0	0	0.0	0.0	-0.46472317204376806	-0.88545602565321	0.8229838658936559	0.5680647467311567	-0.9927088740980536	-0.1205366802553247	0	1	163.0	241.0	326.0	272.0	295.0	348.0	259.0	593.0	446.0	486.0	391.0	456.0
R02	RSV	2023-08-06	119	2.921	0.99	126.17	107.25	145.1	0	32.09	73.2	62.1	2.45	0.592	74.6	88306.7314407897	62825.664950011385	25481.06649077832	46.5	5330	5.47	4074063	1	1	0.0	0	0	32.11174368024869	0.0	-0.5680647467311556	-0.8229838658936566	0.9350162426854146	0.35460488704253607	-0.9709418174260526	0.23931566428755632	0	1	236.0	163.0	241.0	326.0	272.0	295.0	348.0	259.0	593.0	446.0	486.0	391.0
R02	RSV	2023-08-13	197	4.835	2.36	203.39	172.88	233.89	0	29.11	60.7	79.8	2.64	0.751	67.2	56193.145371923805	16871.00742708159	39322.137944842216	46.5	6107	6.08	4074063	0	1	0.0	0	0	0.0	0.0	-0.663122658240795	-0.7485107481711014	0.9927088740980539	0.1205366802553237	-0.8229838658936562	0.568064746731156	0	1	119.0	236.0	163.0	241.0	326.0	272.0	295.0	348.0	259.0	593.0	446.0	486.0
R02	RSV	2023-08-20	209	5.13	1.81	227.21	193.13	261.29	0	30.28	70.4	49.0	1.88	0.6	72.9	45769.607988766504	56368.69624332304	-10599.088254556533	46.5	6071	4.92	4074063	0	0	0.0	0	1	0.0	0.0	-0.7485107481711012	-0.6631226582407952	0.9927088740980539	-0.12053668025532309	-0.5680647467311553	0.8229838658936567	0	0	197.0	119.0	236.0	163.0	241.0	326.0	272.0	295.0	348.0	259.0	593.0	446.0
R02	RSV	2023-08-27	158	3.878	1.26	151.57	128.83	174.3	0	28.08	68.6	20.0	3.32	0.568	77.1	53686.97491252101	97642.607038758	-43955.63212623699	46.5	4357	6.95	4074063	0	0	0.0	0	0	0.0	0.0	-0.8229838658936565	-0.5680647467311558	0.9350162426854149	-0.35460488704253545	-0.2393156642875572	0.9709418174260523	0	0	209.0	197.0	119.0	236.0	163.0	241.0	326.0	272.0	295.0	348.0	259.0	593.0
R02	RSV	2023-09-03	228	5.596	1.97	253.26	215.28	291.25	0	28.47	70.2	81.2	3.31	0.55	42.4	38049.93639852872	115958.93188924226	-77908.99549071354	46.5	3153	6.89	4074063	0	0	0.0	0	0	0.0	0.0	-0.8854560256532095	-0.46472317204376906	0.8229838658936571	-0.5680647467311546	0.1205366802553238	0.9927088740980538	0	0	158.0	209.0	197.0	119.0	236.0	163.0	241.0	326.0	272.0	295.0	348.0	259.0
R02	RSV	2023-09-10	230	5.645	2.87	270.32	229.77	310.87	0	25.46	56.6	41.8	2.91	0.671	59.1	70181.05218890656	58464.94461460041	11716.107574306145	46.5	3824	7.83	4074063	0	0	0.0	1	0	0.0	0.0	-0.9350162426854146	-0.35460488704253595	0.6631226582407956	-0.7485107481711007	0.4647231720437677	0.8854560256532101	0	0	228.0	158.0	209.0	197.0	119.0	236.0	163.0	241.0	326.0	272.0	295.0	348.0
R02	RSV	2023-09-17	293	7.192	1.79	336.37	285.92	386.83	0	26.0	53.3	22.1	1.37	0.748	56.2	46035.485361288134	109188.61844498708	-63153.133083698944	46.5	4261	7.99	4074063	0	0	0.0	0	0	0.0	0.0	-0.9709418174260522	-0.2393156642875578	0.4647231720437685	-0.8854560256532098	0.7485107481711007	0.6631226582407957	0	0	230.0	228.0	158.0	209.0	197.0	119.0	236.0	163.0	241.0	326.0	272.0	295.0
R02	RSV	2023-09-24	287	7.045	2.17	304.52	258.84	350.19	0	22.9	49.3	48.3	1.74	0.654	109.5	114880.81433251858	76273.36128920106	38607.453043317524	46.5	5711	9.64	4074063	2	0	1428.0	0	0	72.68969593208921	3.505100436591187	-0.9927088740980539	-0.12053668025532357	0.2393156642875588	-0.970941817426052	0.9350162426854146	0.3546048870425363	0	0	293.0	230.0	228.0	158.0	209.0	197.0	119.0	236.0	163.0	241.0	326.0	272.0
R02	RSV	2023-10-01	129	3.166	0.83	133.27	113.28	153.26	0	23.84	55.1	2.8	3.06	0.621	61.4	61252.54571290611	107976.0179973728	-46723.47228446668	46.5	4527	5.54	4074063	0	0	3585.0	0	1	0.0	8.799569373374933	-1.0	-1.8369701987210297e-16	3.6739403974420594e-16	-1.0	0.9999999999999998	5.51091059616309e-16	0	0	287.0	293.0	230.0	228.0	158.0	209.0	197.0	119.0	236.0	163.0	241.0	326.0
R02	RSV	2023-10-08	285	6.995	2.29	311.75	264.99	358.51	0	22.12	69.5	10.8	3.42	0.37	59.5	95230.37405912609	122585.45673151169	-27355.0826723856	46.5	6022	9.98	4074063	0	0	7402.0	0	0	0.0	18.16859484008961	-0.9927088740980539	0.12053668025532321	-0.2393156642875581	-0.9709418174260521	0.9350162426854156	-0.3546048870425336	1	0	129.0	287.0	293.0	230.0	228.0	158.0	209.0	197.0	119.0	236.0	163.0	241.0
R02	RSV	2023-10-15	261	6.406	1.38	272.64	231.75	313.54	0	20.68	61.8	0.0	3.95	0.408	80.6	44592.51538361521	112829.69065007848	-68237.17526646328	46.5	7198	11.06	4074063	0	0	8911.0	0	0	0.0	21.872513998924415	-0.9709418174260523	0.2393156642875574	-0.4647231720437678	-0.8854560256532101	0.7485107481711026	-0.6631226582407936	1	0	285.0	129.0	287.0	293.0	230.0	228.0	158.0	209.0	197.0	119.0	236.0	163.0
R02	RSV	2023-10-22	363	8.91	1.89	404.2	343.57	464.83	0	18.83	51.9	18.2	3.0	0.425	46.4	68634.20345929312	86540.82918445098	-17906.625725157865	46.5	5508	6.57	4074063	0	0	1352.0	0	0	0.0	3.318554474979891	-0.9350162426854148	0.3546048870425356	-0.6631226582407951	-0.7485107481711013	0.4647231720437687	-0.8854560256532098	0	0	261.0	285.0	129.0	287.0	293.0	230.0	228.0	158.0	209.0	197.0	119.0	236.0
R02	RSV	2023-10-29	643	15.783	1.64	696.23	591.8	800.66	0	17.47	44.0	0.0	3.0	0.418	72.7	106184.67711769989	77242.23438585369	28942.442731846197	46.5	6758	8.16	4074063	0	0	5906.0	0	0	0.0	14.496584858898844	-0.88545602565321	0.464723172043768	-0.8229838658936558	-0.5680647467311567	0.12053668025532488	-0.9927088740980536	0	0	363.0	261.0	285.0	129.0	287.0	293.0	230.0	228.0	158.0	209.0	197.0	119.0
R02	RSV	2023-11-05	666	16.347	1.47	731.49	621.77	841.21	0	15.64	46.8	0.0	2.95	0.3	86.2	80277.48260909322	99852.31166500087	-19574.829055907656	46.5	2776	7.72	4074063	0	0	9712.0	0	0	0.0	23.83861025222241	-0.8229838658936571	0.5680647467311547	-0.935016242685414	-0.35460488704253784	-0.23931566428755613	-0.9709418174260527	0	0	643.0	363.0	261.0	285.0	129.0	287.0	293.0	230.0	228.0	158.0	209.0	197.0
R02	RSV	2023-11-12	604	14.825	1.82	672.28	571.44	773.12	0	17.24	46.0	0.0	1.17	0.391	76.4	77740.28333773991	26636.173660189055	51104.10967755085	46.5	5567	7.91	4074063	0	0	5355.0	0	0	0.0	13.144126637216951	-0.7485107481711012	0.6631226582407952	-0.9927088740980539	-0.12053668025532294	-0.5680647467311573	-0.8229838658936554	0	0	666.0	643.0	363.0	261.0	285.0	129.0	287.0	293.0	230.0	228.0	158.0	209.0
R02	RSV	2023-11-19	756	18.556	1.75	802.9	682.47	923.34	0	15.59	43.6	0.0	1.64	0.315	85.8	38991.2611335236	81752.05085866524	-42760.78972514164	46.5	6690	5.73	4074063	0	0	4242.0	0	0	0.0	10.412210120462056	-0.6631226582407955	0.7485107481711009	-0.9927088740980541	0.12053668025532209	-0.8229838658936556	-0.5680647467311569	0	0	604.0	666.0	643.0	363.0	261.0	285.0	129.0	287.0	293.0	230.0	228.0	158.0
R02	RSV	2023-11-26	620	15.218	1.71	621.79	528.52	715.05	0	14.51	45.6	0.0	2.52	0.245	84.1	69990.15276918984	16950.514448503804	53039.638320686034	46.5	4968	8.38	4074063	0	0	7139.0	0	0	0.0	17.52304763082947	-0.5680647467311558	0.8229838658936564	-0.9350162426854149	0.35460488704253534	-0.9709418174260527	-0.23931566428755566	0	0	756.0	604.0	666.0	643.0	363.0	261.0	285.0	129.0	287.0	293.0	230.0	228.0
R02	RSV	2023-12-03	539	13.23	1.08	583.41	495.9	670.92	0	13.27	41.0	0.0	2.15	0.193	65.4	33649.56584098447	116506.06998099631	-82856.50414001185	46.5	4623	8.05	4074063	0	0	4903.0	0	0	0.0	12.034669076055033	-0.46472317204376834	0.8854560256532098	-0.8229838658936562	0.568064746731156	-0.9927088740980541	0.12053668025532184	0	0	620.0	756.0	604.0	666.0	643.0	363.0	261.0	285.0	129.0	287.0	293.0	230.0
R02	RSV	2023-12-10	657	16.126	3.09	691.25	587.56	794.93	0	13.64	36.7	0.0	1.78	0.23	67.2	57758.95003542403	59021.944172178446	-1262.994136754416	46.5	4137	7.29	4074063	0	0	0.0	0	1	0.0	0.0	-0.354604887042536	0.9350162426854146	-0.6631226582407957	0.7485107481711007	-0.8854560256532102	0.46472317204376756	0	0	539.0	620.0	756.0	604.0	666.0	643.0	363.0	261.0	285.0	129.0	287.0	293.0
R02	RSV	2023-12-17	528	12.96	1.49	596.28	506.84	685.73	0	12.46	50.2	0.0	3.33	0.123	47.7	61096.08386731927	84587.26891982008	-23491.185052500812	46.5	5264	6.62	4074063	0	0	0.0	0	0	0.0	0.0	-0.23931566428755785	0.9709418174260521	-0.46472317204376856	0.8854560256532098	-0.663122658240796	0.7485107481711005	0	0	657.0	539.0	620.0	756.0	604.0	666.0	643.0	363.0	261.0	285.0	129.0	287.0
R02	RSV	2023-12-24	1212	29.749	2.93	1193.82	1014.75	1372.89	0	13.08	46.6	0.0	3.35	0.164	62.2	50413.11066108808	45169.02717872788	5244.083482360198	46.5	4789	2.48	4074063	0	0	0.0	0	0	0.0	0.0	-0.12053668025532364	0.9927088740980539	-0.23931566428755893	0.9709418174260519	-0.35460488704253645	0.9350162426854145	0	0	528.0	657.0	539.0	620.0	756.0	604.0	666.0	643.0	363.0	261.0	285.0	129.0
R02	RSV	2023-12-31	1141	28.006	2.41	1146.95	974.91	1318.99	0	14.37	57.1	0.0	2.14	0.188	91.8	52285.65022840434	120085.80711076467	-67800.15688236033	46.5	6455	8.07	4074063	0	0	0.0	0	0	0.0	0.0	6.432490598706546e-16	1.0	1.2864981197413093e-15	1.0	-7.347880794884119e-16	1.0	0	0	1212.0	528.0	657.0	539.0	620.0	756.0	604.0	666.0	643.0	363.0	261.0	285.0
R02	RSV	2024-01-07	1508	37.015	1.61	1595.79	1356.43	1835.16	0	14.65	38.2	0.0	2.27	0.288	49.8	104499.56789974832	70210.36329125187	34289.20460849645	46.5	4699	9.61	4074063	0	0	0.0	0	0	0.0	0.0	0.12053668025532305	0.9927088740980538	0.2393156642875578	0.9709418174260521	0.3546048870425357	0.9350162426854147	1	0	1141.0	1212.0	528.0	657.0	539.0	620.0	756.0	604.0	666.0	643.0	363.0	261.0
R02	RSV	2024-01-14	1811	44.452	1.78	1724.35	1465.7	1983.0	0	11.89	36.0	0.0	2.47	0.121	73.5	38774.91566767106	73395.34038416874	-34620.42471649768	46.5	6280	6.31	4074063	0	0	0.0	0	0	0.0	0.0	0.2393156642875578	0.9709418174260521	0.4647231720437685	0.8854560256532098	0.6631226582407952	0.7485107481711012	0	0	1508.0	1141.0	1212.0	528.0	657.0	539.0	620.0	756.0	604.0	666.0	643.0	363.0
R02	RSV	2024-01-21	1270	31.173	0.93	1331.69	1131.94	1531.44	0	15.23	37.4	0.0	2.33	0.327	69.3	102419.73223150164	109020.16648371074	-6600.434252209103	46.5	6385	3.75	4074063	0	0	0.0	0	0	0.0	0.0	0.3546048870425357	0.9350162426854147	0.6631226582407952	0.7485107481711012	0.8854560256532098	0.46472317204376856	0	0	1811.0	1508.0	1141.0	1212.0	528.0	657.0	539.0	620.0	756.0	604.0	666.0	643.0
R02	RSV	2024-01-28	640	15.709	2.56	719.71	611.76	827.67	0	14.7	38.2	0.0	2.63	0.291	77.4	66664.39984117445	103920.56835158888	-37256.16851041443	46.5	5858	6.27	4074063	0	0	0.0	0	0	0.0	0.0	0.4647231720437685	0.8854560256532098	0.8229838658936565	0.5680647467311558	0.9927088740980539	0.120536680255323	0	0	1270.0	1811.0	1508.0	1141.0	1212.0	528.0	657.0	539.0	620.0	756.0	604.0	666.0
R02	RSV	2024-02-04	633	15.537	2.08	649.59	552.15	747.03	3	14.9	65.0	0.0	2.08	0.171	60.7	71610.0672495183	63250.28607586852	8359.781173649775	46.5	2935	7.3	4074063	0	1	0.0	0	0	0.0	0.0	0.5680647467311557	0.8229838658936565	0.9350162426854148	0.3546048870425356	0.9709418174260523	-0.23931566428755754	0	1	640.0	1270.0	1811.0	1508.0	1141.0	1212.0	528.0	657.0	539.0	620.0	756.0	604.0
R02	RSV	2024-02-11	1204	29.553	1.84	1271.61	1080.86	1462.35	0	14.67	45.4	0.0	3.64	0.255	61.4	61159.8758660556	63686.57564234387	-2526.6997762882747	46.5	2981	1.65	4074063	0	1	0.0	0	0	0.0	0.0	0.6631226582407952	0.7485107481711012	0.9927088740980539	0.120536680255323	0.8229838658936566	-0.5680647467311556	0	1	633.0	640.0	1270.0	1811.0	1508.0	1141.0	1212.0	528.0	657.0	539.0	620.0	756.0
R02	RSV	2024-02-18	737	18.09	3.0	770.52	654.94	886.1	0	15.24	55.3	0.0	3.01	0.234	73.0	54232.33684362481	60610.850684998855	-6378.513841374042	46.5	4275	7.43	4074063	0	0	0.0	0	0	0.0	0.0	0.7485107481711012	0.6631226582407953	0.992708874098054	-0.1205366802553229	0.5680647467311557	-0.8229838658936565	0	0	1204.0	633.0	640.0	1270.0	1811.0	1508.0	1141.0	1212.0	528.0	657.0	539.0	620.0
R02	RSV	2024-02-25	1111	27.27	1.28	1183.03	1005.58	1360.48	0	15.43	65.1	21.8	2.01	0.189	64.2	49961.8918898185	97004.1780334423	-47042.286143623794	46.5	4468	11.26	4074063	0	0	0.0	0	0	0.0	0.0	0.8229838658936565	0.5680647467311558	0.9350162426854149	-0.3546048870425355	0.2393156642875577	-0.9709418174260522	0	0	737.0	1204.0	633.0	640.0	1270.0	1811.0	1508.0	1141.0	1212.0	528.0	657.0	539.0
R02	RSV	2024-03-03	1044	25.626	2.24	1101.91	936.62	1267.2	0	18.68	59.0	5.3	4.11	0.356	67.3	65505.30709831971	30083.65688998331	35421.6502083364	46.5	5119	6.49	4074063	0	0	0.0	0	0	0.0	0.0	0.8854560256532098	0.46472317204376856	0.8229838658936566	-0.5680647467311556	-0.12053668025532283	-0.992708874098054	0	0	1111.0	737.0	1204.0	633.0	640.0	1270.0	1811.0	1508.0	1141.0	1212.0	528.0	657.0
R02	RSV	2024-03-10	1331	32.67	2.38	1515.36	1288.06	1742.66	0	18.55	49.4	0.0	2.47	0.433	96.9	106236.86210508975	69117.2088833066	37119.653221783155	46.5	4801	5.27	4074063	0	0	0.0	0	0	0.0	0.0	0.9350162426854148	0.3546048870425356	0.6631226582407951	-0.7485107481711012	-0.46472317204376806	-0.88545602565321	0	0	1044.0	1111.0	737.0	1204.0	633.0	640.0	1270.0	1811.0	1508.0	1141.0	1212.0	528.0
R02	RSV	2024-03-17	569	13.966	3.36	590.86	502.23	679.49	0	20.1	63.0	5.3	3.45	0.374	107.9	98017.34741693703	84446.41160979103	13570.935807146001	46.5	4669	6.7	4074063	0	0	0.0	0	0	0.0	0.0	0.9709418174260521	0.23931566428755807	0.464723172043769	-0.8854560256532095	-0.748510748171101	-0.6631226582407955	0	0	1331.0	1044.0	1111.0	737.0	1204.0	633.0	640.0	1270.0	1811.0	1508.0	1141.0	1212.0
R02	RSV	2024-03-24	819	20.103	1.63	901.56	766.33	1036.79	0	21.34	60.4	33.7	3.05	0.449	97.7	98351.28564596572	35842.073582448604	62509.212063517116	46.5	6395	9.21	4074063	0	0	0.0	0	0	0.0	0.0	0.9927088740980539	0.120536680255323	0.2393156642875577	-0.9709418174260522	-0.9350162426854146	-0.35460488704253595	0	0	569.0	1331.0	1044.0	1111.0	737.0	1204.0	633.0	640.0	1270.0	1811.0	1508.0	1141.0
R02	RSV	2024-03-31	350	8.591	1.65	393.37	334.36	452.37	0	23.95	63.7	31.8	3.39	0.507	82.3	60055.86536486226	20633.362977874738	39422.502386987515	46.5	3804	10.45	4074063	0	0	0.0	0	0	0.0	0.0	0.9999999999999999	-1.6081226496766366e-16	-3.216245299353273e-16	-1.0	-1.0	-1.8369701987210297e-16	0	0	819.0	569.0	1331.0	1044.0	1111.0	737.0	1204.0	633.0	640.0	1270.0	1811.0	1508.0
R02	RSV	2024-04-07	405	9.941	2.35	437.39	371.78	503.0	1	25.13	75.9	50.6	3.61	0.365	79.7	53450.9605038772	69298.24536486031	-15847.284860983113	46.5	5984	9.46	4074063	2	0	0.0	0	0	32.4245983830635	0.0	0.992708874098054	-0.1205366802553229	-0.2393156642875575	-0.9709418174260523	-0.9350162426854148	0.3546048870425356	0	0	350.0	819.0	569.0	1331.0	1044.0	1111.0	737.0	1204.0	633.0	640.0	1270.0	1811.0
R02	RSV	2024-04-14	692	16.986	0.93	697.98	593.28	802.68	0	25.58	71.6	58.5	1.85	0.443	75.5	50769.98274825761	44904.29649972326	5865.6862485343445	46.5	4626	7.94	4074063	0	0	0.0	0	0	0.0	0.0	0.9709418174260523	-0.23931566428755754	-0.46472317204376806	-0.88545602565321	-0.7485107481711017	0.6631226582407945	0	0	405.0	350.0	819.0	569.0	1331.0	1044.0	1111.0	737.0	1204.0	633.0	640.0	1270.0
R02	RSV	2024-04-21	526	12.911	0.94	568.97	483.63	654.32	0	26.53	72.7	66.8	2.65	0.451	70.7	99209.22699424438	59840.85392023581	39368.373074008574	46.5	5772	7.49	4074063	0	0	0.0	0	0	0.0	0.0	0.9350162426854149	-0.3546048870425355	-0.663122658240795	-0.7485107481711014	-0.46472317204376834	0.8854560256532098	0	0	692.0	405.0	350.0	819.0	569.0	1331.0	1044.0	1111.0	737.0	1204.0	633.0	640.0
R02	RSV	2024-04-28	508	12.469	1.76	549.1	466.73	631.46	0	26.53	79.5	60.8	4.23	0.338	65.4	52603.001077863	110071.46641285229	-57468.46533498928	46.5	6006	11.14	4074063	0	0	0.0	0	0	0.0	0.0	0.8854560256532099	-0.4647231720437685	-0.8229838658936565	-0.5680647467311558	-0.12053668025532276	0.992708874098054	0	0	526.0	692.0	405.0	350.0	819.0	569.0	1331.0	1044.0	1111.0	737.0	1204.0	633.0
R02	RSV	2024-05-05	562	13.795	1.9	607.74	516.58	698.9	0	29.52	77.6	85.6	2.42	0.436	74.2	105816.15460790896	78497.90621852373	27318.248389385233	46.5	4783	7.91	4074063	0	0	0.0	0	0	0.0	0.0	0.8229838658936566	-0.5680647467311556	-0.9350162426854146	-0.35460488704253595	0.23931566428755735	0.9709418174260523	0	0	508.0	526.0	692.0	405.0	350.0	819.0	569.0	1331.0	1044.0	1111.0	737.0	1204.0
R02	RSV	2024-05-12	637	15.635	0.92	675.73	574.37	777.09	0	30.99	78.5	50.9	2.66	0.45	86.1	53827.05976555713	91234.40211338444	-37407.3423478273	46.5	4207	6.8	4074063	0	0	0.0	0	0	0.0	0.0	0.7485107481711014	-0.663122658240795	-0.9927088740980539	-0.12053668025532357	0.5680647467311555	0.8229838658936567	0	0	562.0	508.0	526.0	692.0	405.0	350.0	819.0	569.0	1331.0	1044.0	1111.0	737.0
R02	RSV	2024-05-19	431	10.579	1.82	464.41	394.75	534.08	0	29.93	79.3	50.9	3.46	0.413	47.2	79485.09390266589	50599.8385905247	28885.25531214119	46.5	3912	8.17	4074063	0	0	0.0	0	0	0.0	0.0	0.6631226582407951	-0.7485107481711012	-0.9927088740980539	0.12053668025532321	0.8229838658936559	0.5680647467311567	0	0	637.0	562.0	508.0	526.0	692.0	405.0	350.0	819.0	569.0	1331.0	1044.0	1111.0
R02	RSV	2024-05-26	529	12.985	1.29	565.47	480.65	650.29	0	31.28	81.8	100.7	2.45	0.387	61.7	68616.79374239419	28133.337855118654	40483.45588727554	46.5	3854	9.2	4074063	0	0	0.0	0	1	0.0	0.0	0.5680647467311557	-0.8229838658936565	-0.9350162426854148	0.3546048870425356	0.9709418174260522	0.23931566428755788	0	0	431.0	637.0	562.0	508.0	526.0	692.0	405.0	350.0	819.0	569.0	1331.0	1044.0
R02	RSV	2024-06-02	384	9.425	1.74	370.42	314.85	425.98	0	34.87	69.6	29.2	2.85	0.757	62.5	40643.40613428672	46777.472581550755	-6134.066447264035	46.5	3330	6.89	4074063	0	0	0.0	0	0	0.0	0.0	0.464723172043769	-0.8854560256532095	-0.8229838658936571	0.5680647467311547	0.9927088740980541	-0.12053668025532221	0	0	529.0	431.0	637.0	562.0	508.0	526.0	692.0	405.0	350.0	819.0	569.0	1331.0
R02	RSV	2024-06-09	525	12.886	2.14	530.3	450.75	609.84	0	31.91	84.9	81.0	2.05	0.33	50.8	67582.07677950847	70653.04958041848	-3070.972800910007	46.5	3917	9.31	4074063	0	0	0.0	2	0	0.0	0.0	0.3546048870425359	-0.9350162426854147	-0.6631226582407955	0.7485107481711009	0.8854560256532101	-0.46472317204376784	0	0	384.0	529.0	431.0	637.0	562.0	508.0	526.0	692.0	405.0	350.0	819.0	569.0
R02	RSV	2024-06-16	419	10.285	2.44	462.24	392.9	531.58	0	34.56	84.5	76.3	3.98	0.381	53.9	50050.99276419604	19453.23475524802	30597.758008948018	46.5	4736	6.9	4074063	0	0	0.0	1	0	0.0	0.0	0.2393156642875577	-0.9709418174260522	-0.46472317204376834	0.8854560256532098	0.6631226582407956	-0.7485107481711007	0	0	525.0	384.0	529.0	431.0	637.0	562.0	508.0	526.0	692.0	405.0	350.0	819.0
R02	RSV	2024-06-23	224	5.498	1.91	237.86	202.18	273.54	0	31.91	74.8	78.7	2.69	0.553	66.4	63053.04323157636	92173.82681249414	-29120.783580917778	46.5	5249	9.2	4074063	0	0	0.0	0	0	0.0	0.0	0.12053668025532308	-0.9927088740980538	-0.23931566428755785	0.9709418174260521	0.3546048870425361	-0.9350162426854146	0	0	419.0	525.0	384.0	529.0	431.0	637.0	562.0	508.0	526.0	692.0	405.0	350.0
R02	RSV	2024-06-30	250	6.136	2.44	285.73	242.87	328.59	0	34.24	70.3	108.9	2.43	0.721	86.8	28014.77102253738	48282.65560399528	-20267.884581457896	46.5	4406	8.81	4074063	0	0	0.0	0	1	0.0	0.0	-3.216245299353273e-16	-1.0	6.432490598706546e-16	1.0	3.6739403974420594e-16	-1.0	0	0	224.0	419.0	525.0	384.0	529.0	431.0	637.0	562.0	508.0	526.0	692.0	405.0
R02	RSV	2024-07-07	210	5.155	1.38	221.1	187.94	254.27	0	34.15	81.3	91.0	2.86	0.451	79.6	69324.55414511455	39883.10173134707	29441.45241376748	46.5	5240	8.89	4074063	0	0	0.0	0	0	0.0	0.0	-0.12053668025532283	-0.992708874098054	0.23931566428755735	0.9709418174260523	-0.3546048870425354	-0.9350162426854148	0	0	250.0	224.0	419.0	525.0	384.0	529.0	431.0	637.0	562.0	508.0	526.0	692.0
R02	RSV	2024-07-14	189	4.639	2.45	205.05	174.29	235.8	0	35.11	78.4	92.4	2.43	0.543	91.6	58677.09499293574	68446.05075276835	-9768.955759832614	46.5	7474	6.91	4074063	0	0	0.0	1	0	0.0	0.0	-0.2393156642875575	-0.9709418174260523	0.46472317204376795	0.88545602565321	-0.6631226582407951	-0.7485107481711013	0	0	210.0	250.0	224.0	419.0	525.0	384.0	529.0	431.0	637.0	562.0	508.0	526.0
R02	RSV	2024-07-21	321	7.879	3.39	359.93	305.94	413.92	0	32.32	88.2	75.3	1.36	0.263	71.9	47451.0251696122	103410.24507459214	-55959.21990497994	46.5	4238	6.34	4074063	0	0	0.0	2	0	0.0	0.0	-0.3546048870425357	-0.9350162426854148	0.6631226582407952	0.7485107481711012	-0.8854560256532089	-0.4647231720437701	0	0	189.0	210.0	250.0	224.0	419.0	525.0	384.0	529.0	431.0	637.0	562.0	508.0
R02	RSV	2024-07-28	263	6.455	2.05	268.12	227.9	308.34	0	31.79	79.9	60.1	2.14	0.439	41.7	76616.8024142971	82849.07908567064	-6232.276671373547	46.5	6481	4.81	4074063	0	1	0.0	0	0	0.0	0.0	-0.46472317204376806	-0.88545602565321	0.8229838658936559	0.5680647467311567	-0.9927088740980536	-0.1205366802553247	0	1	321.0	189.0	210.0	250.0	224.0	419.0	525.0	384.0	529.0	431.0	637.0	562.0
R02	RSV	2024-08-04	226	5.547	1.05	260.14	221.12	299.16	0	31.41	55.2	37.7	3.11	0.96	81.8	69583.70287553173	60925.07494596369	8658.627929568036	46.5	5308	8.97	4074063	0	1	0.0	0	0	0.0	0.0	-0.5680647467311556	-0.8229838658936566	0.9350162426854146	0.35460488704253607	-0.9709418174260526	0.23931566428755632	0	1	263.0	321.0	189.0	210.0	250.0	224.0	419.0	525.0	384.0	529.0	431.0	637.0
R02	RSV	2024-08-11	144	3.535	1.82	151.76	129.0	174.53	0	31.67	63.4	64.0	2.5	0.794	52.6	99494.13711223468	98478.0501237802	1016.0869884544809	46.5	3843	7.02	4074063	0	1	0.0	1	0	0.0	0.0	-0.663122658240795	-0.7485107481711014	0.9927088740980539	0.1205366802553237	-0.8229838658936562	0.568064746731156	0	1	226.0	263.0	321.0	189.0	210.0	250.0	224.0	419.0	525.0	384.0	529.0	431.0
R02	RSV	2024-08-18	216	5.302	2.55	220.37	187.32	253.43	0	32.06	74.1	55.4	2.52	0.571	73.1	65667.18038248047	117687.19474247505	-52020.01435999459	46.5	5464	8.38	4074063	0	0	0.0	1	0	0.0	0.0	-0.7485107481711012	-0.6631226582407952	0.9927088740980539	-0.12053668025532309	-0.5680647467311553	0.8229838658936567	0	0	144.0	226.0	263.0	321.0	189.0	210.0	250.0	224.0	419.0	525.0	384.0	529.0
R02	RSV	2024-08-25	230	5.645	1.43	251.7	213.95	289.46	0	26.81	64.0	40.4	1.7	0.605	65.8	58665.38184938615	73288.29076386492	-14622.908914478772	46.5	7175	4.31	4074063	0	0	0.0	0	0	0.0	0.0	-0.8229838658936565	-0.5680647467311558	0.9350162426854149	-0.35460488704253545	-0.2393156642875572	0.9709418174260523	0	0	216.0	144.0	226.0	263.0	321.0	189.0	210.0	250.0	224.0	419.0	525.0	384.0
R02	RSV	2024-09-01	274	6.725	1.85	295.02	250.77	339.28	0	30.32	67.9	36.5	2.96	0.653	91.0	35084.519694013936	62893.39227599888	-27808.872581984942	46.5	3981	4.24	4074063	0	0	0.0	0	0	0.0	0.0	-0.8854560256532095	-0.46472317204376906	0.8229838658936571	-0.5680647467311546	0.1205366802553238	0.9927088740980538	0	0	230.0	216.0	144.0	226.0	263.0	321.0	189.0	210.0	250.0	224.0	419.0	525.0
R02	RSV	2024-09-08	162	3.976	1.05	175.15	148.88	201.43	0	28.11	61.4	28.3	3.06	0.699	75.9	47622.5464084162	64507.05740344725	-16884.51099503105	46.5	6846	7.31	4074063	0	0	0.0	1	1	0.0	0.0	-0.9350162426854146	-0.35460488704253595	0.6631226582407956	-0.7485107481711007	0.4647231720437677	0.8854560256532101	0	0	274.0	230.0	216.0	144.0	226.0	263.0	321.0	189.0	210.0	250.0	224.0	419.0
R02	RSV	2024-09-15	159	3.903	1.76	162.01	137.71	186.31	0	26.85	63.0	55.3	2.07	0.624	89.8	34669.44604416977	29315.029894184827	5354.41614998494	46.5	5258	3.82	4074063	0	0	0.0	0	0	0.0	0.0	-0.9709418174260522	-0.2393156642875578	0.4647231720437685	-0.8854560256532098	0.7485107481711007	0.6631226582407957	0	0	162.0	274.0	230.0	216.0	144.0	226.0	263.0	321.0	189.0	210.0	250.0	224.0
R02	RSV	2024-09-22	180	4.418	1.95	200.56	170.47	230.64	0	24.76	70.7	13.4	3.89	0.433	73.0	57154.39455454694	15990.85389125712	41163.54066328982	46.5	6364	5.15	4074063	0	0	6463.0	0	0	0.0	15.863770393339525	-0.9927088740980539	-0.12053668025532357	0.2393156642875588	-0.970941817426052	0.9350162426854146	0.3546048870425363	0	0	159.0	162.0	274.0	230.0	216.0	144.0	226.0	263.0	321.0	189.0	210.0	250.0
R02	RSV	2024-09-29	340	8.345	1.11	367.02	311.97	422.08	0	22.47	50.4	13.6	2.84	0.618	77.8	98773.57511957416	38708.178680108795	60065.39643946537	46.5	7669	9.18	4074063	0	0	6091.0	0	0	0.0	14.95067700229476	-1.0	-1.8369701987210297e-16	3.6739403974420594e-16	-1.0	0.9999999999999998	5.51091059616309e-16	0	0	180.0	159.0	162.0	274.0	230.0	216.0	144.0	226.0	263.0	321.0	189.0	210.0
R02	RSV	2024-10-06	313	7.683	2.73	354.12	301.0	407.24	0	21.29	51.4	55.6	3.88	0.549	76.5	75439.82742338508	83133.25161668262	-7693.424193297542	46.5	4044	5.18	4074063	0	0	5907.0	0	0	0.0	14.499039411025308	-0.9927088740980539	0.12053668025532321	-0.2393156642875581	-0.9709418174260521	0.9350162426854156	-0.3546048870425336	1	0	340.0	180.0	159.0	162.0	274.0	230.0	216.0	144.0	226.0	263.0	321.0	189.0
R02	RSV	2024-10-13	312	7.658	1.92	354.14	301.02	407.26	0	20.77	50.3	17.9	1.68	0.535	66.1	59239.214207485325	35989.591065111046	23249.62314237428	46.5	3664	4.33	4074063	0	0	5415.0	0	0	0.0	13.291399764804815	-0.9709418174260523	0.2393156642875574	-0.4647231720437678	-0.8854560256532101	0.7485107481711026	-0.6631226582407936	1	0	313.0	340.0	180.0	159.0	162.0	274.0	230.0	216.0	144.0	226.0	263.0	321.0
R02	RSV	2024-10-20	503	12.346	1.48	551.93	469.14	634.72	0	17.5	50.3	11.7	2.11	0.373	93.6	85719.77357651982	22389.124114389117	63330.6494621307	46.5	3972	9.42	4074063	0	0	1336.0	0	0	0.0	3.2792816409564605	-0.9350162426854148	0.3546048870425356	-0.6631226582407951	-0.7485107481711013	0.4647231720437687	-0.8854560256532098	0	0	312.0	313.0	340.0	180.0	159.0	162.0	274.0	230.0	216.0	144.0	226.0	263.0
R02	RSV	2024-10-27	392	9.622	1.68	399.08	339.22	458.95	0	16.87	35.4	0.0	3.34	0.443	95.3	55366.31842512221	120700.69990818869	-65334.38148306648	46.5	4704	7.36	4074063	0	0	9189.0	0	0	0.0	22.554879490081525	-0.88545602565321	0.464723172043768	-0.8229838658936558	-0.5680647467311567	0.12053668025532488	-0.9927088740980536	0	0	503.0	312.0	313.0	340.0	180.0	159.0	162.0	274.0	230.0	216.0	144.0	226.0
R02	RSV	2024-11-03	594	14.58	1.58	631.17	536.49	725.84	0	16.7	51.7	0.0	2.36	0.324	83.3	63341.14858957332	46191.704468617216	17149.444120956105	46.5	2901	6.25	4074063	0	0	2356.0	0	0	0.0	5.782924809950165	-0.8229838658936571	0.5680647467311547	-0.935016242685414	-0.35460488704253784	-0.23931566428755613	-0.9709418174260527	0	0	392.0	503.0	312.0	313.0	340.0	180.0	159.0	162.0	274.0	230.0	216.0	144.0
R02	RSV	2024-11-10	1145	28.105	2.38	1228.6	1044.31	1412.89	0	17.03	31.7	9.7	3.6	0.48	60.6	108827.57259773757	96806.4394310506	12021.133166686966	46.5	4164	3.95	4074063	0	0	8716.0	0	0	0.0	21.393876334263854	-0.7485107481711012	0.6631226582407952	-0.9927088740980539	-0.12053668025532294	-0.5680647467311573	-0.8229838658936554	0	0	594.0	392.0	503.0	312.0	313.0	340.0	180.0	159.0	162.0	274.0	230.0	216.0
R02	RSV	2024-11-17	608	14.924	1.83	641.41	545.2	737.62	0	15.82	45.1	0.0	2.06	0.319	59.9	64203.98678423048	75502.68927038572	-11298.702486155235	46.5	5334	7.77	4074063	0	0	6705.0	0	0	0.0	16.457772007943912	-0.6631226582407955	0.7485107481711009	-0.9927088740980541	0.12053668025532209	-0.8229838658936556	-0.5680647467311569	0	0	1145.0	594.0	392.0	503.0	312.0	313.0	340.0	180.0	159.0	162.0	274.0	230.0
R02	RSV	2024-11-24	751	18.434	1.53	802.95	682.5	923.39	0	14.52	49.0	0.0	2.2	0.23	81.6	32777.13319105765	70799.53188350031	-38022.398692442664	46.5	5273	4.21	4074063	0	0	8966.0	0	0	0.0	22.007514365879956	-0.5680647467311558	0.8229838658936564	-0.9350162426854149	0.35460488704253534	-0.9709418174260527	-0.23931566428755566	0	0	608.0	1145.0	594.0	392.0	503.0	312.0	313.0	340.0	180.0	159.0	162.0	274.0
R02	RSV	2024-12-01	654	16.053	1.29	776.36	659.9	892.81	0	10.47	48.3	0.0	2.21	0.025	53.2	39138.27841170043	38842.350093989735	295.9283177106918	46.5	4019	7.42	4074063	0	0	6490.0	0	0	0.0	15.930043300754063	-0.46472317204376834	0.8854560256532098	-0.8229838658936562	0.568064746731156	-0.9927088740980541	0.12053668025532184	0	0	751.0	608.0	1145.0	594.0	392.0	503.0	312.0	313.0	340.0	180.0	159.0	162.0
R02	RSV	2024-12-08	869	21.33	2.82	915.33	778.03	1052.63	0	11.82	48.1	0.0	2.78	0.094	69.3	93650.73822162757	94140.74816722669	-490.0099455991149	46.5	3835	9.35	4074063	0	0	0.0	0	0	0.0	0.0	-0.354604887042536	0.9350162426854146	-0.6631226582407957	0.7485107481711007	-0.8854560256532102	0.46472317204376756	0	0	654.0	751.0	608.0	1145.0	594.0	392.0	503.0	312.0	313.0	340.0	180.0	159.0
R02	RSV	2024-12-15	1050	25.773	2.14	1089.95	926.46	1253.45	1	13.56	40.6	0.0	3.3	0.212	62.6	68655.29677235174	66714.13743780408	1941.1593345476576	46.5	5332	8.23	4074063	0	0	0.0	0	0	0.0	0.0	-0.23931566428755785	0.9709418174260521	-0.46472317204376856	0.8854560256532098	-0.663122658240796	0.7485107481711005	0	0	869.0	654.0	751.0	608.0	1145.0	594.0	392.0	503.0	312.0	313.0	340.0	180.0
R02	RSV	2024-12-22	1284	31.516	2.58	1432.83	1217.91	1647.76	0	10.89	37.4	0.0	3.18	0.056	64.8	90179.78794093574	49080.09522741488	41099.69271352086	46.5	5432	4.66	4074063	0	0	0.0	0	1	0.0	0.0	-0.12053668025532364	0.9927088740980539	-0.23931566428755893	0.9709418174260519	-0.35460488704253645	0.9350162426854145	0	0	1050.0	869.0	654.0	751.0	608.0	1145.0	594.0	392.0	503.0	312.0	313.0	340.0
R02	RSV	2024-12-29	1284	31.516	1.27	1345.93	1144.04	1547.82	0	12.26	38.7	1.5	2.81	0.139	76.5	65632.4214206501	68428.47767043034	-2796.056249780231	46.5	3790	5.84	4074063	0	0	0.0	0	0	0.0	0.0	6.432490598706546e-16	1.0	1.2864981197413093e-15	1.0	-7.347880794884119e-16	1.0	0	0	1284.0	1050.0	869.0	654.0	751.0	608.0	1145.0	594.0	392.0	503.0	312.0	313.0
R03	DENGUE	2023-01-01	6	0.293	2.79	6.42	5.45	7.38	0	13.25	43.6	0.0	2.06	0.183	70.7	47286.25473093105	117428.36939364321	-70142.11466271216	49.5	4076	9.66	2048990	0	0	0.0	0	0	0.0	0.0	6.432490598706546e-16	1.0	1.2864981197413093e-15	1.0	-7.347880794884119e-16	1.0	0	0
R03	DENGUE	2023-01-08	8	0.39	0.98	8.96	7.62	10.31	0	12.86	40.9	0.0	2.35	0.169	76.7	142740.0119301072	140450.7622208155	2289.2497092917038	49.5	2875	7.62	2048990	0	0	0.0	0	0	0.0	0.0	0.12053668025532305	0.9927088740980538	0.2393156642875578	0.9709418174260521	0.3546048870425357	0.9350162426854147	1	0	6.0
R03	DENGUE	2023-01-15	0	0.0	2.47	0.0	0.0	0.0	0	13.22	43.1	0.0	2.86	0.183	68.0	109357.48601887864	72401.40906005366	36956.07695882498	49.5	7897	5.73	2048990	0	0	0.0	0	0	0.0	0.0	0.2393156642875578	0.9709418174260521	0.4647231720437685	0.8854560256532098	0.6631226582407952	0.7485107481711012	0	0	8.0	6.0
R03	DENGUE	2023-01-22	0	0.0	2.29	0.0	0.0	0.0	0	15.61	29.7	22.7	1.8	0.395	76.1	75630.98841508442	80313.11591829945	-4682.12750321503	49.5	5121	9.77	2048990	0	0	0.0	0	1	0.0	0.0	0.3546048870425357	0.9350162426854147	0.6631226582407952	0.7485107481711012	0.8854560256532098	0.46472317204376856	0	0	0.0	8.0	6.0
R03	DENGUE	2023-01-29	5	0.244	2.18	4.95	4.2	5.69	0	13.72	50.5	0.0	1.98	0.184	86.1	80968.24544419655	99359.14544681489	-18390.900002618335	49.5	5139	8.83	2048990	0	0	0.0	0	0	0.0	0.0	0.4647231720437685	0.8854560256532098	0.8229838658936565	0.5680647467311558	0.9927088740980539	0.120536680255323	0	0	0.0	0.0	8.0	6.0
R03	DENGUE	2023-02-05	12	0.586	2.27	12.97	11.02	14.91	0	15.32	51.7	0.0	2.48	0.257	100.1	53254.660496502205	92323.5893577412	-39068.928861239	49.5	7047	9.57	2048990	0	1	0.0	0	0	0.0	0.0	0.5680647467311557	0.8229838658936565	0.9350162426854148	0.3546048870425356	0.9709418174260523	-0.23931566428755754	0	1	5.0	0.0	0.0	8.0	6.0
R03	DENGUE	2023-02-12	14	0.683	2.02	15.01	12.76	17.27	0	17.47	52.0	0.0	2.55	0.359	73.0	110943.88006976787	66402.02057836807	44541.859491399795	49.5	5428	4.36	2048990	0	1	0.0	0	0	0.0	0.0	0.6631226582407952	0.7485107481711012	0.9927088740980539	0.120536680255323	0.8229838658936566	-0.5680647467311556	0	1	12.0	5.0	0.0	0.0	8.0	6.0
R03	DENGUE	2023-02-19	16	0.781	2.35	16.73	14.22	19.24	0	17.77	44.5	0.0	1.63	0.432	94.5	95082.24410331051	15703.459052955806	79378.78505035471	49.5	4923	6.81	2048990	0	0	0.0	0	0	0.0	0.0	0.7485107481711012	0.6631226582407953	0.992708874098054	-0.1205366802553229	0.5680647467311557	-0.8229838658936565	0	0	14.0	12.0	5.0	0.0	0.0	8.0	6.0
R03	DENGUE	2023-02-26	4	0.195	1.37	4.18	3.55	4.81	0	17.33	56.4	6.0	2.3	0.32	75.1	55045.21519850004	20754.523926009697	34290.69127249034	49.5	6805	7.43	2048990	0	0	0.0	0	0	0.0	0.0	0.8229838658936565	0.5680647467311558	0.9350162426854149	-0.3546048870425355	0.2393156642875577	-0.9709418174260522	0	0	16.0	14.0	12.0	5.0	0.0	0.0	8.0	6.0
R03	DENGUE	2023-03-05	0	0.0	2.34	0.0	0.0	0.0	0	21.09	60.6	0.0	1.15	0.437	56.0	83926.23936162342	75413.16801783006	8513.07134379336	49.5	5151	9.17	2048990	0	0	0.0	0	0	0.0	0.0	0.8854560256532098	0.46472317204376856	0.8229838658936566	-0.5680647467311556	-0.12053668025532283	-0.992708874098054	0	0	4.0	16.0	14.0	12.0	5.0	0.0	0.0	8.0	6.0
R03	DENGUE	2023-03-12	16	0.781	2.02	17.43	14.81	20.04	0	21.81	63.0	13.2	3.01	0.437	89.3	79110.78313953699	65144.85876202862	13965.924377508367	49.5	5364	7.83	2048990	1	0	0.0	0	0	65.661253141918	0.0	0.9350162426854148	0.3546048870425356	0.6631226582407951	-0.7485107481711012	-0.46472317204376806	-0.88545602565321	0	0	0.0	4.0	16.0	14.0	12.0	5.0	0.0	0.0	8.0	6.0
R03	DENGUE	2023-03-19	23	1.123	2.63	23.76	20.2	27.32	0	21.48	62.3	0.0	1.48	0.433	45.3	25948.225330558314	71369.93643722379	-45421.711106665476	49.5	4199	8.36	2048990	0	0	0.0	0	0	0.0	0.0	0.9709418174260521	0.23931566428755807	0.464723172043769	-0.8854560256532095	-0.748510748171101	-0.6631226582407955	0	0	16.0	0.0	4.0	16.0	14.0	12.0	5.0	0.0	0.0	8.0	6.0
R03	DENGUE	2023-03-26	34	1.659	2.39	35.05	29.79	40.3	0	22.01	74.7	0.0	2.26	0.304	50.6	44527.295558962316	43677.93234140677	849.3632175555467	49.5	6201	8.12	2048990	2	0	0.0	0	0	76.17580613799899	0.0	0.9927088740980539	0.120536680255323	0.2393156642875577	-0.9709418174260522	-0.9350162426854146	-0.35460488704253595	0	0	23.0	16.0	0.0	4.0	16.0	14.0	12.0	5.0	0.0	0.0	8.0	6.0
R03	DENGUE	2023-04-02	12	0.586	1.99	12.2	10.37	14.03	0	23.65	67.4	6.0	3.37	0.445	93.0	50394.989468553285	52560.941431640094	-2165.951963086809	49.5	6922	7.67	2048990	0	0	0.0	0	0	0.0	0.0	0.9999999999999999	-1.6081226496766366e-16	-3.216245299353273e-16	-1.0	-1.0	-1.8369701987210297e-16	0	0	34.0	23.0	16.0	0.0	4.0	16.0	14.0	12.0	5.0	0.0	0.0	8.0
R03	DENGUE	2023-04-09	47	2.294	1.69	49.54	42.1	56.97	0	22.96	63.6	28.4	3.4	0.471	63.2	57309.17691638346	51913.750560458575	5395.426355924887	49.5	4167	7.71	2048990	0	0	0.0	0	0	0.0	0.0	0.992708874098054	-0.1205366802553229	-0.2393156642875575	-0.9709418174260523	-0.9350162426854148	0.3546048870425356	0	0	12.0	34.0	23.0	16.0	0.0	4.0	16.0	14.0	12.0	5.0	0.0	0.0
R03	DENGUE	2023-04-16	77	3.758	2.48	74.36	63.2	85.51	0	26.92	62.5	3.7	3.66	0.635	42.6	80903.21364482946	106895.55878177652	-25992.345136947057	49.5	1081	6.2	2048990	2	0	0.0	0	0	59.91222209090745	0.0	0.9709418174260523	-0.23931566428755754	-0.46472317204376806	-0.88545602565321	-0.7485107481711017	0.6631226582407945	0	0	47.0	12.0	34.0	23.0	16.0	0.0	4.0	16.0	14.0	12.0	5.0	0.0
R03	DENGUE	2023-04-23	66	3.221	2.82	74.3	63.16	85.45	0	30.98	77.6	54.9	2.96	0.47	66.2	113886.76825876307	38739.705102107764	75147.0631566553	49.5	5436	6.16	2048990	0	0	0.0	0	0	0.0	0.0	0.9350162426854149	-0.3546048870425355	-0.663122658240795	-0.7485107481711014	-0.46472317204376834	0.8854560256532098	0	0	77.0	47.0	12.0	34.0	23.0	16.0	0.0	4.0	16.0	14.0	12.0	5.0
R03	DENGUE	2023-04-30	172	8.394	2.68	186.6	158.61	214.59	0	29.84	73.0	58.9	2.47	0.536	55.7	43671.51790754275	75165.55165588687	-31494.033748344118	49.5	6166	8.09	2048990	0	0	0.0	0	0	0.0	0.0	0.8854560256532099	-0.4647231720437685	-0.8229838658936565	-0.5680647467311558	-0.12053668025532276	0.992708874098054	0	0	66.0	77.0	47.0	12.0	34.0	23.0	16.0	0.0	4.0	16.0	14.0	12.0
R03	DENGUE	2023-05-07	76	3.709	2.66	86.64	73.64	99.63	0	29.43	69.0	73.5	2.01	0.602	41.3	67538.4612204476	98338.19998822278	-30799.738767775183	49.5	8036	6.69	2048990	0	0	0.0	0	0	0.0	0.0	0.8229838658936566	-0.5680647467311556	-0.9350162426854146	-0.35460488704253595	0.23931566428755735	0.9709418174260523	0	0	172.0	66.0	77.0	47.0	12.0	34.0	23.0	16.0	0.0	4.0	16.0	14.0
R03	DENGUE	2023-05-14	131	6.393	4.21	137.76	117.09	158.42	0	31.98	87.8	75.2	2.02	0.267	46.2	60104.17304763212	71987.14221201176	-11882.969164379647	49.5	6086	10.26	2048990	0	0	0.0	0	0	0.0	0.0	0.7485107481711014	-0.663122658240795	-0.9927088740980539	-0.12053668025532357	0.5680647467311555	0.8229838658936567	0	0	76.0	172.0	66.0	77.0	47.0	12.0	34.0	23.0	16.0	0.0	4.0	16.0
R03	DENGUE	2023-05-21	190	9.273	2.44	209.02	177.67	240.37	0	32.26	77.2	45.5	2.94	0.507	97.7	97903.37869271211	69026.57980590135	28876.798886810764	49.5	4568	6.75	2048990	1	0	0.0	0	0	66.67107174146574	0.0	0.6631226582407951	-0.7485107481711012	-0.9927088740980539	0.12053668025532321	0.8229838658936559	0.5680647467311567	0	0	131.0	76.0	172.0	66.0	77.0	47.0	12.0	34.0	23.0	16.0	0.0	4.0
R03	DENGUE	2023-05-28	83	4.051	2.53	92.63	78.73	106.52	0	33.49	80.3	50.6	3.62	0.463	68.9	66772.19346027558	27843.797213025427	38928.39624725015	49.5	6428	3.19	2048990	0	0	0.0	0	0	0.0	0.0	0.5680647467311557	-0.8229838658936565	-0.9350162426854148	0.3546048870425356	0.9709418174260522	0.23931566428755788	0	0	190.0	131.0	76.0	172.0	66.0	77.0	47.0	12.0	34.0	23.0	16.0	0.0
R03	DENGUE	2023-06-04	111	5.417	3.31	115.94	98.55	133.33	0	33.2	80.2	82.6	2.61	0.46	88.1	43218.25974012012	24513.120453561303	18705.139286558817	49.5	1316	2.65	2048990	0	0	0.0	1	0	0.0	0.0	0.464723172043769	-0.8854560256532095	-0.8229838658936571	0.5680647467311547	0.9927088740980541	-0.12053668025532221	0	0	83.0	190.0	131.0	76.0	172.0	66.0	77.0	47.0	12.0	34.0	23.0	16.0
R03	DENGUE	2023-06-11	114	5.564	2.45	124.54	105.86	143.22	0	34.88	78.0	84.1	2.9	0.548	50.6	42568.60652294979	38496.577008494634	4072.0295144551565	49.5	5347	7.04	2048990	0	0	0.0	1	0	0.0	0.0	0.3546048870425359	-0.9350162426854147	-0.6631226582407955	0.7485107481711009	0.8854560256532101	-0.46472317204376784	0	0	111.0	83.0	190.0	131.0	76.0	172.0	66.0	77.0	47.0	12.0	34.0	23.0
R03	DENGUE	2023-06-18	135	6.589	2.25	136.53	116.05	157.01	0	36.19	77.8	72.8	3.1	0.58	81.2	45556.90447933296	45068.47870188983	488.42577744313166	49.5	6532	6.79	2048990	0	0	0.0	1	1	0.0	0.0	0.2393156642875577	-0.9709418174260522	-0.46472317204376834	0.8854560256532098	0.6631226582407956	-0.7485107481711007	0	0	114.0	111.0	83.0	190.0	131.0	76.0	172.0	66.0	77.0	47.0	12.0	34.0
R03	DENGUE	2023-06-25	37	1.806	3.12	41.41	35.2	47.62	0	34.2	85.2	68.4	3.96	0.357	57.6	71009.3881927545	66471.68309733858	4537.70509541592	49.5	5442	6.42	2048990	0	0	0.0	0	0	0.0	0.0	0.12053668025532308	-0.9927088740980538	-0.23931566428755785	0.9709418174260521	0.3546048870425361	-0.9350162426854146	0	0	135.0	114.0	111.0	83.0	190.0	131.0	76.0	172.0	66.0	77.0	47.0	12.0
R03	DENGUE	2023-07-02	209	10.2	3.39	239.63	203.68	275.57	0	35.41	73.5	124.5	1.51	0.672	77.9	58095.76835401711	78330.15329855628	-20234.384944539168	49.5	5430	4.54	2048990	0	0	0.0	0	0	0.0	0.0	-3.216245299353273e-16	-1.0	6.432490598706546e-16	1.0	3.6739403974420594e-16	-1.0	0	0	37.0	135.0	114.0	111.0	83.0	190.0	131.0	76.0	172.0	66.0	77.0	47.0
R03	DENGUE	2023-07-09	115	5.613	2.41	121.47	103.25	139.69	0	34.16	75.7	88.6	3.48	0.588	94.4	73217.73790606135	43754.659723545425	29463.07818251592	49.5	5503	7.19	2048990	0	0	0.0	1	0	0.0	0.0	-0.12053668025532283	-0.992708874098054	0.23931566428755735	0.9709418174260523	-0.3546048870425354	-0.9350162426854148	0	0	209.0	37.0	135.0	114.0	111.0	83.0	190.0	131.0	76.0	172.0	66.0	77.0
R03	DENGUE	2023-07-16	102	4.978	2.86	112.21	95.38	129.05	0	32.97	78.9	107.4	1.15	0.485	74.7	66498.27568772949	92183.84741037794	-25685.571722648456	49.5	5097	7.15	2048990	0	0	0.0	0	0	0.0	0.0	-0.2393156642875575	-0.9709418174260523	0.46472317204376795	0.88545602565321	-0.6631226582407951	-0.7485107481711013	0	0	115.0	209.0	37.0	135.0	114.0	111.0	83.0	190.0	131.0	76.0	172.0	66.0
R03	DENGUE	2023-07-23	284	13.86	2.78	298.49	253.72	343.26	0	34.42	78.5	60.7	1.35	0.525	41.3	58187.36525451422	20347.784540429853	37839.58071408437	49.5	4795	8.51	2048990	0	0	0.0	0	0	0.0	0.0	-0.3546048870425357	-0.9350162426854148	0.6631226582407952	0.7485107481711012	-0.8854560256532089	-0.4647231720437701	0	0	102.0	115.0	209.0	37.0	135.0	114.0	111.0	83.0	190.0	131.0	76.0	172.0
R03	DENGUE	2023-07-30	103	5.027	2.37	111.81	95.04	128.59	0	35.06	81.7	79.2	2.07	0.459	45.7	93667.80202898517	78115.23049161443	15552.571537370735	49.5	5064	6.43	2048990	0	1	0.0	1	0	0.0	0.0	-0.46472317204376806	-0.88545602565321	0.8229838658936559	0.5680647467311567	-0.9927088740980536	-0.1205366802553247	0	1	284.0	102.0	115.0	209.0	37.0	135.0	114.0	111.0	83.0	190.0	131.0	76.0
R03	DENGUE	2023-08-06	88	4.295	2.05	95.94	81.55	110.34	0	33.89	64.4	55.2	2.03	0.85	67.0	95486.52793619529	103935.73357273194	-8449.205636536659	49.5	5251	6.63	2048990	0	1	0.0	0	0	0.0	0.0	-0.5680647467311556	-0.8229838658936566	0.9350162426854146	0.35460488704253607	-0.9709418174260526	0.23931566428755632	0	1	103.0	284.0	102.0	115.0	209.0	37.0	135.0	114.0	111.0	83.0	190.0	131.0
R03	DENGUE	2023-08-13	98	4.783	2.72	110.82	94.19	127.44	0	31.51	70.4	52.5	3.06	0.637	85.5	77477.28381285413	64584.858255674175	12892.425557179959	49.5	6825	5.44	2048990	0	1	0.0	0	0	0.0	0.0	-0.663122658240795	-0.7485107481711014	0.9927088740980539	0.1205366802553237	-0.8229838658936562	0.568064746731156	0	1	88.0	103.0	284.0	102.0	115.0	209.0	37.0	135.0	114.0	111.0	83.0	190.0
R03	DENGUE	2023-08-20	192	9.37	2.09	187.34	159.24	215.44	0	31.63	71.2	102.1	1.56	0.622	51.5	59018.93864761742	51600.61595889482	7418.322688722597	49.5	6719	5.47	2048990	0	0	0.0	0	1	0.0	0.0	-0.7485107481711012	-0.6631226582407952	0.9927088740980539	-0.12053668025532309	-0.5680647467311553	0.8229838658936567	0	0	98.0	88.0	103.0	284.0	102.0	115.0	209.0	37.0	135.0	114.0	111.0	83.0
R03	DENGUE	2023-08-27	133	6.491	1.67	144.14	122.52	165.76	0	31.31	79.3	48.9	3.88	0.44	71.4	93267.50666920618	93012.49080413753	255.01586506864987	49.5	3338	4.04	2048990	0	0	0.0	2	0	0.0	0.0	-0.8229838658936565	-0.5680647467311558	0.9350162426854149	-0.35460488704253545	-0.2393156642875572	0.9709418174260523	0	0	192.0	98.0	88.0	103.0	284.0	102.0	115.0	209.0	37.0	135.0	114.0	111.0
R03	DENGUE	2023-09-03	140	6.833	2.73	148.45	126.18	170.71	0	28.55	56.4	60.5	1.77	0.808	71.2	82387.38331234349	69609.10602866314	12778.277283680349	49.5	5139	6.76	2048990	0	0	0.0	2	0	0.0	0.0	-0.8854560256532095	-0.46472317204376906	0.8229838658936571	-0.5680647467311546	0.1205366802553238	0.9927088740980538	0	0	133.0	192.0	98.0	88.0	103.0	284.0	102.0	115.0	209.0	37.0	135.0	114.0
R03	DENGUE	2023-09-10	105	5.124	2.77	103.89	88.31	119.48	0	30.08	58.8	67.6	1.53	0.827	62.0	74355.56864875501	24634.263643658356	49721.305005096656	49.5	4795	6.77	2048990	0	0	0.0	1	0	0.0	0.0	-0.9350162426854146	-0.35460488704253595	0.6631226582407956	-0.7485107481711007	0.4647231720437677	0.8854560256532101	0	0	140.0	133.0	192.0	98.0	88.0	103.0	284.0	102.0	115.0	209.0	37.0	135.0
R03	DENGUE	2023-09-17	89	4.344	2.29	96.69	82.19	111.19	0	25.25	59.1	50.0	2.56	0.624	88.4	100155.67011628079	30028.62980057701	70127.04031570378	49.5	2407	9.48	2048990	2	0	0.0	0	0	33.944145529597805	0.0	-0.9709418174260522	-0.2393156642875578	0.4647231720437685	-0.8854560256532098	0.7485107481711007	0.6631226582407957	0	0	105.0	140.0	133.0	192.0	98.0	88.0	103.0	284.0	102.0	115.0	209.0	37.0
R03	DENGUE	2023-09-24	32	1.562	2.44	34.14	29.02	39.26	0	24.76	57.7	16.7	2.79	0.624	77.6	114525.35662626047	107461.58450828955	7063.772117970919	49.5	5115	9.67	2048990	0	0	9113.0	0	0	0.0	44.47557089102436	-0.9927088740980539	-0.12053668025532357	0.2393156642875588	-0.970941817426052	0.9350162426854146	0.3546048870425363	0	0	89.0	105.0	140.0	133.0	192.0	98.0	88.0	103.0	284.0	102.0	115.0	209.0
R03	DENGUE	2023-10-01	35	1.708	1.21	37.1	31.54	42.67	0	25.07	46.3	2.2	1.94	0.809	66.4	69700.62010037352	90035.2914482886	-20334.67134791508	49.5	5087	6.54	2048990	0	0	6491.0	0	0	0.0	31.679022347595645	-1.0	-1.8369701987210297e-16	3.6739403974420594e-16	-1.0	0.9999999999999998	5.51091059616309e-16	0	0	32.0	89.0	105.0	140.0	133.0	192.0	98.0	88.0	103.0	284.0	102.0	115.0
R03	DENGUE	2023-10-08	93	4.539	2.42	94.69	80.48	108.89	0	23.17	56.5	0.0	1.22	0.573	102.3	52259.17216934013	50993.86474494895	1265.307424391176	49.5	4203	10.16	2048990	0	0	6768.0	0	0	0.0	33.03090791072675	-0.9927088740980539	0.12053668025532321	-0.2393156642875581	-0.9709418174260521	0.9350162426854156	-0.3546048870425336	1	0	35.0	32.0	89.0	105.0	140.0	133.0	192.0	98.0	88.0	103.0	284.0	102.0
R03	DENGUE	2023-10-15	0	0.0	2.23	0.0	0.0	0.0	0	20.43	55.3	6.3	2.7	0.466	70.0	97655.86490482092	71747.53834892335	25908.32655589757	49.5	6000	7.5	2048990	0	0	6738.0	0	0	0.0	32.88449431183168	-0.9709418174260523	0.2393156642875574	-0.4647231720437678	-0.8854560256532101	0.7485107481711026	-0.6631226582407936	1	0	93.0	35.0	32.0	89.0	105.0	140.0	133.0	192.0	98.0	88.0	103.0	284.0
R03	DENGUE	2023-10-22	75	3.66	1.81	80.93	68.79	93.07	0	20.09	50.7	0.0	3.43	0.497	78.5	34794.562021576116	26806.326149385797	7988.235872190318	49.5	6242	10.07	2048990	0	0	4232.0	0	0	0.0	20.654078350797224	-0.9350162426854148	0.3546048870425356	-0.6631226582407951	-0.7485107481711013	0.4647231720437687	-0.8854560256532098	0	0	0.0	93.0	35.0	32.0	89.0	105.0	140.0	133.0	192.0	98.0	88.0	103.0
R03	DENGUE	2023-10-29	28	1.367	2.01	28.0	23.8	32.2	0	20.09	42.1	0.0	1.55	0.584	64.7	51054.84535424912	38974.08834130972	12080.7570129394	49.5	5165	7.28	2048990	0	0	5179.0	0	0	0.0	25.275867622584787	-0.88545602565321	0.464723172043768	-0.8229838658936558	-0.5680647467311567	0.12053668025532488	-0.9927088740980536	0	0	75.0	0.0	93.0	35.0	32.0	89.0	105.0	140.0	133.0	192.0	98.0	88.0
R03	DENGUE	2023-11-05	28	1.367	2.42	30.67	26.07	35.27	0	17.01	53.3	0.0	2.64	0.327	66.6	60794.698879288124	20101.57597288035	40693.12290640778	49.5	5739	8.27	2048990	0	0	6396.0	0	0	0.0	31.215379284427936	-0.8229838658936571	0.5680647467311547	-0.935016242685414	-0.35460488704253784	-0.23931566428755613	-0.9709418174260527	0	0	28.0	75.0	0.0	93.0	35.0	32.0	89.0	105.0	140.0	133.0	192.0	98.0
R03	DENGUE	2023-11-12	23	1.123	1.0	23.48	19.96	27.0	0	17.47	60.0	0.0	1.98	0.299	77.9	105610.24259012163	99508.2953183974	6101.9472717242315	49.5	1758	3.41	2048990	0	0	4414.0	0	0	0.0	21.542320850760618	-0.7485107481711012	0.6631226582407952	-0.9927088740980539	-0.12053668025532294	-0.5680647467311573	-0.8229838658936554	0	0	28.0	28.0	75.0	0.0	93.0	35.0	32.0	89.0	105.0	140.0	133.0	192.0
R03	DENGUE	2023-11-19	16	0.781	0.97	16.32	13.87	18.77	0	13.28	42.1	0.0	1.71	0.19	77.6	58411.309060779575	28918.788377686193	29492.520683093382	49.5	4496	5.61	2048990	0	0	2051.0	0	0	0.0	10.00980971112597	-0.6631226582407955	0.7485107481711009	-0.9927088740980541	0.12053668025532209	-0.8229838658936556	-0.5680647467311569	0	0	23.0	28.0	28.0	75.0	0.0	93.0	35.0	32.0	89.0	105.0	140.0	133.0
R03	DENGUE	2023-11-26	0	0.0	2.41	0.0	0.0	0.0	0	15.58	28.2	0.0	0.2	0.401	74.4	59075.48508694102	84775.78679058672	-25700.301703645695	49.5	4428	3.77	2048990	0	0	8301.0	0	0	0.0	40.51264281426459	-0.5680647467311558	0.8229838658936564	-0.9350162426854149	0.35460488704253534	-0.9709418174260527	-0.23931566428755566	0	0	16.0	23.0	28.0	28.0	75.0	0.0	93.0	35.0	32.0	89.0	105.0	140.0
R03	DENGUE	2023-12-03	0	0.0	3.44	0.0	0.0	0.0	0	15.18	34.7	0.0	1.47	0.338	55.5	87928.35887364984	106559.83948800316	-18631.48061435332	49.5	3844	8.33	2048990	0	0	4028.0	0	0	0.0	19.65846587831078	-0.46472317204376834	0.8854560256532098	-0.8229838658936562	0.568064746731156	-0.9927088740980541	0.12053668025532184	0	0	0.0	16.0	23.0	28.0	28.0	75.0	0.0	93.0	35.0	32.0	89.0	105.0
R03	DENGUE	2023-12-10	16	0.781	1.76	17.08	14.52	19.64	0	14.81	35.2	0.0	2.05	0.312	63.8	59238.528353445465	17131.514845377875	42107.01350806759	49.5	4466	8.97	2048990	0	0	0.0	0	1	0.0	0.0	-0.354604887042536	0.9350162426854146	-0.6631226582407957	0.7485107481711007	-0.8854560256532102	0.46472317204376756	0	0	0.0	0.0	16.0	23.0	28.0	28.0	75.0	0.0	93.0	35.0	32.0	89.0
R03	DENGUE	2023-12-17	0	0.0	3.29	0.0	0.0	0.0	0	13.48	35.1	0.0	2.0	0.226	70.2	63349.18090530956	54125.60248862963	9223.578416679928	49.5	3054	9.51	2048990	2	0	0.0	0	0	40.65283470469342	0.0	-0.23931566428755785	0.9709418174260521	-0.46472317204376856	0.8854560256532098	-0.663122658240796	0.7485107481711005	0	0	16.0	0.0	0.0	16.0	23.0	28.0	28.0	75.0	0.0	93.0	35.0	32.0
R03	DENGUE	2023-12-24	14	0.683	3.04	13.99	11.89	16.09	0	12.81	29.6	0.0	2.9	0.198	104.3	59143.59100124679	62721.81931375319	-3578.228312506406	49.5	6098	4.63	2048990	0	0	0.0	0	0	0.0	0.0	-0.12053668025532364	0.9927088740980539	-0.23931566428755893	0.9709418174260519	-0.35460488704253645	0.9350162426854145	0	0	0.0	16.0	0.0	0.0	16.0	23.0	28.0	28.0	75.0	0.0	93.0	35.0
R03	DENGUE	2023-12-31	9	0.439	3.99	9.44	8.03	10.86	0	12.36	39.5	0.0	3.29	0.143	62.4	63600.51406943785	85202.82153770965	-21602.3074682718	49.5	5723	8.6	2048990	0	0	0.0	0	1	0.0	0.0	6.432490598706546e-16	1.0	1.2864981197413093e-15	1.0	-7.347880794884119e-16	1.0	0	0	14.0	0.0	16.0	0.0	0.0	16.0	23.0	28.0	28.0	75.0	0.0	93.0
R03	DENGUE	2024-01-07	12	0.586	2.11	13.54	11.51	15.57	0	12.28	50.3	0.0	3.2	0.113	81.4	109767.10136679042	113227.47395175906	-3460.3725849686452	49.5	5300	7.57	2048990	0	0	0.0	0	0	0.0	0.0	0.12053668025532305	0.9927088740980538	0.2393156642875578	0.9709418174260521	0.3546048870425357	0.9350162426854147	1	0	9.0	14.0	0.0	16.0	0.0	0.0	16.0	23.0	28.0	28.0	75.0	0.0
R03	DENGUE	2024-01-14	4	0.195	3.08	4.22	3.58	4.85	0	13.89	41.8	0.0	2.49	0.226	82.9	39937.828726961954	84392.12500800774	-44454.29628104579	49.5	4555	7.8	2048990	1	0	0.0	0	0	58.012843715189476	0.0	0.2393156642875578	0.9709418174260521	0.4647231720437685	0.8854560256532098	0.6631226582407952	0.7485107481711012	0	0	12.0	9.0	14.0	0.0	16.0	0.0	0.0	16.0	23.0	28.0	28.0	75.0
R03	DENGUE	2024-01-21	0	0.0	1.58	0.0	0.0	0.0	0	13.35	45.2	0.0	1.7	0.184	69.5	89414.29745464075	34712.64794975912	54701.64950488163	49.5	3708	3.65	2048990	0	0	0.0	0	0	0.0	0.0	0.3546048870425357	0.9350162426854147	0.6631226582407952	0.7485107481711012	0.8854560256532098	0.46472317204376856	0	0	4.0	12.0	9.0	14.0	0.0	16.0	0.0	0.0	16.0	23.0	28.0	28.0
R03	DENGUE	2024-01-28	0	0.0	2.87	0.0	0.0	0.0	0	12.49	60.5	0.0	2.47	0.098	87.5	95826.801557273	17248.502528288045	78578.29902898494	49.5	4464	6.43	2048990	0	0	0.0	0	0	0.0	0.0	0.4647231720437685	0.8854560256532098	0.8229838658936565	0.5680647467311558	0.9927088740980539	0.120536680255323	0	0	0.0	4.0	12.0	9.0	14.0	0.0	16.0	0.0	0.0	16.0	23.0	28.0
R03	DENGUE	2024-02-04	4	0.195	2.94	3.96	3.37	4.56	0	14.48	31.7	0.0	1.8	0.306	35.9	45982.050556169925	18556.795988544287	27425.254567625638	49.5	5151	7.25	2048990	0	1	0.0	0	0	0.0	0.0	0.5680647467311557	0.8229838658936565	0.9350162426854148	0.3546048870425356	0.9709418174260523	-0.23931566428755754	0	1	0.0	0.0	4.0	12.0	9.0	14.0	0.0	16.0	0.0	0.0	16.0	23.0
R03	DENGUE	2024-02-11	18	0.878	3.27	20.14	17.12	23.16	0	16.66	51.3	0.0	1.6	0.324	46.0	105312.90827420432	72176.0182677689	33136.890006435424	49.5	5470	7.23	2048990	0	1	0.0	0	0	0.0	0.0	0.6631226582407952	0.7485107481711012	0.9927088740980539	0.120536680255323	0.8229838658936566	-0.5680647467311556	0	1	4.0	0.0	0.0	4.0	12.0	9.0	14.0	0.0	16.0	0.0	0.0	16.0
R03	DENGUE	2024-02-18	0	0.0	2.87	0.0	0.0	0.0	0	16.75	51.4	0.0	3.63	0.328	88.2	51065.67054291208	69585.25948746914	-18519.588944557065	49.5	4187	8.54	2048990	0	0	0.0	0	0	0.0	0.0	0.7485107481711012	0.6631226582407953	0.992708874098054	-0.1205366802553229	0.5680647467311557	-0.8229838658936565	0	0	18.0	4.0	0.0	0.0	4.0	12.0	9.0	14.0	0.0	16.0	0.0	0.0
R03	DENGUE	2024-02-25	8	0.39	2.13	8.27	7.03	9.51	0	18.59	59.9	0.0	2.63	0.345	52.1	90718.6105590031	42859.26148691837	47859.349072084726	49.5	6283	6.45	2048990	0	0	0.0	0	1	0.0	0.0	0.8229838658936565	0.5680647467311558	0.9350162426854149	-0.3546048870425355	0.2393156642875577	-0.9709418174260522	0	0	0.0	18.0	4.0	0.0	0.0	4.0	12.0	9.0	14.0	0.0	16.0	0.0
R03	DENGUE	2024-03-03	47	2.294	1.82	50.27	42.73	57.81	0	19.44	57.3	26.6	2.32	0.404	71.4	34505.18055853096	36255.62161759047	-1750.441059059507	49.5	3856	4.85	2048990	0	0	0.0	0	0	0.0	0.0	0.8854560256532098	0.46472317204376856	0.8229838658936566	-0.5680647467311556	-0.12053668025532283	-0.992708874098054	0	0	8.0	0.0	18.0	4.0	0.0	0.0	4.0	12.0	9.0	14.0	0.0	16.0
R03	DENGUE	2024-03-10	10	0.488	1.76	10.2	8.67	11.73	0	20.84	55.8	0.0	3.54	0.478	55.3	66248.26469530379	39057.97994658521	27190.28474871858	49.5	4136	5.03	2048990	0	0	0.0	0	0	0.0	0.0	0.9350162426854148	0.3546048870425356	0.6631226582407951	-0.7485107481711012	-0.46472317204376806	-0.88545602565321	0	0	47.0	8.0	0.0	18.0	4.0	0.0	0.0	4.0	12.0	9.0	14.0	0.0
R03	DENGUE	2024-03-17	0	0.0	1.5	0.0	0.0	0.0	0	20.2	66.2	28.8	2.14	0.345	63.5	48385.74743753473	93756.021866395	-45370.27442886028	49.5	6383	6.78	2048990	0	0	0.0	0	0	0.0	0.0	0.9709418174260521	0.23931566428755807	0.464723172043769	-0.8854560256532095	-0.748510748171101	-0.6631226582407955	0	0	10.0	47.0	8.0	0.0	18.0	4.0	0.0	0.0	4.0	12.0	9.0	14.0
R03	DENGUE	2024-03-24	29	1.415	2.2	30.5	25.93	35.08	0	23.41	58.9	0.0	3.2	0.551	79.1	106082.43633238337	61074.58696955745	45007.84936282592	49.5	4309	8.86	2048990	0	0	0.0	0	0	0.0	0.0	0.9927088740980539	0.120536680255323	0.2393156642875577	-0.9709418174260522	-0.9350162426854146	-0.35460488704253595	0	0	0.0	10.0	47.0	8.0	0.0	18.0	4.0	0.0	0.0	4.0	12.0	9.0
R03	DENGUE	2024-03-31	32	1.562	2.23	30.48	25.91	35.05	0	25.94	57.4	10.0	2.72	0.679	56.1	63449.58912630069	64637.35196634946	-1187.7628400487665	49.5	3545	2.64	2048990	0	0	0.0	0	0	0.0	0.0	0.9999999999999999	-1.6081226496766366e-16	-3.216245299353273e-16	-1.0	-1.0	-1.8369701987210297e-16	0	0	29.0	0.0	10.0	47.0	8.0	0.0	18.0	4.0	0.0	0.0	4.0	12.0
R03	DENGUE	2024-04-07	29	1.415	2.44	30.68	26.08	35.29	0	26.43	77.0	15.6	2.53	0.378	91.8	50935.60474450489	101168.95182135943	-50233.34707685454	49.5	5256	7.19	2048990	0	0	0.0	0	0	0.0	0.0	0.992708874098054	-0.1205366802553229	-0.2393156642875575	-0.9709418174260523	-0.9350162426854148	0.3546048870425356	0	0	32.0	29.0	0.0	10.0	47.0	8.0	0.0	18.0	4.0	0.0	0.0	4.0
R03	DENGUE	2024-04-14	190	9.273	2.4	210.41	178.85	241.97	0	29.1	75.8	46.2	1.82	0.463	75.4	43472.600058419004	60343.59104284967	-16870.990984430668	49.5	4825	8.24	2048990	0	0	0.0	0	0	0.0	0.0	0.9709418174260523	-0.23931566428755754	-0.46472317204376806	-0.88545602565321	-0.7485107481711017	0.6631226582407945	0	0	29.0	32.0	29.0	0.0	10.0	47.0	8.0	0.0	18.0	4.0	0.0	0.0
R03	DENGUE	2024-04-21	38	1.855	2.75	40.45	34.39	46.52	0	28.85	71.1	29.4	1.47	0.546	43.9	84914.68458240255	21991.636449828573	62923.04813257398	49.5	4388	6.4	2048990	0	0	0.0	0	1	0.0	0.0	0.9350162426854149	-0.3546048870425355	-0.663122658240795	-0.7485107481711014	-0.46472317204376834	0.8854560256532098	0	0	190.0	29.0	32.0	29.0	0.0	10.0	47.0	8.0	0.0	18.0	4.0	0.0
R03	DENGUE	2024-04-28	26	1.269	3.25	28.25	24.01	32.49	0	27.03	78.4	50.8	2.11	0.368	65.0	58349.33994644308	54463.327655008965	3886.012291434112	49.5	5989	4.29	2048990	0	0	0.0	0	0	0.0	0.0	0.8854560256532099	-0.4647231720437685	-0.8229838658936565	-0.5680647467311558	-0.12053668025532276	0.992708874098054	0	0	38.0	190.0	29.0	32.0	29.0	0.0	10.0	47.0	8.0	0.0	18.0	4.0
R03	DENGUE	2024-05-05	203	9.907	2.95	228.59	194.3	262.88	0	30.73	74.7	27.3	3.23	0.524	74.6	63628.91624967335	108592.67397189263	-44963.75772221928	49.5	4815	0.87	2048990	0	0	0.0	0	0	0.0	0.0	0.8229838658936566	-0.5680647467311556	-0.9350162426854146	-0.35460488704253595	0.23931566428755735	0.9709418174260523	0	0	26.0	38.0	190.0	29.0	32.0	29.0	0.0	10.0	47.0	8.0	0.0	18.0
R03	DENGUE	2024-05-12	86	4.197	2.78	88.15	74.93	101.38	0	31.82	83.1	43.5	3.47	0.369	67.9	37929.82346735219	124336.53147597497	-86406.70800862278	49.5	6858	6.93	2048990	0	0	0.0	0	0	0.0	0.0	0.7485107481711014	-0.663122658240795	-0.9927088740980539	-0.12053668025532357	0.5680647467311555	0.8229838658936567	0	0	203.0	26.0	38.0	190.0	29.0	32.0	29.0	0.0	10.0	47.0	8.0	0.0
R03	DENGUE	2024-05-19	114	5.564	2.26	118.66	100.86	136.46	0	33.48	83.5	44.1	2.9	0.388	74.9	88961.62701662611	29998.14195957781	58963.485057048296	49.5	4393	9.06	2048990	1	0	0.0	0	0	49.96032532771102	0.0	0.6631226582407951	-0.7485107481711012	-0.9927088740980539	0.12053668025532321	0.8229838658936559	0.5680647467311567	0	0	86.0	203.0	26.0	38.0	190.0	29.0	32.0	29.0	0.0	10.0	47.0	8.0
R03	DENGUE	2024-05-26	84	4.1	2.53	97.32	82.72	111.91	0	33.26	78.5	67.7	3.15	0.5	78.7	35403.506407442306	66593.6100191372	-31190.10361169489	49.5	6125	8.2	2048990	0	0	0.0	0	0	0.0	0.0	0.5680647467311557	-0.8229838658936565	-0.9350162426854148	0.3546048870425356	0.9709418174260522	0.23931566428755788	0	0	114.0	86.0	203.0	26.0	38.0	190.0	29.0	32.0	29.0	0.0	10.0	47.0
R03	DENGUE	2024-06-02	55	2.684	2.89	54.69	46.48	62.89	0	33.93	69.3	83.0	3.08	0.735	104.5	59344.645751667165	50327.88107420043	9016.764677466737	49.5	5721	10.84	2048990	1	0	0.0	0	0	40.19195270968384	0.0	0.464723172043769	-0.8854560256532095	-0.8229838658936571	0.5680647467311547	0.9927088740980541	-0.12053668025532221	0	0	84.0	114.0	86.0	203.0	26.0	38.0	190.0	29.0	32.0	29.0	0.0	10.0
R03	DENGUE	2024-06-09	259	12.64	2.27	278.67	236.87	320.47	0	35.71	66.7	77.7	3.95	0.857	79.4	108941.33863291379	16050.060631661003	92891.27800125278	49.5	6852	8.33	2048990	0	0	0.0	1	0	0.0	0.0	0.3546048870425359	-0.9350162426854147	-0.6631226582407955	0.7485107481711009	0.8854560256532101	-0.46472317204376784	0	0	55.0	84.0	114.0	86.0	203.0	26.0	38.0	190.0	29.0	32.0	29.0	0.0
R03	DENGUE	2024-06-16	124	6.052	3.94	131.73	111.97	151.49	0	35.2	86.2	65.8	2.88	0.347	66.2	45414.94712223877	85642.11441703944	-40227.16729480067	49.5	3555	8.06	2048990	0	0	0.0	0	0	0.0	0.0	0.2393156642875577	-0.9709418174260522	-0.46472317204376834	0.8854560256532098	0.6631226582407956	-0.7485107481711007	0	0	259.0	55.0	84.0	114.0	86.0	203.0	26.0	38.0	190.0	29.0	32.0	29.0
R03	DENGUE	2024-06-23	124	6.052	1.74	128.58	109.29	147.86	0	35.02	85.4	61.0	3.53	0.365	63.7	100963.18791949638	88886.96376289078	12076.224156605604	49.5	3920	4.52	2048990	1	0	0.0	0	0	58.71820466706471	0.0	0.12053668025532308	-0.9927088740980538	-0.23931566428755785	0.9709418174260521	0.3546048870425361	-0.9350162426854146	0	0	124.0	259.0	55.0	84.0	114.0	86.0	203.0	26.0	38.0	190.0	29.0	32.0
R03	DENGUE	2024-06-30	177	8.638	2.78	194.6	165.41	223.79	0	35.44	69.2	94.4	3.66	0.783	62.3	57466.563281314186	61160.82303767041	-3694.259756356223	49.5	3706	7.6	2048990	0	0	0.0	0	0	0.0	0.0	-3.216245299353273e-16	-1.0	6.432490598706546e-16	1.0	3.6739403974420594e-16	-1.0	0	0	124.0	124.0	259.0	55.0	84.0	114.0	86.0	203.0	26.0	38.0	190.0	29.0
R03	DENGUE	2024-07-07	134	6.54	2.29	144.88	123.15	166.61	0	33.71	80.1	108.7	1.34	0.472	53.4	52164.80188048629	31763.380977275494	20401.420903210794	49.5	4314	6.67	2048990	0	0	0.0	2	0	0.0	0.0	-0.12053668025532283	-0.992708874098054	0.23931566428755735	0.9709418174260523	-0.3546048870425354	-0.9350162426854148	0	0	177.0	124.0	124.0	259.0	55.0	84.0	114.0	86.0	203.0	26.0	38.0	190.0
R03	DENGUE	2024-07-14	245	11.957	3.4	272.01	231.2	312.81	0	34.27	71.2	61.9	0.82	0.698	78.8	83190.68624909713	71098.8170224682	12091.869226628929	49.5	5568	9.06	2048990	1	0	0.0	0	0	28.2970910758431	0.0	-0.2393156642875575	-0.9709418174260523	0.46472317204376795	0.88545602565321	-0.6631226582407951	-0.7485107481711013	0	0	134.0	177.0	124.0	124.0	259.0	55.0	84.0	114.0	86.0	203.0	26.0	38.0
R03	DENGUE	2024-07-21	264	12.884	1.68	278.92	237.08	320.75	0	34.83	63.7	105.2	3.84	0.901	58.7	116390.1244057334	23913.80509425092	92476.31931148248	49.5	2947	6.88	2048990	0	0	0.0	0	0	0.0	0.0	-0.3546048870425357	-0.9350162426854148	0.6631226582407952	0.7485107481711012	-0.8854560256532089	-0.4647231720437701	0	0	245.0	134.0	177.0	124.0	124.0	259.0	55.0	84.0	114.0	86.0	203.0	26.0
R03	DENGUE	2024-07-28	256	12.494	1.89	266.51	226.53	306.49	0	35.29	70.0	76.7	1.83	0.76	103.2	62739.60644227659	64313.679197345744	-1574.0727550691518	49.5	5596	7.43	2048990	0	1	0.0	1	0	0.0	0.0	-0.46472317204376806	-0.88545602565321	0.8229838658936559	0.5680647467311567	-0.9927088740980536	-0.1205366802553247	0	1	264.0	245.0	134.0	177.0	124.0	124.0	259.0	55.0	84.0	114.0	86.0	203.0
R03	DENGUE	2024-08-04	212	10.347	2.87	229.79	195.33	264.26	0	32.86	73.0	55.6	3.99	0.617	98.3	68610.15639342522	63411.24170919826	5198.914684226962	49.5	7750	6.22	2048990	0	1	0.0	0	0	0.0	0.0	-0.5680647467311556	-0.8229838658936566	0.9350162426854146	0.35460488704253607	-0.9709418174260526	0.23931566428755632	0	1	256.0	264.0	245.0	134.0	177.0	124.0	124.0	259.0	55.0	84.0	114.0	86.0
R03	DENGUE	2024-08-11	74	3.612	2.08	80.22	68.19	92.26	0	34.37	76.8	52.4	3.16	0.565	69.9	80378.4031266876	103393.06565262799	-23014.662525940395	49.5	5097	5.93	2048990	0	1	0.0	2	0	0.0	0.0	-0.663122658240795	-0.7485107481711014	0.9927088740980539	0.1205366802553237	-0.8229838658936562	0.568064746731156	0	1	212.0	256.0	264.0	245.0	134.0	177.0	124.0	124.0	259.0	55.0	84.0	114.0
R03	DENGUE	2024-08-18	225	10.981	2.09	245.17	208.39	281.94	0	33.07	75.8	46.8	3.26	0.558	80.2	58835.31513447667	16268.732640960498	42566.582493516165	49.5	2117	6.34	2048990	0	0	0.0	0	0	0.0	0.0	-0.7485107481711012	-0.6631226582407952	0.9927088740980539	-0.12053668025532309	-0.5680647467311553	0.8229838658936567	0	0	74.0	212.0	256.0	264.0	245.0	134.0	177.0	124.0	124.0	259.0	55.0	84.0
R03	DENGUE	2024-08-25	150	7.321	2.46	167.3	142.21	192.4	0	27.15	71.3	45.4	1.79	0.492	57.4	97153.21974344604	73676.64562407137	23476.574119374665	49.5	6032	10.0	2048990	1	0	0.0	0	0	25.90210208521208	0.0	-0.8229838658936565	-0.5680647467311558	0.9350162426854149	-0.35460488704253545	-0.2393156642875572	0.9709418174260523	0	0	225.0	74.0	212.0	256.0	264.0	245.0	134.0	177.0	124.0	124.0	259.0	55.0
R03	DENGUE	2024-09-01	143	6.979	1.79	152.18	129.35	175.01	0	29.2	66.7	20.6	2.65	0.639	78.7	74015.48004254083	110948.33679578813	-36932.856753247295	49.5	5436	9.25	2048990	0	0	0.0	0	0	0.0	0.0	-0.8854560256532095	-0.46472317204376906	0.8229838658936571	-0.5680647467311546	0.1205366802553238	0.9927088740980538	0	0	150.0	225.0	74.0	212.0	256.0	264.0	245.0	134.0	177.0	124.0	124.0	259.0
R03	DENGUE	2024-09-08	135	6.589	3.03	152.32	129.47	175.17	0	30.42	53.4	34.3	2.71	0.951	87.2	34311.38471789411	102080.68710481585	-67769.30238692174	49.5	4252	8.85	2048990	0	0	0.0	1	0	0.0	0.0	-0.9350162426854146	-0.35460488704253595	0.6631226582407956	-0.7485107481711007	0.4647231720437677	0.8854560256532101	0	0	143.0	150.0	225.0	74.0	212.0	256.0	264.0	245.0	134.0	177.0	124.0	124.0
R03	DENGUE	2024-09-15	56	2.733	2.23	57.97	49.27	66.66	3	26.58	66.9	0.0	1.5	0.548	75.2	57428.06357099559	16748.913875841845	40679.14969515374	49.5	5817	6.78	2048990	0	0	0.0	0	0	0.0	0.0	-0.9709418174260522	-0.2393156642875578	0.4647231720437685	-0.8854560256532098	0.7485107481711007	0.6631226582407957	0	0	135.0	143.0	150.0	225.0	74.0	212.0	256.0	264.0	245.0	134.0	177.0	124.0
R03	DENGUE	2024-09-22	35	1.708	3.02	36.89	31.36	42.43	0	23.97	47.9	16.7	3.12	0.727	41.6	102670.02809604886	87346.09148575351	15323.93661029535	49.5	4620	4.89	2048990	0	0	5076.0	0	0	0.0	24.77318093304506	-0.9927088740980539	-0.12053668025532357	0.2393156642875588	-0.970941817426052	0.9350162426854146	0.3546048870425363	0	0	56.0	135.0	143.0	150.0	225.0	74.0	212.0	256.0	264.0	245.0	134.0	177.0
R03	DENGUE	2024-09-29	73	3.563	2.45	75.29	63.99	86.58	0	24.57	61.1	16.1	2.2	0.568	76.0	76411.53917872395	111280.64505375625	-34869.1058750323	49.5	5709	7.67	2048990	0	0	9742.0	0	0	0.0	47.54537601452423	-1.0	-1.8369701987210297e-16	3.6739403974420594e-16	-1.0	0.9999999999999998	5.51091059616309e-16	0	0	35.0	56.0	135.0	143.0	150.0	225.0	74.0	212.0	256.0	264.0	245.0	134.0
R03	DENGUE	2024-10-06	71	3.465	1.83	77.63	65.99	89.27	0	22.84	61.3	0.0	2.46	0.497	73.1	72124.69528106225	27113.794005702715	45010.90127535953	49.5	4697	5.34	2048990	0	0	3065.0	0	0	0.0	14.95858935377918	-0.9927088740980539	0.12053668025532321	-0.2393156642875581	-0.9709418174260521	0.9350162426854156	-0.3546048870425336	1	0	73.0	35.0	56.0	135.0	143.0	150.0	225.0	74.0	212.0	256.0	264.0	245.0
R03	DENGUE	2024-10-13	43	2.099	2.39	45.08	38.32	51.84	0	21.34	29.3	2.4	3.22	0.801	81.7	47508.305976863594	58486.10583400877	-10977.799857145175	49.5	5100	5.73	2048990	0	0	1501.0	0	0	0.0	7.325560398049771	-0.9709418174260523	0.2393156642875574	-0.4647231720437678	-0.8854560256532101	0.7485107481711026	-0.6631226582407936	1	0	71.0	73.0	35.0	56.0	135.0	143.0	150.0	225.0	74.0	212.0	256.0	264.0
R03	DENGUE	2024-10-20	45	2.196	2.42	46.63	39.64	53.63	0	20.98	39.8	6.6	2.04	0.661	75.3	23997.209420677907	122339.06886247502	-98341.8594417971	49.5	4999	4.79	2048990	0	0	5574.0	0	0	0.0	27.203646674703144	-0.9350162426854148	0.3546048870425356	-0.6631226582407951	-0.7485107481711013	0.4647231720437687	-0.8854560256532098	0	0	43.0	71.0	73.0	35.0	56.0	135.0	143.0	150.0	225.0	74.0	212.0	256.0
R03	DENGUE	2024-10-27	22	1.074	2.3	24.56	20.87	28.24	0	19.51	38.9	0.0	2.78	0.582	66.7	57435.58055603065	35817.14281161753	21618.437744413117	49.5	7158	7.82	2048990	0	0	4999.0	0	0	0.0	24.397386029214392	-0.88545602565321	0.464723172043768	-0.8229838658936558	-0.5680647467311567	0.12053668025532488	-0.9927088740980536	0	0	45.0	43.0	71.0	73.0	35.0	56.0	135.0	143.0	150.0	225.0	74.0	212.0
R03	DENGUE	2024-11-03	0	0.0	2.07	0.0	0.0	0.0	0	17.25	37.6	0.0	3.75	0.452	62.1	33748.549190894366	97133.38890561886	-63384.8397147245	49.5	5123	7.41	2048990	0	0	2913.0	0	0	0.0	14.216760452710847	-0.8229838658936571	0.5680647467311547	-0.935016242685414	-0.35460488704253784	-0.23931566428755613	-0.9709418174260527	0	0	22.0	45.0	43.0	71.0	73.0	35.0	56.0	135.0	143.0	150.0	225.0	74.0
R03	DENGUE	2024-11-10	25	1.22	1.99	25.16	21.38	28.93	0	17.22	43.5	0.0	1.09	0.408	54.6	98402.02641920956	47256.23805691918	51145.78836229038	49.5	5131	9.99	2048990	0	0	6139.0	0	0	0.0	29.961102787226878	-0.7485107481711012	0.6631226582407952	-0.9927088740980539	-0.12053668025532294	-0.5680647467311573	-0.8229838658936554	0	0	0.0	22.0	45.0	43.0	71.0	73.0	35.0	56.0	135.0	143.0	150.0	225.0
R03	DENGUE	2024-11-17	28	1.367	2.64	30.39	25.83	34.95	0	16.61	42.3	0.0	2.58	0.382	68.4	46404.5394616445	53783.12151564396	-7378.58205399946	49.5	4693	8.46	2048990	0	0	7376.0	0	0	0.0	35.99822351500008	-0.6631226582407955	0.7485107481711009	-0.9927088740980541	0.12053668025532209	-0.8229838658936556	-0.5680647467311569	0	0	25.0	0.0	22.0	45.0	43.0	71.0	73.0	35.0	56.0	135.0	143.0	150.0
R03	DENGUE	2024-11-24	15	0.732	1.9	16.66	14.16	19.16	0	14.79	47.0	0.0	1.61	0.254	78.5	61703.91159869755	31658.062087529775	30045.849511167777	49.5	4747	8.65	2048990	0	0	3185.0	0	0	0.0	15.54424374935944	-0.5680647467311558	0.8229838658936564	-0.9350162426854149	0.35460488704253534	-0.9709418174260527	-0.23931566428755566	0	0	28.0	25.0	0.0	22.0	45.0	43.0	71.0	73.0	35.0	56.0	135.0	143.0
R03	DENGUE	2024-12-01	0	0.0	1.67	0.0	0.0	0.0	0	13.24	57.2	0.0	2.78	0.139	57.9	72098.7290543586	101340.49839486915	-29241.769340510553	49.5	5074	7.15	2048990	0	0	9198.0	0	0	0.0	44.89040942122704	-0.46472317204376834	0.8854560256532098	-0.8229838658936562	0.568064746731156	-0.9927088740980541	0.12053668025532184	0	0	15.0	28.0	25.0	0.0	22.0	45.0	43.0	71.0	73.0	35.0	56.0	135.0
R03	DENGUE	2024-12-08	0	0.0	2.35	0.0	0.0	0.0	0	13.93	37.0	0.0	3.01	0.248	63.3	50664.503959677175	79918.77469496129	-29254.270735284117	49.5	5561	10.08	2048990	2	0	0.0	0	0	50.006846827524114	0.0	-0.354604887042536	0.9350162426854146	-0.6631226582407957	0.7485107481711007	-0.8854560256532102	0.46472317204376756	0	0	0.0	15.0	28.0	25.0	0.0	22.0	45.0	43.0	71.0	73.0	35.0	56.0
R03	DENGUE	2024-12-15	0	0.0	2.53	0.0	0.0	0.0	0	15.14	58.7	0.0	2.62	0.212	75.7	38772.19256924265	113280.19101288637	-74507.99844364371	49.5	4091	8.55	2048990	0	0	0.0	0	0	0.0	0.0	-0.23931566428755785	0.9709418174260521	-0.46472317204376856	0.8854560256532098	-0.663122658240796	0.7485107481711005	0	0	0.0	0.0	15.0	28.0	25.0	0.0	22.0	45.0	43.0	71.0	73.0	35.0
R03	DENGUE	2024-12-22	0	0.0	1.19	0.0	0.0	0.0	0	15.86	39.8	0.0	1.49	0.353	69.1	43347.38298931491	64757.855501431986	-21410.472512117078	49.5	5429	6.59	2048990	0	0	0.0	0	0	0.0	0.0	-0.12053668025532364	0.9927088740980539	-0.23931566428755893	0.9709418174260519	-0.35460488704253645	0.9350162426854145	0	0	0.0	0.0	0.0	15.0	28.0	25.0	0.0	22.0	45.0	43.0	71.0	73.0
R03	DENGUE	2024-12-29	4	0.195	1.97	4.23	3.6	4.87	0	13.07	55.0	0.0	1.67	0.138	59.3	43900.91619372774	72886.3497791906	-28985.43358546286	49.5	5154	5.16	2048990	0	0	0.0	0	0	0.0	0.0	6.432490598706546e-16	1.0	1.2864981197413093e-15	1.0	-7.347880794884119e-16	1.0	0	0	0.0	0.0	0.0	0.0	15.0	28.0	25.0	0.0	22.0	45.0	43.0	71.0
R03	HFMD	2023-01-01	96	4.685	1.57	105.64	89.8	121.49	0	13.25	43.6	0.0	2.06	0.183	70.7	47286.25473093105	117428.36939364321	-70142.11466271216	49.5	4076	9.66	2048990	0	0	0.0	0	0	0.0	0.0	6.432490598706546e-16	1.0	1.2864981197413093e-15	1.0	-7.347880794884119e-16	1.0	0	0
R03	HFMD	2023-01-08	138	6.735	1.75	139.22	118.33	160.1	0	12.86	40.9	0.0	2.35	0.169	76.7	142740.0119301072	140450.7622208155	2289.2497092917038	49.5	2875	7.62	2048990	0	0	0.0	0	0	0.0	0.0	0.12053668025532305	0.9927088740980538	0.2393156642875578	0.9709418174260521	0.3546048870425357	0.9350162426854147	1	0	96.0
R03	HFMD	2023-01-15	156	7.614	1.8	167.64	142.5	192.79	1	13.22	43.1	0.0	2.86	0.183	68.0	109357.48601887864	72401.40906005366	36956.07695882498	49.5	7897	5.73	2048990	0	0	0.0	0	0	0.0	0.0	0.2393156642875578	0.9709418174260521	0.4647231720437685	0.8854560256532098	0.6631226582407952	0.7485107481711012	0	0	138.0	96.0
R03	HFMD	2023-01-22	83	4.051	1.25	87.99	74.79	101.19	0	15.61	29.7	22.7	1.8	0.395	76.1	75630.98841508442	80313.11591829945	-4682.12750321503	49.5	5121	9.77	2048990	0	0	0.0	0	1	0.0	0.0	0.3546048870425357	0.9350162426854147	0.6631226582407952	0.7485107481711012	0.8854560256532098	0.46472317204376856	0	0	156.0	138.0	96.0
R03	HFMD	2023-01-29	98	4.783	0.96	93.87	79.79	107.96	0	13.72	50.5	0.0	1.98	0.184	86.1	80968.24544419655	99359.14544681489	-18390.900002618335	49.5	5139	8.83	2048990	0	0	0.0	0	0	0.0	0.0	0.4647231720437685	0.8854560256532098	0.8229838658936565	0.5680647467311558	0.9927088740980539	0.120536680255323	0	0	83.0	156.0	138.0	96.0
R03	HFMD	2023-02-05	130	6.345	1.93	147.79	125.62	169.96	0	15.32	51.7	0.0	2.48	0.257	100.1	53254.660496502205	92323.5893577412	-39068.928861239	49.5	7047	9.57	2048990	0	1	0.0	0	0	0.0	0.0	0.5680647467311557	0.8229838658936565	0.9350162426854148	0.3546048870425356	0.9709418174260523	-0.23931566428755754	0	1	98.0	83.0	156.0	138.0	96.0
R03	HFMD	2023-02-12	82	4.002	1.98	85.25	72.46	98.03	0	17.47	52.0	0.0	2.55	0.359	73.0	110943.88006976787	66402.02057836807	44541.859491399795	49.5	5428	4.36	2048990	0	1	0.0	0	0	0.0	0.0	0.6631226582407952	0.7485107481711012	0.9927088740980539	0.120536680255323	0.8229838658936566	-0.5680647467311556	0	1	130.0	98.0	83.0	156.0	138.0	96.0
R03	HFMD	2023-02-19	187	9.126	2.33	209.87	178.39	241.35	0	17.77	44.5	0.0	1.63	0.432	94.5	95082.24410331051	15703.459052955806	79378.78505035471	49.5	4923	6.81	2048990	0	0	0.0	0	0	0.0	0.0	0.7485107481711012	0.6631226582407953	0.992708874098054	-0.1205366802553229	0.5680647467311557	-0.8229838658936565	0	0	82.0	130.0	98.0	83.0	156.0	138.0	96.0
R03	HFMD	2023-02-26	229	11.176	1.94	238.08	202.36	273.79	0	17.33	56.4	6.0	2.3	0.32	75.1	55045.21519850004	20754.523926009697	34290.69127249034	49.5	6805	7.43	2048990	0	0	0.0	0	0	0.0	0.0	0.8229838658936565	0.5680647467311558	0.9350162426854149	-0.3546048870425355	0.2393156642875577	-0.9709418174260522	0	0	187.0	82.0	130.0	98.0	83.0	156.0	138.0	96.0
R03	HFMD	2023-03-05	236	11.518	2.59	246.78	209.76	283.79	0	21.09	60.6	0.0	1.15	0.437	56.0	83926.23936162342	75413.16801783006	8513.07134379336	49.5	5151	9.17	2048990	0	0	0.0	0	0	0.0	0.0	0.8854560256532098	0.46472317204376856	0.8229838658936566	-0.5680647467311556	-0.12053668025532283	-0.992708874098054	0	0	229.0	187.0	82.0	130.0	98.0	83.0	156.0	138.0	96.0
R03	HFMD	2023-03-12	275	13.421	1.28	280.71	238.6	322.81	0	21.81	63.0	13.2	3.01	0.437	89.3	79110.78313953699	65144.85876202862	13965.924377508367	49.5	5364	7.83	2048990	1	0	0.0	0	0	65.661253141918	0.0	0.9350162426854148	0.3546048870425356	0.6631226582407951	-0.7485107481711012	-0.46472317204376806	-0.88545602565321	0	0	236.0	229.0	187.0	82.0	130.0	98.0	83.0	156.0	138.0	96.0
R03	HFMD	2023-03-19	311	15.178	1.56	362.35	308.0	416.7	0	21.48	62.3	0.0	1.48	0.433	45.3	25948.225330558314	71369.93643722379	-45421.711106665476	49.5	4199	8.36	2048990	0	0	0.0	0	0	0.0	0.0	0.9709418174260521	0.23931566428755807	0.464723172043769	-0.8854560256532095	-0.748510748171101	-0.6631226582407955	0	0	275.0	236.0	229.0	187.0	82.0	130.0	98.0	83.0	156.0	138.0	96.0
R03	HFMD	2023-03-26	232	11.323	2.92	253.94	215.85	292.03	0	22.01	74.7	0.0	2.26	0.304	50.6	44527.295558962316	43677.93234140677	849.3632175555467	49.5	6201	8.12	2048990	2	0	0.0	0	0	76.17580613799899	0.0	0.9927088740980539	0.120536680255323	0.2393156642875577	-0.9709418174260522	-0.9350162426854146	-0.35460488704253595	0	0	311.0	275.0	236.0	229.0	187.0	82.0	130.0	98.0	83.0	156.0	138.0	96.0
R03	HFMD	2023-04-02	227	11.079	1.51	230.47	195.9	265.05	0	23.65	67.4	6.0	3.37	0.445	93.0	50394.989468553285	52560.941431640094	-2165.951963086809	49.5	6922	7.67	2048990	0	0	0.0	0	0	0.0	0.0	0.9999999999999999	-1.6081226496766366e-16	-3.216245299353273e-16	-1.0	-1.0	-1.8369701987210297e-16	0	0	232.0	311.0	275.0	236.0	229.0	187.0	82.0	130.0	98.0	83.0	156.0	138.0
R03	HFMD	2023-04-09	156	7.614	1.08	177.47	150.85	204.1	0	22.96	63.6	28.4	3.4	0.471	63.2	57309.17691638346	51913.750560458575	5395.426355924887	49.5	4167	7.71	2048990	0	0	0.0	0	0	0.0	0.0	0.992708874098054	-0.1205366802553229	-0.2393156642875575	-0.9709418174260523	-0.9350162426854148	0.3546048870425356	0	0	227.0	232.0	311.0	275.0	236.0	229.0	187.0	82.0	130.0	98.0	83.0	156.0
R03	HFMD	2023-04-16	507	24.744	2.07	581.11	493.94	668.27	0	26.92	62.5	3.7	3.66	0.635	42.6	80903.21364482946	106895.55878177652	-25992.345136947057	49.5	1081	6.2	2048990	2	0	0.0	0	0	59.91222209090745	0.0	0.9709418174260523	-0.23931566428755754	-0.46472317204376806	-0.88545602565321	-0.7485107481711017	0.6631226582407945	0	0	156.0	227.0	232.0	311.0	275.0	236.0	229.0	187.0	82.0	130.0	98.0	83.0
R03	HFMD	2023-04-23	528	25.769	2.25	551.8	469.03	634.57	0	30.98	77.6	54.9	2.96	0.47	66.2	113886.76825876307	38739.705102107764	75147.0631566553	49.5	5436	6.16	2048990	0	0	0.0	0	0	0.0	0.0	0.9350162426854149	-0.3546048870425355	-0.663122658240795	-0.7485107481711014	-0.46472317204376834	0.8854560256532098	0	0	507.0	156.0	227.0	232.0	311.0	275.0	236.0	229.0	187.0	82.0	130.0	98.0
R03	HFMD	2023-04-30	489	23.865	2.13	532.97	453.02	612.91	0	29.84	73.0	58.9	2.47	0.536	55.7	43671.51790754275	75165.55165588687	-31494.033748344118	49.5	6166	8.09	2048990	0	0	0.0	0	0	0.0	0.0	0.8854560256532099	-0.4647231720437685	-0.8229838658936565	-0.5680647467311558	-0.12053668025532276	0.992708874098054	0	0	528.0	507.0	156.0	227.0	232.0	311.0	275.0	236.0	229.0	187.0	82.0	130.0
R03	HFMD	2023-05-07	394	19.229	1.94	415.21	352.93	477.5	0	29.43	69.0	73.5	2.01	0.602	41.3	67538.4612204476	98338.19998822278	-30799.738767775183	49.5	8036	6.69	2048990	0	0	0.0	0	0	0.0	0.0	0.8229838658936566	-0.5680647467311556	-0.9350162426854146	-0.35460488704253595	0.23931566428755735	0.9709418174260523	0	0	489.0	528.0	507.0	156.0	227.0	232.0	311.0	275.0	236.0	229.0	187.0	82.0
R03	HFMD	2023-05-14	407	19.863	2.05	407.03	345.98	468.09	0	31.98	87.8	75.2	2.02	0.267	46.2	60104.17304763212	71987.14221201176	-11882.969164379647	49.5	6086	10.26	2048990	0	0	0.0	0	0	0.0	0.0	0.7485107481711014	-0.663122658240795	-0.9927088740980539	-0.12053668025532357	0.5680647467311555	0.8229838658936567	0	0	394.0	489.0	528.0	507.0	156.0	227.0	232.0	311.0	275.0	236.0	229.0	187.0
R03	HFMD	2023-05-21	592	28.892	2.97	629.7	535.25	724.16	0	32.26	77.2	45.5	2.94	0.507	97.7	97903.37869271211	69026.57980590135	28876.798886810764	49.5	4568	6.75	2048990	1	0	0.0	0	0	66.67107174146574	0.0	0.6631226582407951	-0.7485107481711012	-0.9927088740980539	0.12053668025532321	0.8229838658936559	0.5680647467311567	0	0	407.0	394.0	489.0	528.0	507.0	156.0	227.0	232.0	311.0	275.0	236.0	229.0
R03	HFMD	2023-05-28	864	42.167	3.26	942.99	801.54	1084.44	0	33.49	80.3	50.6	3.62	0.463	68.9	66772.19346027558	27843.797213025427	38928.39624725015	49.5	6428	3.19	2048990	0	0	0.0	0	0	0.0	0.0	0.5680647467311557	-0.8229838658936565	-0.9350162426854148	0.3546048870425356	0.9709418174260522	0.23931566428755788	0	0	592.0	407.0	394.0	489.0	528.0	507.0	156.0	227.0	232.0	311.0	275.0	236.0
R03	HFMD	2023-06-04	572	27.916	1.31	636.83	541.3	732.35	0	33.2	80.2	82.6	2.61	0.46	88.1	43218.25974012012	24513.120453561303	18705.139286558817	49.5	1316	2.65	2048990	0	0	0.0	1	0	0.0	0.0	0.464723172043769	-0.8854560256532095	-0.8229838658936571	0.5680647467311547	0.9927088740980541	-0.12053668025532221	0	0	864.0	592.0	407.0	394.0	489.0	528.0	507.0	156.0	227.0	232.0	311.0	275.0
R03	HFMD	2023-06-11	525	25.622	2.01	528.63	449.33	607.92	0	34.88	78.0	84.1	2.9	0.548	50.6	42568.60652294979	38496.577008494634	4072.0295144551565	49.5	5347	7.04	2048990	0	0	0.0	1	0	0.0	0.0	0.3546048870425359	-0.9350162426854147	-0.6631226582407955	0.7485107481711009	0.8854560256532101	-0.46472317204376784	0	0	572.0	864.0	592.0	407.0	394.0	489.0	528.0	507.0	156.0	227.0	232.0	311.0
R03	HFMD	2023-06-18	497	24.256	2.76	587.88	499.7	676.07	0	36.19	77.8	72.8	3.1	0.58	81.2	45556.90447933296	45068.47870188983	488.42577744313166	49.5	6532	6.79	2048990	0	0	0.0	1	1	0.0	0.0	0.2393156642875577	-0.9709418174260522	-0.46472317204376834	0.8854560256532098	0.6631226582407956	-0.7485107481711007	0	0	525.0	572.0	864.0	592.0	407.0	394.0	489.0	528.0	507.0	156.0	227.0	232.0
R03	HFMD	2023-06-25	485	23.67	1.92	481.07	408.91	553.23	0	34.2	85.2	68.4	3.96	0.357	57.6	71009.3881927545	66471.68309733858	4537.70509541592	49.5	5442	6.42	2048990	0	0	0.0	0	0	0.0	0.0	0.12053668025532308	-0.9927088740980538	-0.23931566428755785	0.9709418174260521	0.3546048870425361	-0.9350162426854146	0	0	497.0	525.0	572.0	864.0	592.0	407.0	394.0	489.0	528.0	507.0	156.0	227.0
R03	HFMD	2023-07-02	586	28.599	1.44	621.8	528.53	715.07	0	35.41	73.5	124.5	1.51	0.672	77.9	58095.76835401711	78330.15329855628	-20234.384944539168	49.5	5430	4.54	2048990	0	0	0.0	0	0	0.0	0.0	-3.216245299353273e-16	-1.0	6.432490598706546e-16	1.0	3.6739403974420594e-16	-1.0	0	0	485.0	497.0	525.0	572.0	864.0	592.0	407.0	394.0	489.0	528.0	507.0	156.0
R03	HFMD	2023-07-09	408	19.912	1.66	408.1	346.89	469.32	0	34.16	75.7	88.6	3.48	0.588	94.4	73217.73790606135	43754.659723545425	29463.07818251592	49.5	5503	7.19	2048990	0	0	0.0	1	0	0.0	0.0	-0.12053668025532283	-0.992708874098054	0.23931566428755735	0.9709418174260523	-0.3546048870425354	-0.9350162426854148	0	0	586.0	485.0	497.0	525.0	572.0	864.0	592.0	407.0	394.0	489.0	528.0	507.0
R03	HFMD	2023-07-16	429	20.937	2.13	453.95	385.86	522.04	0	32.97	78.9	107.4	1.15	0.485	74.7	66498.27568772949	92183.84741037794	-25685.571722648456	49.5	5097	7.15	2048990	0	0	0.0	0	0	0.0	0.0	-0.2393156642875575	-0.9709418174260523	0.46472317204376795	0.88545602565321	-0.6631226582407951	-0.7485107481711013	0	0	408.0	586.0	485.0	497.0	525.0	572.0	864.0	592.0	407.0	394.0	489.0	528.0
R03	HFMD	2023-07-23	396	19.327	1.65	438.18	372.45	503.9	0	34.42	78.5	60.7	1.35	0.525	41.3	58187.36525451422	20347.784540429853	37839.58071408437	49.5	4795	8.51	2048990	0	0	0.0	0	0	0.0	0.0	-0.3546048870425357	-0.9350162426854148	0.6631226582407952	0.7485107481711012	-0.8854560256532089	-0.4647231720437701	0	0	429.0	408.0	586.0	485.0	497.0	525.0	572.0	864.0	592.0	407.0	394.0	489.0
R03	HFMD	2023-07-30	470	22.938	2.18	509.39	432.98	585.79	0	35.06	81.7	79.2	2.07	0.459	45.7	93667.80202898517	78115.23049161443	15552.571537370735	49.5	5064	6.43	2048990	0	1	0.0	1	0	0.0	0.0	-0.46472317204376806	-0.88545602565321	0.8229838658936559	0.5680647467311567	-0.9927088740980536	-0.1205366802553247	0	1	396.0	429.0	408.0	586.0	485.0	497.0	525.0	572.0	864.0	592.0	407.0	394.0
R03	HFMD	2023-08-06	481	23.475	1.88	511.89	435.11	588.67	0	33.89	64.4	55.2	2.03	0.85	67.0	95486.52793619529	103935.73357273194	-8449.205636536659	49.5	5251	6.63	2048990	0	1	0.0	0	0	0.0	0.0	-0.5680647467311556	-0.8229838658936566	0.9350162426854146	0.35460488704253607	-0.9709418174260526	0.23931566428755632	0	1	470.0	396.0	429.0	408.0	586.0	485.0	497.0	525.0	572.0	864.0	592.0	407.0
R03	HFMD	2023-08-13	481	23.475	2.47	493.0	419.05	566.95	0	31.51	70.4	52.5	3.06	0.637	85.5	77477.28381285413	64584.858255674175	12892.425557179959	49.5	6825	5.44	2048990	0	1	0.0	0	0	0.0	0.0	-0.663122658240795	-0.7485107481711014	0.9927088740980539	0.1205366802553237	-0.8229838658936562	0.568064746731156	0	1	481.0	470.0	396.0	429.0	408.0	586.0	485.0	497.0	525.0	572.0	864.0	592.0
R03	HFMD	2023-08-20	402	19.619	1.6	415.41	353.1	477.72	0	31.63	71.2	102.1	1.56	0.622	51.5	59018.93864761742	51600.61595889482	7418.322688722597	49.5	6719	5.47	2048990	0	0	0.0	0	1	0.0	0.0	-0.7485107481711012	-0.6631226582407952	0.9927088740980539	-0.12053668025532309	-0.5680647467311553	0.8229838658936567	0	0	481.0	481.0	470.0	396.0	429.0	408.0	586.0	485.0	497.0	525.0	572.0	864.0
R03	HFMD	2023-08-27	280	13.665	1.77	306.06	260.15	351.97	0	31.31	79.3	48.9	3.88	0.44	71.4	93267.50666920618	93012.49080413753	255.01586506864987	49.5	3338	4.04	2048990	0	0	0.0	2	0	0.0	0.0	-0.8229838658936565	-0.5680647467311558	0.9350162426854149	-0.35460488704253545	-0.2393156642875572	0.9709418174260523	0	0	402.0	481.0	481.0	470.0	396.0	429.0	408.0	586.0	485.0	497.0	525.0	572.0
R03	HFMD	2023-09-03	351	17.13	2.73	354.39	301.23	407.55	0	28.55	56.4	60.5	1.77	0.808	71.2	82387.38331234349	69609.10602866314	12778.277283680349	49.5	5139	6.76	2048990	0	0	0.0	2	0	0.0	0.0	-0.8854560256532095	-0.46472317204376906	0.8229838658936571	-0.5680647467311546	0.1205366802553238	0.9927088740980538	0	0	280.0	402.0	481.0	481.0	470.0	396.0	429.0	408.0	586.0	485.0	497.0	525.0
R03	HFMD	2023-09-10	435	21.23	1.98	460.56	391.48	529.65	0	30.08	58.8	67.6	1.53	0.827	62.0	74355.56864875501	24634.263643658356	49721.305005096656	49.5	4795	6.77	2048990	0	0	0.0	1	0	0.0	0.0	-0.9350162426854146	-0.35460488704253595	0.6631226582407956	-0.7485107481711007	0.4647231720437677	0.8854560256532101	0	0	351.0	280.0	402.0	481.0	481.0	470.0	396.0	429.0	408.0	586.0	485.0	497.0
R03	HFMD	2023-09-17	309	15.081	1.94	302.97	257.53	348.42	0	25.25	59.1	50.0	2.56	0.624	88.4	100155.67011628079	30028.62980057701	70127.04031570378	49.5	2407	9.48	2048990	2	0	0.0	0	0	33.944145529597805	0.0	-0.9709418174260522	-0.2393156642875578	0.4647231720437685	-0.8854560256532098	0.7485107481711007	0.6631226582407957	0	0	435.0	351.0	280.0	402.0	481.0	481.0	470.0	396.0	429.0	408.0	586.0	485.0
R03	HFMD	2023-09-24	440	21.474	2.08	422.09	358.77	485.4	0	24.76	57.7	16.7	2.79	0.624	77.6	114525.35662626047	107461.58450828955	7063.772117970919	49.5	5115	9.67	2048990	0	0	9113.0	0	0	0.0	44.47557089102436	-0.9927088740980539	-0.12053668025532357	0.2393156642875588	-0.970941817426052	0.9350162426854146	0.3546048870425363	0	0	309.0	435.0	351.0	280.0	402.0	481.0	481.0	470.0	396.0	429.0	408.0	586.0
R03	HFMD	2023-10-01	284	13.86	1.62	313.53	266.5	360.55	0	25.07	46.3	2.2	1.94	0.809	66.4	69700.62010037352	90035.2914482886	-20334.67134791508	49.5	5087	6.54	2048990	0	0	6491.0	0	0	0.0	31.679022347595645	-1.0	-1.8369701987210297e-16	3.6739403974420594e-16	-1.0	0.9999999999999998	5.51091059616309e-16	0	0	440.0	309.0	435.0	351.0	280.0	402.0	481.0	481.0	470.0	396.0	429.0	408.0
R03	HFMD	2023-10-08	303	14.788	2.11	331.14	281.47	380.81	0	23.17	56.5	0.0	1.22	0.573	102.3	52259.17216934013	50993.86474494895	1265.307424391176	49.5	4203	10.16	2048990	0	0	6768.0	0	0	0.0	33.03090791072675	-0.9927088740980539	0.12053668025532321	-0.2393156642875581	-0.9709418174260521	0.9350162426854156	-0.3546048870425336	1	0	284.0	440.0	309.0	435.0	351.0	280.0	402.0	481.0	481.0	470.0	396.0	429.0
R03	HFMD	2023-10-15	218	10.639	2.02	230.6	196.01	265.19	0	20.43	55.3	6.3	2.7	0.466	70.0	97655.86490482092	71747.53834892335	25908.32655589757	49.5	6000	7.5	2048990	0	0	6738.0	0	0	0.0	32.88449431183168	-0.9709418174260523	0.2393156642875574	-0.4647231720437678	-0.8854560256532101	0.7485107481711026	-0.6631226582407936	1	0	303.0	284.0	440.0	309.0	435.0	351.0	280.0	402.0	481.0	481.0	470.0	396.0
R03	HFMD	2023-10-22	210	10.249	1.4	224.27	190.63	257.92	0	20.09	50.7	0.0	3.43	0.497	78.5	34794.562021576116	26806.326149385797	7988.235872190318	49.5	6242	10.07	2048990	0	0	4232.0	0	0	0.0	20.654078350797224	-0.9350162426854148	0.3546048870425356	-0.6631226582407951	-0.7485107481711013	0.4647231720437687	-0.8854560256532098	0	0	218.0	303.0	284.0	440.0	309.0	435.0	351.0	280.0	402.0	481.0	481.0	470.0
R03	HFMD	2023-10-29	106	5.173	2.31	111.29	94.6	127.99	0	20.09	42.1	0.0	1.55	0.584	64.7	51054.84535424912	38974.08834130972	12080.7570129394	49.5	5165	7.28	2048990	0	0	5179.0	0	0	0.0	25.275867622584787	-0.88545602565321	0.464723172043768	-0.8229838658936558	-0.5680647467311567	0.12053668025532488	-0.9927088740980536	0	0	210.0	218.0	303.0	284.0	440.0	309.0	435.0	351.0	280.0	402.0	481.0	481.0
R03	HFMD	2023-11-05	86	4.197	2.7	91.06	77.4	104.72	0	17.01	53.3	0.0	2.64	0.327	66.6	60794.698879288124	20101.57597288035	40693.12290640778	49.5	5739	8.27	2048990	0	0	6396.0	0	0	0.0	31.215379284427936	-0.8229838658936571	0.5680647467311547	-0.935016242685414	-0.35460488704253784	-0.23931566428755613	-0.9709418174260527	0	0	106.0	210.0	218.0	303.0	284.0	440.0	309.0	435.0	351.0	280.0	402.0	481.0
R03	HFMD	2023-11-12	184	8.98	1.34	195.56	166.23	224.9	0	17.47	60.0	0.0	1.98	0.299	77.9	105610.24259012163	99508.2953183974	6101.9472717242315	49.5	1758	3.41	2048990	0	0	4414.0	0	0	0.0	21.542320850760618	-0.7485107481711012	0.6631226582407952	-0.9927088740980539	-0.12053668025532294	-0.5680647467311573	-0.8229838658936554	0	0	86.0	106.0	210.0	218.0	303.0	284.0	440.0	309.0	435.0	351.0	280.0	402.0
R03	HFMD	2023-11-19	155	7.565	2.09	164.68	139.97	189.38	0	13.28	42.1	0.0	1.71	0.19	77.6	58411.309060779575	28918.788377686193	29492.520683093382	49.5	4496	5.61	2048990	0	0	2051.0	0	0	0.0	10.00980971112597	-0.6631226582407955	0.7485107481711009	-0.9927088740980541	0.12053668025532209	-0.8229838658936556	-0.5680647467311569	0	0	184.0	86.0	106.0	210.0	218.0	303.0	284.0	440.0	309.0	435.0	351.0	280.0
R03	HFMD	2023-11-26	131	6.393	2.76	143.94	122.35	165.54	0	15.58	28.2	0.0	0.2	0.401	74.4	59075.48508694102	84775.78679058672	-25700.301703645695	49.5	4428	3.77	2048990	0	0	8301.0	0	0	0.0	40.51264281426459	-0.5680647467311558	0.8229838658936564	-0.9350162426854149	0.35460488704253534	-0.9709418174260527	-0.23931566428755566	0	0	155.0	184.0	86.0	106.0	210.0	218.0	303.0	284.0	440.0	309.0	435.0	351.0
R03	HFMD	2023-12-03	190	9.273	1.43	203.51	172.98	234.04	0	15.18	34.7	0.0	1.47	0.338	55.5	87928.35887364984	106559.83948800316	-18631.48061435332	49.5	3844	8.33	2048990	0	0	4028.0	0	0	0.0	19.65846587831078	-0.46472317204376834	0.8854560256532098	-0.8229838658936562	0.568064746731156	-0.9927088740980541	0.12053668025532184	0	0	131.0	155.0	184.0	86.0	106.0	210.0	218.0	303.0	284.0	440.0	309.0	435.0
R03	HFMD	2023-12-10	96	4.685	2.67	104.09	88.48	119.7	0	14.81	35.2	0.0	2.05	0.312	63.8	59238.528353445465	17131.514845377875	42107.01350806759	49.5	4466	8.97	2048990	0	0	0.0	0	1	0.0	0.0	-0.354604887042536	0.9350162426854146	-0.6631226582407957	0.7485107481711007	-0.8854560256532102	0.46472317204376756	0	0	190.0	131.0	155.0	184.0	86.0	106.0	210.0	218.0	303.0	284.0	440.0	309.0
R03	HFMD	2023-12-17	81	3.953	1.69	88.15	74.93	101.37	0	13.48	35.1	0.0	2.0	0.226	70.2	63349.18090530956	54125.60248862963	9223.578416679928	49.5	3054	9.51	2048990	2	0	0.0	0	0	40.65283470469342	0.0	-0.23931566428755785	0.9709418174260521	-0.46472317204376856	0.8854560256532098	-0.663122658240796	0.7485107481711005	0	0	96.0	190.0	131.0	155.0	184.0	86.0	106.0	210.0	218.0	303.0	284.0	440.0
R03	HFMD	2023-12-24	111	5.417	2.31	118.6	100.81	136.39	0	12.81	29.6	0.0	2.9	0.198	104.3	59143.59100124679	62721.81931375319	-3578.228312506406	49.5	6098	4.63	2048990	0	0	0.0	0	0	0.0	0.0	-0.12053668025532364	0.9927088740980539	-0.23931566428755893	0.9709418174260519	-0.35460488704253645	0.9350162426854145	0	0	81.0	96.0	190.0	131.0	155.0	184.0	86.0	106.0	210.0	218.0	303.0	284.0
R03	HFMD	2023-12-31	218	10.639	2.52	223.82	190.25	257.4	0	12.36	39.5	0.0	3.29	0.143	62.4	63600.51406943785	85202.82153770965	-21602.3074682718	49.5	5723	8.6	2048990	0	0	0.0	0	1	0.0	0.0	6.432490598706546e-16	1.0	1.2864981197413093e-15	1.0	-7.347880794884119e-16	1.0	0	0	111.0	81.0	96.0	190.0	131.0	155.0	184.0	86.0	106.0	210.0	218.0	303.0
R03	HFMD	2024-01-07	109	5.32	2.14	108.93	92.59	125.27	0	12.28	50.3	0.0	3.2	0.113	81.4	109767.10136679042	113227.47395175906	-3460.3725849686452	49.5	5300	7.57	2048990	0	0	0.0	0	0	0.0	0.0	0.12053668025532305	0.9927088740980538	0.2393156642875578	0.9709418174260521	0.3546048870425357	0.9350162426854147	1	0	218.0	111.0	81.0	96.0	190.0	131.0	155.0	184.0	86.0	106.0	210.0	218.0
R03	HFMD	2024-01-14	152	7.418	0.59	160.73	136.62	184.84	0	13.89	41.8	0.0	2.49	0.226	82.9	39937.828726961954	84392.12500800774	-44454.29628104579	49.5	4555	7.8	2048990	1	0	0.0	0	0	58.012843715189476	0.0	0.2393156642875578	0.9709418174260521	0.4647231720437685	0.8854560256532098	0.6631226582407952	0.7485107481711012	0	0	109.0	218.0	111.0	81.0	96.0	190.0	131.0	155.0	184.0	86.0	106.0	210.0
R03	HFMD	2024-01-21	196	9.566	3.35	194.05	164.94	223.16	0	13.35	45.2	0.0	1.7	0.184	69.5	89414.29745464075	34712.64794975912	54701.64950488163	49.5	3708	3.65	2048990	0	0	0.0	0	0	0.0	0.0	0.3546048870425357	0.9350162426854147	0.6631226582407952	0.7485107481711012	0.8854560256532098	0.46472317204376856	0	0	152.0	109.0	218.0	111.0	81.0	96.0	190.0	131.0	155.0	184.0	86.0	106.0
R03	HFMD	2024-01-28	103	5.027	2.0	107.58	91.44	123.71	0	12.49	60.5	0.0	2.47	0.098	87.5	95826.801557273	17248.502528288045	78578.29902898494	49.5	4464	6.43	2048990	0	0	0.0	0	0	0.0	0.0	0.4647231720437685	0.8854560256532098	0.8229838658936565	0.5680647467311558	0.9927088740980539	0.120536680255323	0	0	196.0	152.0	109.0	218.0	111.0	81.0	96.0	190.0	131.0	155.0	184.0	86.0
R03	HFMD	2024-02-04	156	7.614	1.36	157.9	134.22	181.59	0	14.48	31.7	0.0	1.8	0.306	35.9	45982.050556169925	18556.795988544287	27425.254567625638	49.5	5151	7.25	2048990	0	1	0.0	0	0	0.0	0.0	0.5680647467311557	0.8229838658936565	0.9350162426854148	0.3546048870425356	0.9709418174260523	-0.23931566428755754	0	1	103.0	196.0	152.0	109.0	218.0	111.0	81.0	96.0	190.0	131.0	155.0	184.0
R03	HFMD	2024-02-11	194	9.468	1.73	223.14	189.67	256.61	0	16.66	51.3	0.0	1.6	0.324	46.0	105312.90827420432	72176.0182677689	33136.890006435424	49.5	5470	7.23	2048990	0	1	0.0	0	0	0.0	0.0	0.6631226582407952	0.7485107481711012	0.9927088740980539	0.120536680255323	0.8229838658936566	-0.5680647467311556	0	1	156.0	103.0	196.0	152.0	109.0	218.0	111.0	81.0	96.0	190.0	131.0	155.0
R03	HFMD	2024-02-18	263	12.836	1.71	252.22	214.39	290.06	0	16.75	51.4	0.0	3.63	0.328	88.2	51065.67054291208	69585.25948746914	-18519.588944557065	49.5	4187	8.54	2048990	0	0	0.0	0	0	0.0	0.0	0.7485107481711012	0.6631226582407953	0.992708874098054	-0.1205366802553229	0.5680647467311557	-0.8229838658936565	0	0	194.0	156.0	103.0	196.0	152.0	109.0	218.0	111.0	81.0	96.0	190.0	131.0
R03	HFMD	2024-02-25	275	13.421	0.8	310.98	264.33	357.62	0	18.59	59.9	0.0	2.63	0.345	52.1	90718.6105590031	42859.26148691837	47859.349072084726	49.5	6283	6.45	2048990	0	0	0.0	0	1	0.0	0.0	0.8229838658936565	0.5680647467311558	0.9350162426854149	-0.3546048870425355	0.2393156642875577	-0.9709418174260522	0	0	263.0	194.0	156.0	103.0	196.0	152.0	109.0	218.0	111.0	81.0	96.0	190.0
R03	HFMD	2024-03-03	311	15.178	2.46	348.28	296.04	400.52	0	19.44	57.3	26.6	2.32	0.404	71.4	34505.18055853096	36255.62161759047	-1750.441059059507	49.5	3856	4.85	2048990	0	0	0.0	0	0	0.0	0.0	0.8854560256532098	0.46472317204376856	0.8229838658936566	-0.5680647467311556	-0.12053668025532283	-0.992708874098054	0	0	275.0	263.0	194.0	156.0	103.0	196.0	152.0	109.0	218.0	111.0	81.0	96.0
R03	HFMD	2024-03-10	292	14.251	2.59	285.14	242.37	327.91	0	20.84	55.8	0.0	3.54	0.478	55.3	66248.26469530379	39057.97994658521	27190.28474871858	49.5	4136	5.03	2048990	0	0	0.0	0	0	0.0	0.0	0.9350162426854148	0.3546048870425356	0.6631226582407951	-0.7485107481711012	-0.46472317204376806	-0.88545602565321	0	0	311.0	275.0	263.0	194.0	156.0	103.0	196.0	152.0	109.0	218.0	111.0	81.0
R03	HFMD	2024-03-17	246	12.006	1.88	243.36	206.86	279.86	0	20.2	66.2	28.8	2.14	0.345	63.5	48385.74743753473	93756.021866395	-45370.27442886028	49.5	6383	6.78	2048990	0	0	0.0	0	0	0.0	0.0	0.9709418174260521	0.23931566428755807	0.464723172043769	-0.8854560256532095	-0.748510748171101	-0.6631226582407955	0	0	292.0	311.0	275.0	263.0	194.0	156.0	103.0	196.0	152.0	109.0	218.0	111.0
R03	HFMD	2024-03-24	376	18.351	2.89	409.53	348.1	470.96	0	23.41	58.9	0.0	3.2	0.551	79.1	106082.43633238337	61074.58696955745	45007.84936282592	49.5	4309	8.86	2048990	0	0	0.0	0	0	0.0	0.0	0.9927088740980539	0.120536680255323	0.2393156642875577	-0.9709418174260522	-0.9350162426854146	-0.35460488704253595	0	0	246.0	292.0	311.0	275.0	263.0	194.0	156.0	103.0	196.0	152.0	109.0	218.0
R03	HFMD	2024-03-31	328	16.008	2.04	342.99	291.54	394.44	0	25.94	57.4	10.0	2.72	0.679	56.1	63449.58912630069	64637.35196634946	-1187.7628400487665	49.5	3545	2.64	2048990	0	0	0.0	0	0	0.0	0.0	0.9999999999999999	-1.6081226496766366e-16	-3.216245299353273e-16	-1.0	-1.0	-1.8369701987210297e-16	0	0	376.0	246.0	292.0	311.0	275.0	263.0	194.0	156.0	103.0	196.0	152.0	109.0
R03	HFMD	2024-04-07	222	10.835	1.84	238.21	202.48	273.95	0	26.43	77.0	15.6	2.53	0.378	91.8	50935.60474450489	101168.95182135943	-50233.34707685454	49.5	5256	7.19	2048990	0	0	0.0	0	0	0.0	0.0	0.992708874098054	-0.1205366802553229	-0.2393156642875575	-0.9709418174260523	-0.9350162426854148	0.3546048870425356	0	0	328.0	376.0	246.0	292.0	311.0	275.0	263.0	194.0	156.0	103.0	196.0	152.0
R03	HFMD	2024-04-14	413	20.156	2.83	447.63	380.49	514.78	0	29.1	75.8	46.2	1.82	0.463	75.4	43472.600058419004	60343.59104284967	-16870.990984430668	49.5	4825	8.24	2048990	0	0	0.0	0	0	0.0	0.0	0.9709418174260523	-0.23931566428755754	-0.46472317204376806	-0.88545602565321	-0.7485107481711017	0.6631226582407945	0	0	222.0	328.0	376.0	246.0	292.0	311.0	275.0	263.0	194.0	156.0	103.0	196.0
R03	HFMD	2024-04-21	554	27.038	1.86	583.5	495.98	671.03	2	28.85	71.1	29.4	1.47	0.546	43.9	84914.68458240255	21991.636449828573	62923.04813257398	49.5	4388	6.4	2048990	0	0	0.0	0	1	0.0	0.0	0.9350162426854149	-0.3546048870425355	-0.663122658240795	-0.7485107481711014	-0.46472317204376834	0.8854560256532098	0	0	413.0	222.0	328.0	376.0	246.0	292.0	311.0	275.0	263.0	194.0	156.0	103.0
R03	HFMD	2024-04-28	387	18.887	1.61	402.6	342.21	462.99	0	27.03	78.4	50.8	2.11	0.368	65.0	58349.33994644308	54463.327655008965	3886.012291434112	49.5	5989	4.29	2048990	0	0	0.0	0	0	0.0	0.0	0.8854560256532099	-0.4647231720437685	-0.8229838658936565	-0.5680647467311558	-0.12053668025532276	0.992708874098054	0	0	554.0	413.0	222.0	328.0	376.0	246.0	292.0	311.0	275.0	263.0	194.0	156.0
R03	HFMD	2024-05-05	381	18.595	2.51	435.54	370.21	500.87	0	30.73	74.7	27.3	3.23	0.524	74.6	63628.91624967335	108592.67397189263	-44963.75772221928	49.5	4815	0.87	2048990	0	0	0.0	0	0	0.0	0.0	0.8229838658936566	-0.5680647467311556	-0.9350162426854146	-0.35460488704253595	0.23931566428755735	0.9709418174260523	0	0	387.0	554.0	413.0	222.0	328.0	376.0	246.0	292.0	311.0	275.0	263.0	194.0
R03	HFMD	2024-05-12	256	12.494	1.43	255.73	217.37	294.09	0	31.82	83.1	43.5	3.47	0.369	67.9	37929.82346735219	124336.53147597497	-86406.70800862278	49.5	6858	6.93	2048990	0	0	0.0	0	0	0.0	0.0	0.7485107481711014	-0.663122658240795	-0.9927088740980539	-0.12053668025532357	0.5680647467311555	0.8229838658936567	0	0	381.0	387.0	554.0	413.0	222.0	328.0	376.0	246.0	292.0	311.0	275.0	263.0
R03	HFMD	2024-05-19	599	29.234	0.91	697.48	592.86	802.11	0	33.48	83.5	44.1	2.9	0.388	74.9	88961.62701662611	29998.14195957781	58963.485057048296	49.5	4393	9.06	2048990	1	0	0.0	0	0	49.96032532771102	0.0	0.6631226582407951	-0.7485107481711012	-0.9927088740980539	0.12053668025532321	0.8229838658936559	0.5680647467311567	0	0	256.0	381.0	387.0	554.0	413.0	222.0	328.0	376.0	246.0	292.0	311.0	275.0
R03	HFMD	2024-05-26	950	46.364	1.8	1011.07	859.41	1162.73	1	33.26	78.5	67.7	3.15	0.5	78.7	35403.506407442306	66593.6100191372	-31190.10361169489	49.5	6125	8.2	2048990	0	0	0.0	0	0	0.0	0.0	0.5680647467311557	-0.8229838658936565	-0.9350162426854148	0.3546048870425356	0.9709418174260522	0.23931566428755788	0	0	599.0	256.0	381.0	387.0	554.0	413.0	222.0	328.0	376.0	246.0	292.0	311.0
R03	HFMD	2024-06-02	314	15.325	2.19	333.11	283.14	383.07	0	33.93	69.3	83.0	3.08	0.735	104.5	59344.645751667165	50327.88107420043	9016.764677466737	49.5	5721	10.84	2048990	1	0	0.0	0	0	40.19195270968384	0.0	0.464723172043769	-0.8854560256532095	-0.8229838658936571	0.5680647467311547	0.9927088740980541	-0.12053668025532221	0	0	950.0	599.0	256.0	381.0	387.0	554.0	413.0	222.0	328.0	376.0	246.0	292.0
R03	HFMD	2024-06-09	548	26.745	1.62	521.74	443.48	600.0	0	35.71	66.7	77.7	3.95	0.857	79.4	108941.33863291379	16050.060631661003	92891.27800125278	49.5	6852	8.33	2048990	0	0	0.0	1	0	0.0	0.0	0.3546048870425359	-0.9350162426854147	-0.6631226582407955	0.7485107481711009	0.8854560256532101	-0.46472317204376784	0	0	314.0	950.0	599.0	256.0	381.0	387.0	554.0	413.0	222.0	328.0	376.0	246.0
R03	HFMD	2024-06-16	337	16.447	2.64	334.52	284.34	384.7	0	35.2	86.2	65.8	2.88	0.347	66.2	45414.94712223877	85642.11441703944	-40227.16729480067	49.5	3555	8.06	2048990	0	0	0.0	0	0	0.0	0.0	0.2393156642875577	-0.9709418174260522	-0.46472317204376834	0.8854560256532098	0.6631226582407956	-0.7485107481711007	0	0	548.0	314.0	950.0	599.0	256.0	381.0	387.0	554.0	413.0	222.0	328.0	376.0
R03	HFMD	2024-06-23	990	48.316	2.78	965.38	820.57	1110.19	0	35.02	85.4	61.0	3.53	0.365	63.7	100963.18791949638	88886.96376289078	12076.224156605604	49.5	3920	4.52	2048990	1	0	0.0	0	0	58.71820466706471	0.0	0.12053668025532308	-0.9927088740980538	-0.23931566428755785	0.9709418174260521	0.3546048870425361	-0.9350162426854146	0	0	337.0	548.0	314.0	950.0	599.0	256.0	381.0	387.0	554.0	413.0	222.0	328.0
R03	HFMD	2024-06-30	449	21.913	1.93	450.42	382.86	517.99	0	35.44	69.2	94.4	3.66	0.783	62.3	57466.563281314186	61160.82303767041	-3694.259756356223	49.5	3706	7.6	2048990	0	0	0.0	0	0	0.0	0.0	-3.216245299353273e-16	-1.0	6.432490598706546e-16	1.0	3.6739403974420594e-16	-1.0	0	0	990.0	337.0	548.0	314.0	950.0	599.0	256.0	381.0	387.0	554.0	413.0	222.0
R03	HFMD	2024-07-07	593	28.941	2.45	633.64	538.59	728.68	0	33.71	80.1	108.7	1.34	0.472	53.4	52164.80188048629	31763.380977275494	20401.420903210794	49.5	4314	6.67	2048990	0	0	0.0	2	0	0.0	0.0	-0.12053668025532283	-0.992708874098054	0.23931566428755735	0.9709418174260523	-0.3546048870425354	-0.9350162426854148	0	0	449.0	990.0	337.0	548.0	314.0	950.0	599.0	256.0	381.0	387.0	554.0	413.0
R03	HFMD	2024-07-14	570	27.819	3.2	648.93	551.59	746.27	0	34.27	71.2	61.9	0.82	0.698	78.8	83190.68624909713	71098.8170224682	12091.869226628929	49.5	5568	9.06	2048990	1	0	0.0	0	0	28.2970910758431	0.0	-0.2393156642875575	-0.9709418174260523	0.46472317204376795	0.88545602565321	-0.6631226582407951	-0.7485107481711013	0	0	593.0	449.0	990.0	337.0	548.0	314.0	950.0	599.0	256.0	381.0	387.0	554.0
R03	HFMD	2024-07-21	832	40.605	1.83	887.6	754.46	1020.74	0	34.83	63.7	105.2	3.84	0.901	58.7	116390.1244057334	23913.80509425092	92476.31931148248	49.5	2947	6.88	2048990	0	0	0.0	0	0	0.0	0.0	-0.3546048870425357	-0.9350162426854148	0.6631226582407952	0.7485107481711012	-0.8854560256532089	-0.4647231720437701	0	0	570.0	593.0	449.0	990.0	337.0	548.0	314.0	950.0	599.0	256.0	381.0	387.0
R03	HFMD	2024-07-28	549	26.794	2.11	559.65	475.7	643.6	0	35.29	70.0	76.7	1.83	0.76	103.2	62739.60644227659	64313.679197345744	-1574.0727550691518	49.5	5596	7.43	2048990	0	1	0.0	1	0	0.0	0.0	-0.46472317204376806	-0.88545602565321	0.8229838658936559	0.5680647467311567	-0.9927088740980536	-0.1205366802553247	0	1	832.0	570.0	593.0	449.0	990.0	337.0	548.0	314.0	950.0	599.0	256.0	381.0
R03	HFMD	2024-08-04	424	20.693	2.55	449.34	381.94	516.74	0	32.86	73.0	55.6	3.99	0.617	98.3	68610.15639342522	63411.24170919826	5198.914684226962	49.5	7750	6.22	2048990	0	1	0.0	0	0	0.0	0.0	-0.5680647467311556	-0.8229838658936566	0.9350162426854146	0.35460488704253607	-0.9709418174260526	0.23931566428755632	0	1	549.0	832.0	570.0	593.0	449.0	990.0	337.0	548.0	314.0	950.0	599.0	256.0
R03	HFMD	2024-08-11	653	31.869	2.48	692.46	588.59	796.33	0	34.37	76.8	52.4	3.16	0.565	69.9	80378.4031266876	103393.06565262799	-23014.662525940395	49.5	5097	5.93	2048990	0	1	0.0	2	0	0.0	0.0	-0.663122658240795	-0.7485107481711014	0.9927088740980539	0.1205366802553237	-0.8229838658936562	0.568064746731156	0	1	424.0	549.0	832.0	570.0	593.0	449.0	990.0	337.0	548.0	314.0	950.0	599.0
R03	HFMD	2024-08-18	530	25.866	2.24	576.52	490.04	662.99	0	33.07	75.8	46.8	3.26	0.558	80.2	58835.31513447667	16268.732640960498	42566.582493516165	49.5	2117	6.34	2048990	0	0	0.0	0	0	0.0	0.0	-0.7485107481711012	-0.6631226582407952	0.9927088740980539	-0.12053668025532309	-0.5680647467311553	0.8229838658936567	0	0	653.0	424.0	549.0	832.0	570.0	593.0	449.0	990.0	337.0	548.0	314.0	950.0
R03	HFMD	2024-08-25	290	14.153	2.0	298.51	253.73	343.28	1	27.15	71.3	45.4	1.79	0.492	57.4	97153.21974344604	73676.64562407137	23476.574119374665	49.5	6032	10.0	2048990	1	0	0.0	0	0	25.90210208521208	0.0	-0.8229838658936565	-0.5680647467311558	0.9350162426854149	-0.35460488704253545	-0.2393156642875572	0.9709418174260523	0	0	530.0	653.0	424.0	549.0	832.0	570.0	593.0	449.0	990.0	337.0	548.0	314.0
R03	HFMD	2024-09-01	480	23.426	1.29	487.24	414.15	560.33	0	29.2	66.7	20.6	2.65	0.639	78.7	74015.48004254083	110948.33679578813	-36932.856753247295	49.5	5436	9.25	2048990	0	0	0.0	0	0	0.0	0.0	-0.8854560256532095	-0.46472317204376906	0.8229838658936571	-0.5680647467311546	0.1205366802553238	0.9927088740980538	0	0	290.0	530.0	653.0	424.0	549.0	832.0	570.0	593.0	449.0	990.0	337.0	548.0
R03	HFMD	2024-09-08	451	22.011	1.37	444.99	378.24	511.73	0	30.42	53.4	34.3	2.71	0.951	87.2	34311.38471789411	102080.68710481585	-67769.30238692174	49.5	4252	8.85	2048990	0	0	0.0	1	0	0.0	0.0	-0.9350162426854146	-0.35460488704253595	0.6631226582407956	-0.7485107481711007	0.4647231720437677	0.8854560256532101	0	0	480.0	290.0	530.0	653.0	424.0	549.0	832.0	570.0	593.0	449.0	990.0	337.0
[truncated: 3,166 more rows]
[truncated: 7 more columns]
