# Supplementary material for: Dynamic spatiotemporal graph attention networks for cross-regional multi-disease forecasting and intervention optimization
Source: Front Public Health. 2026 Feb 4;14:1720620. doi: 10.3389/fpubh.2026.1720620 (PMC12913526; doi:10.3389/fpubh.2026.1720620)
Supplement: Supplementary file 5 [file Data_Sheet_1.ZIP › Raw date/silver/dim_disease.csv]

disease_id	disease_name	icd10_codes	transmission_mode	seasonality_hint
ILI	Influenza-like Illness	J09-J11	respiratory	winter
HFMD	Hand, Foot and Mouth Disease	B08.4	contact	spring-summer
DENGUE	Dengue	A90-A91	vector-borne	summer-rainy
RSV	Respiratory Syncytial Virus	J12.1/B97.4	respiratory	winter
