# Supplementary material for: Dynamic spatiotemporal graph attention networks for cross-regional multi-disease forecasting and intervention optimization
Source: Front Public Health. 2026 Feb 4;14:1720620. doi: 10.3389/fpubh.2026.1720620 (PMC12913526; doi:10.3389/fpubh.2026.1720620)
Supplement: Supplementary file 5 [file Data_Sheet_1.ZIP › Raw date/silver/dim_region.csv]

region_id	region_name	region_level	parent_region_id	lon	lat	area_km2	population_total	geometry_ref	crs
R01	Region 1	1	Country	100.4117	24.3672	57007.5	12464861		EPSG:4326
R02	Region 2	1	Country	119.3982	34.1621	16857.0	4074063		EPSG:4326
R03	Region 3	1	Country	116.6489	30.4439	29832.3	2048990		EPSG:4326
R04	Region 4	1	Country	104.2468	28.1772	36140.8	19018602		EPSG:4326
R05	Region 5	1	Country	103.6365	20.6523	43765.9	19340135		EPSG:4326
R06	Region 6	1	Country	103.6681	20.6519	71740.0	16321229		EPSG:4326
R07	Region 7	1	Country	106.0848	18.9874	21972.3	6648584		EPSG:4326
R08	Region 8	1	Country	110.4951	32.725	48709.9	2675304		EPSG:4326
R09	Region 9	1	Country	108.6389	28.219	55355.2	13937274		EPSG:4326
R10	Region 10	1	Country	105.8246	30.0372	8948.3	9250927		EPSG:4326
