# Supplementary material for: Dynamic spatiotemporal graph attention networks for cross-regional multi-disease forecasting and intervention optimization
Source: Front Public Health. 2026 Feb 4;14:1720620. doi: 10.3389/fpubh.2026.1720620 (PMC12913526; doi:10.3389/fpubh.2026.1720620)
Supplement: Supplementary file 5 [file Data_Sheet_1.ZIP › Raw date/silver/fact_actions_weekly.csv]

region_id	week_end_date	action_type	intensity_level	coverage_pct	doses_given	cost_local_currency
R01	2023-01-22	mask	1	37.89184070653463	0	378.92
R01	2023-02-05	school_close	1	90.80495083986972	0	1089.66
R01	2023-02-12	school_close	1	94.14915457448143	0	1129.79
R01	2023-03-19	mask	2	65.04256351889646	0	1300.85
R01	2023-04-16	mask	1	76.2863011660182	0	762.86
R01	2023-04-23	travel_limit	1	32.260077472217894	0	1613.0
R01	2023-05-14	travel_limit	1	21.39636862573136	0	1069.82
R01	2023-06-04	vector_control	1	23.2125087538614	0	185.7
R01	2023-06-18	vector_control	1	55.051132504745894	0	440.41
R01	2023-07-09	vector_control	1	47.90461316889067	0	383.24
R01	2023-07-16	vector_control	1	69.23476163605392	0	553.88
R01	2023-07-23	mask	1	37.92109766315417	0	379.21
R01	2023-07-30	school_close	1	66.16861187017172	0	794.02
R01	2023-08-06	school_close	1	60.49521655002512	0	725.94
R01	2023-08-06	vector_control	2	23.924766569523786	0	382.8
R01	2023-08-13	school_close	1	84.85610973788437	0	1018.27
R01	2023-08-13	vector_control	1	59.251947953962194	0	474.02
R01	2023-08-20	vector_control	1	47.561641153908305	0	380.49
R01	2023-09-24	vaccine	0	0.03	3666	9165.0
R01	2023-10-01	mask	2	53.58009039116235	0	1071.6
R01	2023-10-01	vaccine	0	0.06	7062	17655.0
R01	2023-10-08	vaccine	0	0.03	3303	8257.5
R01	2023-10-15	vaccine	0	0.06	6884	17210.0
R01	2023-10-22	vaccine	0	0.07	8157	20392.5
R01	2023-10-29	vaccine	0	0.03	4082	10205.0
R01	2023-11-05	vaccine	0	0.06	7287	18217.5
R01	2023-11-12	vaccine	0	0.05	6671	16677.5
R01	2023-11-19	vaccine	0	0.04	4844	12110.0
R01	2023-11-26	mask	1	50.70794363189885	0	507.08
R01	2023-11-26	vaccine	0	0.02	2540	6350.0
R01	2023-12-03	vaccine	0	0.08	9562	23905.0
R01	2023-12-24	mask	1	67.8159892842204	0	678.16
R01	2024-01-21	travel_limit	1	15.61106233500512	0	780.55
R01	2024-02-04	school_close	1	79.69365086479175	0	956.32
R01	2024-02-11	mask	3	21.258172985318918	0	637.75
R01	2024-02-11	school_close	1	60.281137359466086	0	723.37
R01	2024-03-03	mask	2	70.80072287322011	0	1416.01
R01	2024-03-17	mask	1	47.79098754366678	0	477.91
R01	2024-04-21	mask	1	51.68648088523965	0	516.86
R01	2024-04-28	mask	2	74.00953919907587	0	1480.19
R01	2024-05-19	travel_limit	1	31.598695008567393	0	1579.93
R01	2024-06-02	mask	2	36.02795472028134	0	720.56
R01	2024-06-02	vector_control	1	24.830949221223364	0	198.65
R01	2024-06-09	vector_control	1	39.409888217151256	0	315.28
R01	2024-06-16	travel_limit	1	13.982138444847703	0	699.11
R01	2024-06-30	vector_control	1	65.67098485727989	0	525.37
R01	2024-07-07	vector_control	1	51.605550748001825	0	412.84
R01	2024-07-14	vector_control	2	27.162407773486674	0	434.6
R01	2024-07-21	vector_control	2	25.924357271122005	0	414.79
R01	2024-07-28	school_close	1	67.05985544935413	0	804.72
R01	2024-07-28	vector_control	1	58.62934791977474	0	469.03
R01	2024-08-04	school_close	1	85.89693690113184	0	1030.76
R01	2024-08-04	vector_control	1	27.941737540289132	0	223.53
R01	2024-08-11	school_close	1	76.09665946356853	0	913.16
R01	2024-08-11	vector_control	1	34.416764544483705	0	275.33
R01	2024-08-18	mask	1	76.95485946426444	0	769.55
R01	2024-08-25	mask	1	24.997313902891584	0	249.97
R01	2024-08-25	vector_control	1	52.317177364892636	0	418.54
R01	2024-09-01	vector_control	1	43.589784914776494	0	348.72
R01	2024-09-22	vaccine	0	0.06	7845	19612.5
R01	2024-09-29	vaccine	0	0.03	3981	9952.5
R01	2024-10-06	vaccine	0	0.07	8987	22467.5
R01	2024-10-13	vaccine	0	0.05	6451	16127.5
R01	2024-10-20	vaccine	0	0.06	7402	18505.0
R01	2024-10-27	vaccine	0	0.05	6016	15040.0
R01	2024-11-03	vaccine	0	0.04	5381	13452.5
R01	2024-11-10	vaccine	0	0.06	7950	19875.0
R01	2024-11-17	vaccine	0	0.04	5017	12542.5
R01	2024-11-24	vaccine	0	0.05	6811	17027.5
R01	2024-12-01	vaccine	0	0.04	5101	12752.5
R02	2023-02-05	school_close	1	74.45152132403231	0	893.42
R02	2023-02-12	school_close	1	74.3669643029901	0	892.4
R02	2023-03-12	mask	2	21.17751867999699	0	423.55
R02	2023-03-26	mask	1	79.59979941040888	0	796.0
R02	2023-05-07	mask	1	37.96089483353295	0	379.61
R02	2023-05-21	mask	2	54.350377544109314	0	1087.01
R02	2023-06-11	vector_control	2	68.36549126218213	0	1093.85
R02	2023-07-09	vector_control	1	47.447923621010375	0	379.58
R02	2023-07-23	vector_control	2	26.1505736943312	0	418.41
R02	2023-07-30	school_close	1	91.878016308692	0	1102.54
R02	2023-08-06	mask	1	32.11174368024869	0	321.12
R02	2023-08-06	school_close	1	90.49666646661613	0	1085.96
R02	2023-08-13	school_close	1	62.42578592320045	0	749.11
R02	2023-08-20	travel_limit	1	20.29178453151934	0	1014.59
R02	2023-09-10	vector_control	1	29.6698482125653	0	237.36
R02	2023-09-24	mask	2	72.68969593208921	0	1453.79
R02	2023-09-24	vaccine	0	0.04	1428	3570.0
R02	2023-10-01	vaccine	0	0.09	3585	8962.5
R02	2023-10-01	travel_limit	1	14.263138990227034	0	713.16
R02	2023-10-08	vaccine	0	0.18	7402	18505.0
R02	2023-10-15	vaccine	0	0.22	8911	22277.5
R02	2023-10-22	vaccine	0	0.03	1352	3380.0
R02	2023-10-29	vaccine	0	0.14	5906	14765.0
R02	2023-11-05	vaccine	0	0.24	9712	24280.0
R02	2023-11-12	vaccine	0	0.13	5355	13387.5
R02	2023-11-19	vaccine	0	0.1	4242	10605.0
R02	2023-11-26	vaccine	0	0.18	7139	17847.5
R02	2023-12-03	vaccine	0	0.12	4903	12257.5
R02	2023-12-10	travel_limit	1	24.13193396597812	0	1206.6
R02	2024-02-04	school_close	1	87.4469094379813	0	1049.36
R02	2024-02-11	school_close	1	70.21594068323553	0	842.59
R02	2024-04-07	mask	2	32.4245983830635	0	648.49
R02	2024-05-26	travel_limit	1	10.07698472147541	0	503.85
R02	2024-06-09	vector_control	2	46.48503127114765	0	743.76
R02	2024-06-16	vector_control	1	55.5780897869507	0	444.62
R02	2024-06-30	travel_limit	1	28.97066878535103	0	1448.53
R02	2024-07-14	vector_control	1	58.677586421169096	0	469.42
R02	2024-07-21	vector_control	2	32.9798256378893	0	527.68
R02	2024-07-28	school_close	1	60.76420667150889	0	729.17
R02	2024-08-04	school_close	1	61.27041268617803	0	735.24
R02	2024-08-11	school_close	1	76.46579546103486	0	917.59
R02	2024-08-11	vector_control	1	62.33520943198973	0	498.68
R02	2024-08-18	vector_control	1	24.210196685379692	0	193.68
R02	2024-09-08	vector_control	1	63.510743940184064	0	508.09
R02	2024-09-08	travel_limit	1	42.0968462127218	0	2104.84
R02	2024-09-22	vaccine	0	0.16	6463	16157.5
R02	2024-09-29	vaccine	0	0.15	6091	15227.5
R02	2024-10-06	vaccine	0	0.14	5907	14767.5
R02	2024-10-13	vaccine	0	0.13	5415	13537.5
R02	2024-10-20	vaccine	0	0.03	1336	3340.0
R02	2024-10-27	vaccine	0	0.23	9189	22972.5
R02	2024-11-03	vaccine	0	0.06	2356	5890.0
R02	2024-11-10	vaccine	0	0.21	8716	21790.0
R02	2024-11-17	vaccine	0	0.16	6705	16762.5
R02	2024-11-24	vaccine	0	0.22	8966	22415.0
R02	2024-12-01	vaccine	0	0.16	6490	16225.0
R02	2024-12-22	travel_limit	1	17.991882736532673	0	899.59
R03	2023-01-22	travel_limit	1	18.138303420872415	0	906.92
R03	2023-02-05	school_close	1	72.82787087303353	0	873.93
R03	2023-02-12	school_close	1	77.57625684682928	0	930.92
R03	2023-03-12	mask	1	65.661253141918	0	656.61
R03	2023-03-26	mask	2	76.17580613799899	0	1523.52
R03	2023-04-16	mask	2	59.91222209090745	0	1198.24
R03	2023-05-21	mask	1	66.67107174146574	0	666.71
R03	2023-06-04	vector_control	1	43.26415453382597	0	346.11
R03	2023-06-11	vector_control	1	45.25636834382877	0	362.05
R03	2023-06-18	vector_control	1	30.10710801119259	0	240.86
R03	2023-06-18	travel_limit	1	22.630865284721008	0	1131.54
R03	2023-07-09	vector_control	1	49.17402842683141	0	393.39
R03	2023-07-30	school_close	1	84.53234349800192	0	1014.39
R03	2023-07-30	vector_control	1	20.526035417137848	0	164.21
R03	2023-08-06	school_close	1	67.57544733378772	0	810.91
R03	2023-08-13	school_close	1	61.832864382892474	0	741.99
R03	2023-08-20	travel_limit	1	12.61115031031479	0	630.56
R03	2023-08-27	vector_control	2	25.392849056145483	0	406.29
R03	2023-09-03	vector_control	2	63.159384893575066	0	1010.55
R03	2023-09-10	vector_control	1	38.836493007291125	0	310.69
R03	2023-09-17	mask	2	33.944145529597805	0	678.88
R03	2023-09-24	vaccine	0	0.44	9113	22782.5
R03	2023-10-01	vaccine	0	0.32	6491	16227.5
R03	2023-10-08	vaccine	0	0.33	6768	16920.0
R03	2023-10-15	vaccine	0	0.33	6738	16845.0
R03	2023-10-22	vaccine	0	0.21	4232	10580.0
R03	2023-10-29	vaccine	0	0.25	5179	12947.5
R03	2023-11-05	vaccine	0	0.31	6396	15990.0
R03	2023-11-12	vaccine	0	0.22	4414	11035.0
R03	2023-11-19	vaccine	0	0.1	2051	5127.5
R03	2023-11-26	vaccine	0	0.41	8301	20752.5
R03	2023-12-03	vaccine	0	0.2	4028	10070.0
R03	2023-12-10	travel_limit	1	40.85887898904953	0	2042.94
R03	2023-12-17	mask	2	40.65283470469342	0	813.06
R03	2023-12-31	travel_limit	1	46.854743226376854	0	2342.74
R03	2024-01-14	mask	1	58.012843715189476	0	580.13
R03	2024-02-04	school_close	1	79.15292714306081	0	949.84
R03	2024-02-11	school_close	1	90.34994007881252	0	1084.2
R03	2024-02-25	travel_limit	1	40.3526053834162	0	2017.63
R03	2024-04-21	travel_limit	1	12.073207220264974	0	603.66
R03	2024-05-19	mask	1	49.96032532771102	0	499.6
R03	2024-06-02	mask	1	40.19195270968384	0	401.92
R03	2024-06-09	vector_control	1	39.3134518972169	0	314.51
R03	2024-06-23	mask	1	58.71820466706471	0	587.18
R03	2024-07-07	vector_control	2	60.25833283492021	0	964.13
R03	2024-07-14	mask	1	28.2970910758431	0	282.97
R03	2024-07-28	school_close	1	84.37761509006418	0	1012.53
R03	2024-07-28	vector_control	1	26.60538611284165	0	212.84
R03	2024-08-04	school_close	1	81.12088152457251	0	973.45
R03	2024-08-11	school_close	1	82.59256624900763	0	991.11
R03	2024-08-11	vector_control	2	35.54561856350472	0	568.73
R03	2024-08-25	mask	1	25.90210208521208	0	259.02
R03	2024-09-08	vector_control	1	21.485256551875132	0	171.88
R03	2024-09-22	vaccine	0	0.25	5076	12690.0
R03	2024-09-29	vaccine	0	0.48	9742	24355.0
R03	2024-10-06	vaccine	0	0.15	3065	7662.5
R03	2024-10-13	vaccine	0	0.07	1501	3752.5
R03	2024-10-20	vaccine	0	0.27	5574	13935.0
R03	2024-10-27	vaccine	0	0.24	4999	12497.5
R03	2024-11-03	vaccine	0	0.14	2913	7282.5
R03	2024-11-10	vaccine	0	0.3	6139	15347.5
R03	2024-11-17	vaccine	0	0.36	7376	18440.0
R03	2024-11-24	vaccine	0	0.16	3185	7962.5
R03	2024-12-01	vaccine	0	0.45	9198	22995.0
R03	2024-12-08	mask	2	50.006846827524114	0	1000.14
R04	2023-02-05	school_close	1	71.27853868093113	0	855.34
R04	2023-02-12	school_close	1	75.52913480767086	0	906.35
R04	2023-03-05	mask	1	76.28600910477897	0	762.86
R04	2023-03-12	mask	1	60.16070823772018	0	601.61
R04	2023-04-02	mask	1	78.04056660626598	0	780.41
R04	2023-06-04	vector_control	1	48.33118259902958	0	386.65
R04	2023-06-11	vector_control	1	46.54653739272088	0	372.37
R04	2023-06-11	travel_limit	1	39.643133996494356	0	1982.16
R04	2023-06-25	vector_control	1	37.424336114370476	0	299.39
R04	2023-07-02	vector_control	2	64.0897971335978	0	1025.44
R04	2023-07-02	travel_limit	1	41.04012774363397	0	2052.01
R04	2023-07-09	mask	2	56.77926330933668	0	1135.59
R04	2023-07-09	vector_control	1	45.3323051987812	0	362.66
R04	2023-07-16	travel_limit	1	23.77129234777785	0	1188.56
R04	2023-07-30	mask	1	44.78081748417606	0	447.81
R04	2023-07-30	school_close	1	71.56355118419674	0	858.76
R04	2023-08-06	school_close	1	89.51622075658517	0	1074.19
R04	2023-08-13	school_close	1	87.18955106399866	0	1046.27
R04	2023-08-13	vector_control	1	22.35869525343085	0	178.87
R04	2023-08-20	mask	1	61.83946143523862	0	618.39
R04	2023-08-20	vector_control	1	55.360419625568774	0	442.88
R04	2023-08-27	vector_control	1	51.06153732078769	0	408.49
R04	2023-09-03	vector_control	2	46.87707036429809	0	750.03
R04	2023-09-24	vaccine	0	0.04	6976	17440.0
R04	2023-10-01	vaccine	0	0.03	6419	16047.5
R04	2023-10-08	mask	3	22.044986902196346	0	661.35
R04	2023-10-08	vaccine	0	0.05	9756	24390.0
R04	2023-10-15	vaccine	0	0.03	5014	12535.0
R04	2023-10-22	vaccine	0	0.02	3294	8235.0
R04	2023-10-29	vaccine	0	0.02	2911	7277.5
R04	2023-11-05	vaccine	0	0.03	5950	14875.0
R04	2023-11-12	vaccine	0	0.04	6715	16787.5
R04	2023-11-19	vaccine	0	0.05	9327	23317.5
R04	2023-11-26	vaccine	0	0.02	3072	7680.0
R04	2023-12-03	vaccine	0	0.05	8746	21865.0
R04	2023-12-24	mask	2	55.38161084473747	0	1107.63
R04	2023-12-31	mask	2	21.45044738911909	0	429.01
R04	2024-01-14	mask	1	39.733582090551664	0	397.34
R04	2024-02-04	school_close	1	86.53828352309678	0	1038.46
R04	2024-02-11	school_close	1	71.43476899752851	0	857.22
R04	2024-03-17	travel_limit	1	35.06065667694925	0	1753.03
R04	2024-05-05	mask	1	33.93897991171593	0	339.39
R04	2024-06-09	travel_limit	1	34.92406449471944	0	1746.2
R04	2024-06-23	vector_control	1	59.61877751893195	0	476.95
R04	2024-06-30	vector_control	2	38.84347441976611	0	621.5
R04	2024-07-07	mask	1	39.58688392709696	0	395.87
R04	2024-07-14	vector_control	1	55.1479880387206	0	441.18
R04	2024-07-28	school_close	1	74.93462296166635	0	899.22
R04	2024-07-28	vector_control	2	29.759412774831855	0	476.15
R04	2024-08-04	mask	2	64.63594063397917	0	1292.72
R04	2024-08-04	school_close	1	76.0016979080965	0	912.02
R04	2024-08-11	school_close	1	81.24378500616442	0	974.93
R04	2024-08-18	mask	1	51.147596345799386	0	511.48
R04	2024-08-18	vector_control	1	52.71060996364585	0	421.68
R04	2024-09-01	mask	1	23.732875898420996	0	237.33
R04	2024-09-01	vector_control	1	52.22363487548502	0	417.79
R04	2024-09-15	mask	2	57.788335893464215	0	1155.77
R04	2024-09-22	vaccine	0	0.03	5981	14952.5
R04	2024-09-29	vaccine	0	0.02	4227	10567.5
R04	2024-10-06	vaccine	0	0.03	6028	15070.0
R04	2024-10-13	vaccine	0	0.02	4049	10122.5
R04	2024-10-20	vaccine	0	0.03	4917	12292.5
R04	2024-10-27	vaccine	0	0.03	6503	16257.5
R04	2024-11-03	vaccine	0	0.05	9368	23420.0
R04	2024-11-10	vaccine	0	0.05	9698	24245.0
R04	2024-11-17	vaccine	0	0.01	2758	6895.0
R04	2024-11-24	vaccine	0	0.01	1348	3370.0
R04	2024-12-01	mask	1	30.979567931961114	0	309.8
R04	2024-12-01	vaccine	0	0.05	8657	21642.5
R05	2023-01-08	travel_limit	1	45.37437258068083	0	2268.72
R05	2023-01-15	travel_limit	1	28.619752854940298	0	1430.99
R05	2023-02-05	school_close	1	79.89621789124331	0	958.75
R05	2023-02-05	travel_limit	1	13.635028299677465	0	681.75
R05	2023-02-12	school_close	1	61.15504959695245	0	733.86
R05	2023-03-05	travel_limit	1	38.844872000250945	0	1942.24
R05	2023-05-14	travel_limit	1	37.27347586945599	0	1863.67
R05	2023-06-11	mask	2	33.5464306149512	0	670.93
R05	2023-06-25	mask	1	74.59207052861663	0	745.92
R05	2023-06-25	vector_control	1	52.25979425227767	0	418.08
R05	2023-07-16	vector_control	2	20.059946222658496	0	320.96
R05	2023-07-16	travel_limit	1	35.026654472133885	0	1751.33
R05	2023-07-23	vector_control	1	40.39011987076302	0	323.12
R05	2023-07-30	school_close	1	63.31288145450735	0	759.75
R05	2023-07-30	vector_control	1	56.50804816831855	0	452.06
R05	2023-08-06	school_close	1	64.66426162505545	0	775.97
R05	2023-08-13	school_close	1	63.530906308464296	0	762.37
R05	2023-08-13	vector_control	1	47.037521252602076	0	376.3
R05	2023-08-27	vector_control	2	27.10492717226051	0	433.68
R05	2023-09-03	vector_control	1	39.71782182461718	0	317.74
R05	2023-09-24	vaccine	0	0.04	8482	21205.0
R05	2023-09-24	travel_limit	1	24.228092801287456	0	1211.4
R05	2023-10-01	mask	1	71.90542556602496	0	719.05
R05	2023-10-01	vaccine	0	0.04	8334	20835.0
R05	2023-10-08	vaccine	0	0.01	1416	3540.0
R05	2023-10-15	vaccine	0	0.01	2204	5510.0
R05	2023-10-22	vaccine	0	0.01	1850	4625.0
R05	2023-10-29	vaccine	0	0.01	1179	2947.5
R05	2023-11-05	vaccine	0	0.03	4927	12317.5
R05	2023-11-12	vaccine	0	0.05	9840	24600.0
R05	2023-11-19	vaccine	0	0.01	2173	5432.5
R05	2023-11-26	vaccine	0	0.04	8371	20927.5
R05	2023-12-03	mask	1	62.2955400385316	0	622.96
R05	2023-12-03	vaccine	0	0.01	1112	2780.0
R05	2024-02-04	school_close	1	70.77724168959482	0	849.33
R05	2024-02-11	school_close	1	64.70222768038606	0	776.43
R05	2024-02-11	travel_limit	1	11.187094562626697	0	559.35
R05	2024-03-03	mask	1	52.34404381271887	0	523.44
R05	2024-03-31	mask	1	66.9637140431193	0	669.64
R05	2024-04-07	travel_limit	1	33.00666764498976	0	1650.33
R05	2024-05-12	mask	1	26.88862926786811	0	268.89
R05	2024-06-30	vector_control	1	44.979337241592745	0	359.83
R05	2024-07-07	vector_control	1	21.739676685148968	0	173.92
R05	2024-07-14	vector_control	1	61.116978588984615	0	488.94
R05	2024-07-28	school_close	1	72.6906467042969	0	872.29
R05	2024-08-04	mask	1	48.10574616905795	0	481.06
R05	2024-08-04	school_close	1	62.740106144269724	0	752.88
R05	2024-08-04	vector_control	1	61.11048107818182	0	488.88
R05	2024-08-11	school_close	1	71.63749779388185	0	859.65
R05	2024-08-11	vector_control	1	20.376406845356176	0	163.01
R05	2024-08-18	vector_control	1	65.27601026533726	0	522.21
R05	2024-08-18	travel_limit	1	35.13658666849028	0	1756.83
R05	2024-08-25	vector_control	2	60.92608217323818	0	974.82
R05	2024-09-22	vaccine	0	0.03	6725	16812.5
R05	2024-09-29	vaccine	0	0.04	6968	17420.0
R05	2024-10-06	vaccine	0	0.05	9196	22990.0
R05	2024-10-13	vaccine	0	0.02	4261	10652.5
R05	2024-10-20	vaccine	0	0.01	1661	4152.5
R05	2024-10-27	vaccine	0	0.04	8298	20745.0
R05	2024-10-27	travel_limit	1	28.20577028662216	0	1410.29
R05	2024-11-03	vaccine	0	0.01	1829	4572.5
R05	2024-11-10	vaccine	0	0.01	2237	5592.5
R05	2024-11-17	mask	1	66.49394685186384	0	664.94
R05	2024-11-17	vaccine	0	0.02	4217	10542.5
R05	2024-11-24	vaccine	0	0.04	7439	18597.5
R05	2024-12-01	vaccine	0	0.03	5855	14637.5
R05	2024-12-22	mask	2	33.99247478614861	0	679.85
R05	2024-12-29	mask	2	64.34677592648103	0	1286.94
R06	2023-02-05	mask	1	32.395559301699016	0	323.96
R06	2023-02-05	school_close	1	94.47776792073509	0	1133.73
R06	2023-02-12	school_close	1	84.3618428545941	0	1012.34
R06	2023-04-02	mask	1	53.88630701932526	0	538.86
R06	2023-06-11	vector_control	2	53.92242023853868	0	862.76
R06	2023-06-18	vector_control	2	33.85007929254213	0	541.6
R06	2023-07-23	vector_control	1	68.04565354791275	0	544.37
R06	2023-07-30	school_close	1	69.33376212981702	0	832.01
R06	2023-07-30	vector_control	1	56.159382829212205	0	449.28
R06	2023-08-06	mask	2	75.89564910165751	0	1517.91
R06	2023-08-06	school_close	1	75.41318592825974	0	904.96
R06	2023-08-06	vector_control	1	35.09351499186399	0	280.75
R06	2023-08-13	school_close	1	71.62755077215688	0	859.53
R06	2023-08-13	vector_control	1	28.510138825984725	0	228.08
R06	2023-08-20	vector_control	1	62.44127741123339	0	499.53
R06	2023-08-27	vector_control	1	51.10476883457021	0	408.84
R06	2023-09-03	vector_control	1	57.116970043840155	0	456.94
R06	2023-09-10	vector_control	2	30.080926130945983	0	481.29
R06	2023-09-24	vaccine	0	0.03	4744	11860.0
R06	2023-10-01	vaccine	0	0.01	1625	4062.5
R06	2023-10-08	vaccine	0	0.05	8800	22000.0
R06	2023-10-15	vaccine	0	0.02	2586	6465.0
R06	2023-10-15	travel_limit	1	34.65010756944473	0	1732.51
R06	2023-10-22	vaccine	0	0.01	2180	5450.0
R06	2023-10-29	vaccine	0	0.06	9494	23735.0
R06	2023-11-05	vaccine	0	0.06	9029	22572.5
R06	2023-11-12	vaccine	0	0.03	4563	11407.5
R06	2023-11-19	vaccine	0	0.06	9092	22730.0
R06	2023-11-26	vaccine	0	0.03	5695	14237.5
R06	2023-12-03	vaccine	0	0.04	6783	16957.5
R06	2024-02-04	school_close	1	67.06362558483767	0	804.76
R06	2024-02-11	school_close	1	90.37277160677942	0	1084.47
R06	2024-02-11	travel_limit	1	19.539216263767255	0	976.96
R06	2024-05-12	mask	1	46.34686757498861	0	463.47
R06	2024-06-02	vector_control	1	38.420064221844044	0	307.36
R06	2024-06-09	vector_control	1	55.7198550353789	0	445.76
R06	2024-06-30	vector_control	1	37.680644716583174	0	301.45
R06	2024-07-21	mask	1	41.93850798650563	0	419.39
R06	2024-07-21	vector_control	1	49.24085404431846	0	393.93
R06	2024-07-28	school_close	1	81.36589830093962	0	976.39
R06	2024-07-28	vector_control	2	44.956977681711464	0	719.31
R06	2024-08-04	school_close	1	64.8362929460385	0	778.04
R06	2024-08-04	vector_control	2	53.0194219429605	0	848.31
R06	2024-08-04	travel_limit	1	41.498023685771045	0	2074.9
R06	2024-08-11	school_close	1	84.66340921946194	0	1015.96
R06	2024-08-18	vector_control	2	67.10329783272836	0	1073.65
R06	2024-09-08	vector_control	1	52.30044795354462	0	418.4
R06	2024-09-22	vaccine	0	0.03	4821	12052.5
R06	2024-09-29	vaccine	0	0.03	4394	10985.0
R06	2024-10-06	mask	2	30.87318945416503	0	617.46
R06	2024-10-06	vaccine	0	0.01	1559	3897.5
R06	2024-10-13	vaccine	0	0.04	6109	15272.5
R06	2024-10-20	mask	1	22.784835633465804	0	227.85
R06	2024-10-20	vaccine	0	0.06	9488	23720.0
R06	2024-10-27	vaccine	0	0.03	4697	11742.5
R06	2024-11-03	vaccine	0	0.05	8168	20420.0
R06	2024-11-10	vaccine	0	0.06	9414	23535.0
R06	2024-11-17	vaccine	0	0.03	4281	10702.5
R06	2024-11-24	mask	1	26.114767049515198	0	261.15
R06	2024-11-24	vaccine	0	0.05	8602	21505.0
R06	2024-12-01	mask	1	53.13013651919357	0	531.3
R06	2024-12-01	vaccine	0	0.03	5536	13840.0
R06	2024-12-15	mask	1	73.34953235985387	0	733.5
R07	2023-01-22	travel_limit	1	28.271247623640118	0	1413.56
R07	2023-02-05	school_close	1	91.70732082030229	0	1100.49
R07	2023-02-12	school_close	1	90.06517362767681	0	1080.78
R07	2023-03-26	mask	1	77.39431039757912	0	773.94
R07	2023-04-23	mask	2	24.05859736984236	0	481.17
R07	2023-05-28	mask	1	25.898089142998373	0	258.98
R07	2023-06-04	vector_control	1	56.23245516831227	0	449.86
R07	2023-06-11	mask	1	75.03111027334742	0	750.31
R07	2023-06-11	vector_control	1	26.152881585161897	0	209.22
R07	2023-06-18	travel_limit	1	29.35619863976598	0	1467.81
R07	2023-07-09	vector_control	1	36.645581661924375	0	293.16
R07	2023-07-16	vector_control	1	51.42458511942276	0	411.4
R07	2023-07-23	vector_control	2	21.496680412723727	0	343.95
R07	2023-07-30	mask	2	36.41991418851363	0	728.4
R07	2023-07-30	school_close	1	66.97037275388548	0	803.64
R07	2023-07-30	vector_control	1	50.962304462689445	0	407.7
R07	2023-08-06	school_close	1	90.10751720042893	0	1081.29
R07	2023-08-06	vector_control	2	48.46486109898943	0	775.44
R07	2023-08-13	mask	2	52.699441380556145	0	1053.99
R07	2023-08-13	school_close	1	79.99637110990858	0	959.96
R07	2023-08-13	vector_control	2	55.667389112518535	0	890.68
R07	2023-08-20	mask	1	58.251634989656914	0	582.52
R07	2023-08-20	vector_control	1	30.74021735990835	0	245.92
R07	2023-08-27	vector_control	1	52.97738102126211	0	423.82
R07	2023-09-24	vaccine	0	0.05	3004	7510.0
R07	2023-10-01	vaccine	0	0.03	1837	4592.5
R07	2023-10-08	vaccine	0	0.03	1817	4542.5
R07	2023-10-15	vaccine	0	0.02	1155	2887.5
R07	2023-10-22	vaccine	0	0.02	1180	2950.0
R07	2023-10-29	vaccine	0	0.05	3055	7637.5
R07	2023-11-05	vaccine	0	0.02	1255	3137.5
R07	2023-11-12	vaccine	0	0.09	5870	14675.0
R07	2023-11-19	vaccine	0	0.11	7576	18940.0
R07	2023-11-26	vaccine	0	0.09	6106	15265.0
R07	2023-12-03	vaccine	0	0.08	5065	12662.5
R07	2024-02-04	mask	1	74.68593617652141	0	746.86
R07	2024-02-04	school_close	1	93.47092030342235	0	1121.65
R07	2024-02-04	travel_limit	1	44.49927711412337	0	2224.96
R07	2024-02-11	school_close	1	78.40088150475853	0	940.81
R07	2024-02-18	travel_limit	1	43.61943344986871	0	2180.97
R07	2024-04-21	mask	1	38.52565486455286	0	385.26
R07	2024-04-28	mask	1	73.94063372039318	0	739.41
R07	2024-06-16	mask	1	67.90104585686865	0	679.01
R07	2024-06-30	vector_control	2	43.06618542487861	0	689.06
R07	2024-07-14	travel_limit	1	22.840247923322575	0	1142.01
R07	2024-07-21	vector_control	1	46.63077986036307	0	373.05
R07	2024-07-28	school_close	1	86.82661543993291	0	1041.92
R07	2024-07-28	vector_control	1	24.137907246549908	0	193.1
R07	2024-08-04	school_close	1	80.48353439711678	0	965.8
R07	2024-08-11	school_close	1	63.06179834827138	0	756.74
R07	2024-08-18	vector_control	2	58.596001330250076	0	937.54
R07	2024-09-01	vector_control	2	35.08981539168957	0	561.44
R07	2024-09-08	vector_control	2	30.805495113186392	0	492.89
R07	2024-09-22	vaccine	0	0.02	1312	3280.0
R07	2024-09-22	travel_limit	1	26.550135014638087	0	1327.51
R07	2024-09-29	vaccine	0	0.02	1374	3435.0
R07	2024-10-06	mask	2	37.98890123043251	0	759.78
R07	2024-10-06	vaccine	0	0.09	6063	15157.5
R07	2024-10-13	vaccine	0	0.06	3739	9347.5
R07	2024-10-20	vaccine	0	0.15	9891	24727.5
R07	2024-10-27	vaccine	0	0.04	2373	5932.5
R07	2024-10-27	travel_limit	1	45.450392689868146	0	2272.52
R07	2024-11-03	vaccine	0	0.12	7749	19372.5
R07	2024-11-10	vaccine	0	0.12	7746	19365.0
R07	2024-11-17	vaccine	0	0.05	3401	8502.5
R07	2024-11-24	vaccine	0	0.14	9371	23427.5
R07	2024-12-01	mask	2	62.59770273585792	0	1251.95
R07	2024-12-01	vaccine	0	0.04	2585	6462.5
R07	2024-12-08	mask	2	69.93833335406822	0	1398.77
R07	2024-12-15	mask	3	41.36548874799319	0	1240.96
R07	2024-12-22	mask	1	36.270547610924645	0	362.71
R08	2023-01-22	mask	2	63.176503397791365	0	1263.53
R08	2023-02-05	school_close	1	63.35858671985883	0	760.3
R08	2023-02-12	school_close	1	63.5026454025758	0	762.03
R08	2023-05-21	mask	1	76.57238604870895	0	765.72
R08	2023-05-28	mask	2	36.93817321990826	0	738.76
R08	2023-06-11	vector_control	1	66.29933852585708	0	530.39
R08	2023-07-02	vector_control	1	65.99259098544049	0	527.94
R08	2023-07-09	vector_control	1	23.159594806615722	0	185.28
R08	2023-07-09	travel_limit	1	35.36250330544578	0	1768.13
R08	2023-07-16	vector_control	1	54.217007505158854	0	433.74
R08	2023-07-23	mask	2	59.57198475641709	0	1191.44
R08	2023-07-30	school_close	1	92.82653003652293	0	1113.92
R08	2023-08-06	school_close	1	65.00844454633624	0	780.1
R08	2023-08-13	mask	3	53.59236045817547	0	1607.77
R08	2023-08-13	school_close	1	70.26665406422276	0	843.2
R08	2023-08-20	vector_control	1	56.54475838273568	0	452.36
R08	2023-09-24	mask	1	21.580341049611818	0	215.8
R08	2023-09-24	vaccine	0	0.33	8855	22137.5
R08	2023-10-01	vaccine	0	0.34	9027	22567.5
R08	2023-10-08	vaccine	0	0.33	8953	22382.5
R08	2023-10-15	vaccine	0	0.18	4690	11725.0
R08	2023-10-22	vaccine	0	0.07	1753	4382.5
R08	2023-10-29	vaccine	0	0.28	7373	18432.5
R08	2023-11-05	mask	1	26.65708612348815	0	266.57
R08	2023-11-05	vaccine	0	0.26	6850	17125.0
R08	2023-11-12	mask	1	44.35711649217566	0	443.57
R08	2023-11-12	vaccine	0	0.14	3731	9327.5
R08	2023-11-19	vaccine	0	0.14	3852	9630.0
R08	2023-11-26	vaccine	0	0.24	6412	16030.0
R08	2023-12-03	mask	1	37.54769276383265	0	375.48
R08	2023-12-03	vaccine	0	0.25	6795	16987.5
R08	2024-01-14	travel_limit	1	26.19478927938993	0	1309.74
R08	2024-01-28	mask	1	50.299983600133544	0	503.0
R08	2024-02-04	school_close	1	68.39915652101234	0	820.79
R08	2024-02-11	school_close	1	61.48933969709855	0	737.87
R08	2024-02-25	travel_limit	1	35.209782807272575	0	1760.49
R08	2024-03-24	mask	1	48.22884992367948	0	482.29
R08	2024-04-28	mask	1	76.98113166924267	0	769.81
R08	2024-06-23	vector_control	1	45.62983991645852	0	365.04
R08	2024-07-07	vector_control	2	57.8419014104812	0	925.47
R08	2024-07-14	vector_control	1	21.84152522166694	0	174.73
R08	2024-07-28	school_close	1	72.43591151126587	0	869.23
R08	2024-08-04	school_close	1	93.62052016207349	0	1123.45
R08	2024-08-11	school_close	1	89.0924382282011	0	1069.11
R08	2024-08-11	vector_control	1	26.166707536188433	0	209.33
R08	2024-09-08	mask	3	69.3790118963772	0	2081.37
R08	2024-09-22	vaccine	0	0.22	5886	14715.0
R08	2024-09-29	vaccine	0	0.33	8954	22385.0
R08	2024-10-06	mask	1	61.124340773716916	0	611.24
R08	2024-10-06	vaccine	0	0.33	8697	21742.5
R08	2024-10-13	vaccine	0	0.28	7533	18832.5
R08	2024-10-20	vaccine	0	0.04	1072	2680.0
R08	2024-10-20	travel_limit	1	40.29182232557213	0	2014.59
R08	2024-10-27	vaccine	0	0.06	1535	3837.5
R08	2024-11-03	mask	1	29.44235633186799	0	294.42
R08	2024-11-03	vaccine	0	0.11	2974	7435.0
R08	2024-11-10	vaccine	0	0.07	1971	4927.5
R08	2024-11-17	vaccine	0	0.32	8558	21395.0
R08	2024-11-24	vaccine	0	0.2	5226	13065.0
R08	2024-12-01	vaccine	0	0.27	7186	17965.0
R09	2023-01-01	travel_limit	1	29.175996851812155	0	1458.8
R09	2023-01-15	mask	1	46.777673494712545	0	467.78
R09	2023-01-15	travel_limit	1	30.77672386366089	0	1538.84
R09	2023-01-22	mask	1	36.22477461432538	0	362.25
R09	2023-01-29	mask	1	29.11521932635742	0	291.15
R09	2023-02-05	school_close	1	94.83014078993244	0	1137.96
R09	2023-02-05	travel_limit	1	31.65425836562669	0	1582.71
R09	2023-02-12	school_close	1	87.02587634934434	0	1044.31
R09	2023-03-12	mask	1	36.81460357978708	0	368.15
R09	2023-03-19	travel_limit	1	14.805269737195577	0	740.26
R09	2023-04-16	travel_limit	1	49.515744163264486	0	2475.79
R09	2023-05-07	travel_limit	1	43.99566864381199	0	2199.78
R09	2023-06-11	vector_control	1	57.90148060143125	0	463.21
R09	2023-06-25	mask	1	73.46560923155619	0	734.66
R09	2023-06-25	vector_control	2	46.48761434804696	0	743.8
R09	2023-07-02	vector_control	2	51.39201045506421	0	822.27
R09	2023-07-09	vector_control	1	46.56551211946868	0	372.52
R09	2023-07-30	school_close	1	75.14339976504223	0	901.72
R09	2023-07-30	vector_control	1	20.273643785539413	0	162.19
R09	2023-08-06	mask	1	21.854389495480344	0	218.54
R09	2023-08-06	school_close	1	92.90234779641736	0	1114.83
R09	2023-08-06	vector_control	1	62.67992372825469	0	501.44
R09	2023-08-13	school_close	1	90.22073544843127	0	1082.65
R09	2023-08-20	vector_control	1	22.283057275891537	0	178.26
R09	2023-09-03	vector_control	1	20.87905563970954	0	167.03
R09	2023-09-24	vaccine	0	0.04	5210	13025.0
R09	2023-10-01	mask	2	45.13650415336667	0	902.73
R09	2023-10-01	vaccine	0	0.05	7166	17915.0
R09	2023-10-08	vaccine	0	0.06	8417	21042.5
R09	2023-10-15	vaccine	0	0.04	5693	14232.5
R09	2023-10-22	vaccine	0	0.07	9702	24255.0
R09	2023-10-29	vaccine	0	0.03	3734	9335.0
R09	2023-11-05	vaccine	0	0.01	1394	3485.0
R09	2023-11-12	vaccine	0	0.02	3474	8685.0
R09	2023-11-19	vaccine	0	0.06	8897	22242.5
R09	2023-11-26	vaccine	0	0.07	9105	22762.5
R09	2023-12-03	vaccine	0	0.07	9168	22920.0
R09	2024-01-07	mask	1	59.438711558122456	0	594.39
R09	2024-01-21	mask	2	30.143841049805843	0	602.88
R09	2024-02-04	school_close	1	86.54749633581864	0	1038.57
R09	2024-02-11	school_close	1	73.38545046312339	0	880.63
R09	2024-03-10	travel_limit	1	19.582144907867203	0	979.11
R09	2024-04-14	mask	2	22.306477331467377	0	446.13
R09	2024-05-12	mask	2	51.595121399041	0	1031.9
R09	2024-06-16	mask	2	70.76049319328683	0	1415.21
R09	2024-06-16	vector_control	2	27.549440303734283	0	440.79
R09	2024-07-07	mask	3	54.069733822490456	0	1622.09
R09	2024-07-14	vector_control	1	54.22517395195735	0	433.8
R09	2024-07-28	school_close	1	72.66326243909747	0	871.96
R09	2024-07-28	vector_control	2	61.799380081400045	0	988.79
R09	2024-08-04	school_close	1	85.70530927578808	0	1028.46
R09	2024-08-04	vector_control	1	58.46691556421398	0	467.74
R09	2024-08-11	school_close	1	63.56000564226817	0	762.72
R09	2024-08-11	vector_control	2	33.37423895557496	0	533.99
R09	2024-09-08	vector_control	1	31.660982823027467	0	253.29
R09	2024-09-22	mask	2	27.936487039474688	0	558.73
R09	2024-09-22	vaccine	0	0.05	7508	18770.0
R09	2024-09-29	mask	1	49.81275909875019	0	498.13
R09	2024-09-29	vaccine	0	0.05	6350	15875.0
R09	2024-10-06	mask	2	71.726447716845	0	1434.53
R09	2024-10-06	vaccine	0	0.02	2136	5340.0
R09	2024-10-13	vaccine	0	0.04	5937	14842.5
R09	2024-10-20	vaccine	0	0.05	7201	18002.5
R09	2024-10-27	vaccine	0	0.06	8716	21790.0
R09	2024-11-03	vaccine	0	0.04	5374	13435.0
R09	2024-11-10	vaccine	0	0.01	1140	2850.0
R09	2024-11-17	vaccine	0	0.04	5645	14112.5
R09	2024-11-24	vaccine	0	0.05	6824	17060.0
R09	2024-12-01	vaccine	0	0.06	8477	21192.5
R09	2024-12-15	mask	1	53.52537084789363	0	535.25
R09	2024-12-22	mask	1	26.56492070089979	0	265.65
R10	2023-02-05	school_close	1	83.4691208973555	0	1001.63
R10	2023-02-12	school_close	1	83.63489515216192	0	1003.62
R10	2023-06-04	mask	1	33.00309082242654	0	330.03
R10	2023-06-18	vector_control	1	27.367219493840533	0	218.94
R10	2023-06-25	mask	1	30.220735003931892	0	302.21
R10	2023-06-25	vector_control	2	52.72578140885255	0	843.61
R10	2023-07-02	vector_control	2	29.817442107063812	0	477.08
R10	2023-07-09	vector_control	1	67.81735984465857	0	542.54
R10	2023-07-23	mask	2	75.94379230929253	0	1518.88
R10	2023-07-30	school_close	1	83.78188957871522	0	1005.38
R10	2023-08-06	school_close	1	81.43432273070144	0	977.21
R10	2023-08-06	vector_control	2	69.81231280549993	0	1117.0
R10	2023-08-13	school_close	1	67.10888509195969	0	805.31
R10	2023-08-13	vector_control	1	66.10938669608294	0	528.88
R10	2023-08-20	mask	2	27.208066365105644	0	544.16
R10	2023-08-27	mask	2	54.34479648520332	0	1086.9
R10	2023-09-03	travel_limit	1	23.58950235928097	0	1179.48
R10	2023-09-24	vaccine	0	0.06	5504	13760.0
R10	2023-10-01	vaccine	0	0.08	7228	18070.0
R10	2023-10-08	mask	1	26.867671757253568	0	268.68
R10	2023-10-08	vaccine	0	0.05	4380	10950.0
R10	2023-10-15	vaccine	0	0.1	9094	22735.0
R10	2023-10-22	vaccine	0	0.07	6367	15917.5
R10	2023-10-29	vaccine	0	0.02	1561	3902.5
R10	2023-11-05	vaccine	0	0.06	5945	14862.5
R10	2023-11-12	vaccine	0	0.08	7587	18967.5
R10	2023-11-19	vaccine	0	0.09	8112	20280.0
R10	2023-11-19	travel_limit	1	21.006192271622087	0	1050.31
R10	2023-11-26	vaccine	0	0.09	8605	21512.5
R10	2023-12-03	vaccine	0	0.06	5164	12910.0
R10	2023-12-24	mask	1	70.4772969764932	0	704.77
R10	2023-12-24	travel_limit	1	18.096185343654415	0	904.81
R10	2024-01-07	mask	1	29.072033769207703	0	290.72
R10	2024-02-04	school_close	1	74.35445561476241	0	892.25
R10	2024-02-11	school_close	1	80.41465129607298	0	964.98
R10	2024-04-07	mask	1	65.15160370805697	0	651.52
R10	2024-04-21	mask	1	78.78109165674746	0	787.81
R10	2024-04-28	mask	2	56.924689724993804	0	1138.49
R10	2024-06-30	vector_control	1	49.11397520111258	0	392.91
R10	2024-07-07	vector_control	2	57.72688761275943	0	923.63
R10	2024-07-14	vector_control	2	21.578539657119894	0	345.26
R10	2024-07-28	school_close	1	72.5262371616604	0	870.31
R10	2024-07-28	vector_control	1	53.90873055829796	0	431.27
R10	2024-08-04	school_close	1	82.53654321333286	0	990.44
R10	2024-08-04	vector_control	1	47.079942533357794	0	376.64
R10	2024-08-11	school_close	1	90.80809018512532	0	1089.7
R10	2024-08-11	vector_control	2	43.115666564301904	0	689.85
R10	2024-08-25	vector_control	1	65.68218644126	0	525.46
R10	2024-09-22	vaccine	0	0.11	9793	24482.5
R10	2024-09-29	vaccine	0	0.08	7422	18555.0
R10	2024-09-29	travel_limit	1	31.559819990198523	0	1577.99
R10	2024-10-06	vaccine	0	0.02	1466	3665.0
R10	2024-10-13	vaccine	0	0.02	1400	3500.0
R10	2024-10-20	mask	1	73.78550777067059	0	737.86
R10	2024-10-20	vaccine	0	0.08	7737	19342.5
R10	2024-10-27	mask	1	75.0333398430293	0	750.33
R10	2024-10-27	vaccine	0	0.07	6630	16575.0
R10	2024-11-03	vaccine	0	0.11	9990	24975.0
R10	2024-11-10	vaccine	0	0.09	8327	20817.5
R10	2024-11-17	mask	3	73.04619487638399	0	2191.39
R10	2024-11-17	vaccine	0	0.07	6315	15787.5
R10	2024-11-24	vaccine	0	0.09	8510	21275.0
R10	2024-12-01	vaccine	0	0.03	2530	6325.0
