# Supplementary material for: Dynamic spatiotemporal graph attention networks for cross-regional multi-disease forecasting and intervention optimization
Source: Front Public Health. 2026 Feb 4;14:1720620. doi: 10.3389/fpubh.2026.1720620 (PMC12913526; doi:10.3389/fpubh.2026.1720620)
Supplement: Supplementary file 5 [file Data_Sheet_1.ZIP › Raw date/silver/fact_cases_weekly.csv]

region_id	disease_id	week_end_date	cases_new	incidence_per_100k	report_delay_days_mean	nowcast_cases_mean	nowcast_ci_low	nowcast_ci_high	data_quality_flag
R01	ILI	2023-01-01	8224	65.977	0.53	9375.15	7968.88	10781.43	0
R01	ILI	2023-01-08	4911	39.399	1.77	4819.69	4096.73	5542.64	0
R01	ILI	2023-01-15	5981	47.983	1.66	6163.47	5238.95	7087.99	0
R01	ILI	2023-01-22	7703	61.798	0.86	8056.31	6847.86	9264.75	0
R01	ILI	2023-01-29	6210	49.82	0.72	6987.33	5939.23	8035.43	0
R01	ILI	2023-02-05	11515	92.38	1.05	11160.23	9486.19	12834.26	0
R01	ILI	2023-02-12	5243	42.062	1.93	5087.83	4324.65	5851.0	0
R01	ILI	2023-02-19	6569	52.7	2.12	7793.36	6624.35	8962.36	0
R01	ILI	2023-02-26	3983	31.954	1.87	4122.43	3504.06	4740.79	0
R01	ILI	2023-03-05	5407	43.378	1.35	5698.99	4844.14	6553.83	0
R01	ILI	2023-03-12	4842	38.845	0.58	4822.97	4099.53	5546.42	0
R01	ILI	2023-03-19	6547	52.524	0.75	6717.5	5709.88	7725.13	0
R01	ILI	2023-03-26	3289	26.386	1.12	3352.75	2849.84	3855.66	0
R01	ILI	2023-04-02	3100	24.87	2.1	3133.56	2663.52	3603.59	0
R01	ILI	2023-04-09	4873	39.094	1.17	4982.82	4235.39	5730.24	0
R01	ILI	2023-04-16	2404	19.286	0.61	2575.48	2189.16	2961.81	0
R01	ILI	2023-04-23	4608	36.968	2.67	4637.82	3942.15	5333.49	0
R01	ILI	2023-04-30	4567	36.639	1.43	5030.3	4275.76	5784.85	2
R01	ILI	2023-05-07	4884	39.182	1.36	5034.32	4279.17	5789.47	0
R01	ILI	2023-05-14	3864	30.999	0.67	4199.59	3569.66	4829.53	0
R01	ILI	2023-05-21	3110	24.95	0.92	3381.92	2874.63	3889.21	0
R01	ILI	2023-05-28	6159	49.411	1.41	5882.06	4999.76	6764.37	0
R01	ILI	2023-06-04	4744	38.059	1.7	4843.35	4116.85	5569.85	0
R01	ILI	2023-06-11	2115	16.968	1.98	2188.21	1859.98	2516.44	0
R01	ILI	2023-06-18	2256	18.099	0.38	2265.34	1925.54	2605.14	0
R01	ILI	2023-06-25	2714	21.773	1.22	2883.24	2450.75	3315.72	0
R01	ILI	2023-07-02	1497	12.01	1.71	1663.14	1413.67	1912.61	2
R01	ILI	2023-07-09	1921	15.411	1.2	1803.08	1532.62	2073.55	0
R01	ILI	2023-07-16	2598	20.843	1.66	2987.08	2539.02	3435.15	0
R01	ILI	2023-07-23	1694	13.59	1.73	1795.94	1526.55	2065.34	0
R01	ILI	2023-07-30	1893	15.187	0.7	1888.19	1604.96	2171.42	0
R01	ILI	2023-08-06	1468	11.777	0.2	1535.33	1305.03	1765.63	0
R01	ILI	2023-08-13	1495	11.994	1.21	1554.04	1320.94	1787.15	0
R01	ILI	2023-08-20	1971	15.812	1.38	1967.66	1672.51	2262.81	0
R01	ILI	2023-08-27	1670	13.398	1.1	1791.82	1523.05	2060.59	0
R01	ILI	2023-09-03	1418	11.376	1.84	1450.43	1232.87	1668.0	0
R01	ILI	2023-09-10	1727	13.855	2.25	1819.95	1546.96	2092.95	0
R01	ILI	2023-09-17	2085	16.727	2.02	2171.02	1845.36	2496.67	1
R01	ILI	2023-09-24	1453	11.657	1.56	1520.98	1292.83	1749.12	0
R01	ILI	2023-10-01	1385	11.111	1.49	1435.17	1219.9	1650.45	0
R01	ILI	2023-10-08	1482	11.889	1.74	1624.77	1381.05	1868.48	0
R01	ILI	2023-10-15	1561	12.523	1.07	1706.73	1450.72	1962.74	0
R01	ILI	2023-10-22	1541	12.363	2.26	1481.93	1259.64	1704.22	0
R01	ILI	2023-10-29	1243	9.972	2.15	1400.55	1190.47	1610.64	2
R01	ILI	2023-11-05	1966	15.772	2.24	2046.9	1739.87	2353.94	0
R01	ILI	2023-11-12	2614	20.971	1.05	2725.19	2316.41	3133.97	0
R01	ILI	2023-11-19	3208	25.736	1.6	3644.6	3097.91	4191.29	0
R01	ILI	2023-11-26	2988	23.971	2.57	3020.74	2567.63	3473.85	0
R01	ILI	2023-12-03	4338	34.802	1.21	4717.09	4009.53	5424.66	0
R01	ILI	2023-12-10	4552	36.519	0.21	4825.58	4101.74	5549.41	0
R01	ILI	2023-12-17	6671	53.518	2.05	6955.79	5912.42	7999.15	0
R01	ILI	2023-12-24	3258	26.137	0.28	3411.89	2900.1	3923.67	0
R01	ILI	2023-12-31	4524	36.294	0.2	4626.26	3932.32	5320.2	0
R01	ILI	2024-01-07	4692	37.642	2.15	5223.29	4439.8	6006.79	0
R01	ILI	2024-01-14	14321	114.891	0.96	16200.23	13770.19	18630.26	0
R01	ILI	2024-01-21	6670	53.51	1.05	7026.9	5972.87	8080.94	2
R01	ILI	2024-01-28	8616	69.122	2.08	8543.42	7261.91	9824.94	1
R01	ILI	2024-02-04	7395	59.327	1.59	8316.08	7068.67	9563.49	0
R01	ILI	2024-02-11	5887	47.229	0.2	5974.97	5078.73	6871.22	0
R01	ILI	2024-02-18	5992	48.071	1.09	6275.35	5334.04	7216.65	0
R01	ILI	2024-02-25	8120	65.143	1.66	8578.33	7291.58	9865.09	0
R01	ILI	2024-03-03	3574	28.673	0.71	3931.38	3341.68	4521.09	0
R01	ILI	2024-03-10	9331	74.858	0.67	8946.86	7604.84	10288.89	0
R01	ILI	2024-03-17	2859	22.936	1.59	2891.62	2457.88	3325.36	0
R01	ILI	2024-03-24	4380	35.139	1.03	4678.05	3976.34	5379.76	0
R01	ILI	2024-03-31	5288	42.423	1.41	5228.45	4444.18	6012.72	0
R01	ILI	2024-04-07	4682	37.562	1.95	5332.65	4532.76	6132.55	0
R01	ILI	2024-04-14	5871	47.1	2.06	6428.85	5464.52	7393.17	1
R01	ILI	2024-04-21	5144	41.268	0.86	5491.59	4667.85	6315.32	0
R01	ILI	2024-04-28	4422	35.476	1.53	5057.13	4298.56	5815.7	0
R01	ILI	2024-05-05	4496	36.069	2.0	4671.01	3970.35	5371.66	0
R01	ILI	2024-05-12	5124	41.108	1.38	5405.89	4595.01	6216.78	0
R01	ILI	2024-05-19	3801	30.494	2.24	4024.64	3420.95	4628.34	0
R01	ILI	2024-05-26	4168	33.438	0.99	4097.66	3483.01	4712.31	0
R01	ILI	2024-06-02	3170	25.431	0.9	3152.55	2679.67	3625.43	0
R01	ILI	2024-06-09	4189	33.606	1.84	4274.37	3633.22	4915.53	0
R01	ILI	2024-06-16	3090	24.79	0.63	3552.33	3019.48	4085.17	0
R01	ILI	2024-06-23	2599	20.851	1.17	2826.11	2402.19	3250.02	0
R01	ILI	2024-06-30	3023	24.252	1.3	3119.12	2651.25	3586.98	0
R01	ILI	2024-07-07	2122	17.024	2.13	2041.26	1735.07	2347.44	0
R01	ILI	2024-07-14	2421	19.423	1.51	2535.24	2154.95	2915.52	0
R01	ILI	2024-07-21	1940	15.564	0.61	1915.91	1628.52	2203.29	0
R01	ILI	2024-07-28	1297	10.405	0.4	1318.43	1120.67	1516.2	0
R01	ILI	2024-08-04	1631	13.085	0.34	1566.26	1331.32	1801.2	0
R01	ILI	2024-08-11	2355	18.893	2.47	2624.12	2230.5	3017.74	1
R01	ILI	2024-08-18	1277	10.245	1.0	1452.23	1234.4	1670.07	0
R01	ILI	2024-08-25	1869	14.994	0.96	1863.47	1583.95	2142.99	0
R01	ILI	2024-09-01	1189	9.539	1.22	1195.37	1016.06	1374.68	0
R01	ILI	2024-09-08	1398	11.216	1.31	1525.21	1296.43	1753.99	0
R01	ILI	2024-09-15	1284	10.301	1.98	1386.57	1178.58	1594.55	0
R01	ILI	2024-09-22	1301	10.437	1.51	1324.65	1125.95	1523.35	0
R01	ILI	2024-09-29	1158	9.29	1.49	1262.65	1073.26	1452.05	0
R01	ILI	2024-10-06	1594	12.788	2.3	1795.54	1526.21	2064.87	0
R01	ILI	2024-10-13	2793	22.407	2.03	2799.57	2379.63	3219.51	0
R01	ILI	2024-10-20	1772	14.216	3.19	1868.8	1588.48	2149.12	0
R01	ILI	2024-10-27	1481	11.881	1.52	1630.87	1386.24	1875.5	0
R01	ILI	2024-11-03	2075	16.647	1.95	2334.58	1984.4	2684.77	0
R01	ILI	2024-11-10	6031	48.384	2.16	5904.83	5019.11	6790.56	1
R01	ILI	2024-11-17	3753	30.109	1.28	3864.48	3284.81	4444.15	0
R01	ILI	2024-11-24	2960	23.747	0.94	3160.21	2686.18	3634.25	0
R01	ILI	2024-12-01	6870	55.115	2.19	7139.86	6068.88	8210.84	0
R01	ILI	2024-12-08	5508	44.188	1.84	6066.98	5156.93	6977.03	0
R01	ILI	2024-12-15	4391	35.227	2.86	4569.4	3883.99	5254.81	0
R01	ILI	2024-12-22	8830	70.839	2.72	9399.63	7989.68	10809.57	0
R01	ILI	2024-12-29	6812	54.65	2.41	7179.9	6102.91	8256.88	0
R02	ILI	2023-01-01	1959	48.085	1.82	2181.99	1854.69	2509.29	0
R02	ILI	2023-01-08	2601	63.843	2.51	2924.5	2485.83	3363.18	1
R02	ILI	2023-01-15	3809	93.494	1.85	4176.31	3549.86	4802.75	0
R02	ILI	2023-01-22	1662	40.795	1.09	1803.6	1533.06	2074.14	0
R02	ILI	2023-01-29	1693	41.556	1.84	1777.18	1510.61	2043.76	0
R02	ILI	2023-02-05	2937	72.09	1.4	3211.16	2729.49	3692.84	0
R02	ILI	2023-02-12	2437	59.817	2.07	2466.0	2096.1	2835.9	0
R02	ILI	2023-02-19	2119	52.012	0.6	2228.03	1893.83	2562.24	0
R02	ILI	2023-02-26	2613	64.137	2.48	2708.72	2302.41	3115.02	0
R02	ILI	2023-03-05	2193	53.828	2.23	2420.1	2057.09	2783.12	0
R02	ILI	2023-03-12	1981	48.625	1.05	2021.52	1718.29	2324.75	0
R02	ILI	2023-03-19	1842	45.213	1.33	1948.92	1656.58	2241.26	0
R02	ILI	2023-03-26	1228	30.142	2.87	1296.87	1102.34	1491.4	0
R02	ILI	2023-04-02	1227	30.117	1.43	1148.39	976.13	1320.65	0
R02	ILI	2023-04-09	1695	41.605	0.66	1730.42	1470.86	1989.98	0
R02	ILI	2023-04-16	1954	47.962	1.91	2115.87	1798.49	2433.25	0
R02	ILI	2023-04-23	1471	36.106	1.03	1522.9	1294.47	1751.34	0
R02	ILI	2023-04-30	1360	33.382	1.77	1479.1	1257.24	1700.97	0
R02	ILI	2023-05-07	1622	39.813	1.62	1857.55	1578.92	2136.19	1
R02	ILI	2023-05-14	1468	36.033	2.11	1471.06	1250.4	1691.72	0
R02	ILI	2023-05-21	819	20.103	1.02	854.14	726.02	982.26	0
R02	ILI	2023-05-28	1039	25.503	0.73	1158.83	985.0	1332.65	0
R02	ILI	2023-06-04	1709	41.948	0.89	1640.24	1394.2	1886.27	0
R02	ILI	2023-06-11	1033	25.356	1.4	1052.55	894.67	1210.43	0
R02	ILI	2023-06-18	1500	36.818	0.98	1603.61	1363.06	1844.15	0
R02	ILI	2023-06-25	913	22.41	1.11	884.94	752.2	1017.68	0
R02	ILI	2023-07-02	855	20.986	1.95	841.62	715.38	967.86	0
R02	ILI	2023-07-09	822	20.176	2.2	851.02	723.36	978.67	0
R02	ILI	2023-07-16	1061	26.043	2.02	1161.57	987.33	1335.8	0
R02	ILI	2023-07-23	468	11.487	1.27	509.91	433.43	586.4	0
R02	ILI	2023-07-30	714	17.526	1.57	736.45	625.98	846.92	0
R02	ILI	2023-08-06	588	14.433	0.38	649.18	551.81	746.56	0
R02	ILI	2023-08-13	707	17.354	1.77	785.06	667.3	902.82	0
R02	ILI	2023-08-20	743	18.237	1.33	767.38	652.27	882.48	0
R02	ILI	2023-08-27	675	16.568	1.09	719.79	611.82	827.76	0
R02	ILI	2023-09-03	452	11.095	1.91	454.1	385.98	522.21	0
R02	ILI	2023-09-10	294	7.216	1.99	334.24	284.1	384.38	3
R02	ILI	2023-09-17	326	8.002	1.53	331.78	282.01	381.55	0
R02	ILI	2023-09-24	988	24.251	1.25	1107.12	941.05	1273.19	0
R02	ILI	2023-10-01	656	16.102	0.71	657.9	559.21	756.58	0
R02	ILI	2023-10-08	613	15.046	2.48	589.86	501.38	678.34	0
R02	ILI	2023-10-15	712	17.476	1.0	773.83	657.75	889.9	0
R02	ILI	2023-10-22	829	20.348	1.55	846.16	719.24	973.08	0
R02	ILI	2023-10-29	888	21.796	1.73	918.01	780.31	1055.71	0
R02	ILI	2023-11-05	968	23.76	0.75	999.94	849.95	1149.93	0
R02	ILI	2023-11-12	1032	25.331	1.8	1039.26	883.37	1195.15	0
R02	ILI	2023-11-19	1519	37.285	2.57	1670.75	1420.14	1921.37	0
R02	ILI	2023-11-26	1409	34.585	2.18	1575.89	1339.5	1812.27	0
R02	ILI	2023-12-03	1980	48.6	1.31	1976.58	1680.09	2273.07	0
R02	ILI	2023-12-10	1959	48.085	0.89	2156.61	1833.12	2480.11	0
R02	ILI	2023-12-17	1773	43.519	1.56	2058.75	1749.93	2367.56	0
R02	ILI	2023-12-24	2673	65.61	0.71	3051.48	2593.76	3509.2	0
R02	ILI	2023-12-31	1366	33.529	3.57	1528.84	1299.52	1758.17	0
R02	ILI	2024-01-07	2257	55.399	2.07	2408.68	2047.38	2769.98	0
R02	ILI	2024-01-14	1560	38.291	1.71	1683.23	1430.74	1935.71	0
R02	ILI	2024-01-21	2753	67.574	1.62	2782.83	2365.41	3200.25	0
R02	ILI	2024-01-28	2186	53.657	1.97	2526.85	2147.82	2905.88	0
R02	ILI	2024-02-04	1493	36.646	1.7	1531.56	1301.83	1761.3	0
R02	ILI	2024-02-11	2397	58.836	1.9	2496.42	2121.96	2870.88	0
R02	ILI	2024-02-18	1604	39.371	1.05	1819.58	1546.64	2092.52	0
R02	ILI	2024-02-25	2010	49.336	1.32	1971.75	1675.99	2267.51	0
R02	ILI	2024-03-03	2214	54.344	1.05	2533.22	2153.24	2913.21	0
R02	ILI	2024-03-10	1526	37.456	1.32	1520.09	1292.08	1748.11	0
R02	ILI	2024-03-17	2060	50.564	1.63	2214.45	1882.29	2546.62	0
R02	ILI	2024-03-24	3006	73.784	1.41	3294.7	2800.5	3788.91	0
R02	ILI	2024-03-31	1740	42.709	0.48	1943.09	1651.62	2234.55	0
R02	ILI	2024-04-07	1577	38.708	0.97	1844.02	1567.41	2120.62	0
R02	ILI	2024-04-14	1951	47.888	1.21	1991.32	1692.62	2290.01	0
R02	ILI	2024-04-21	1096	26.902	0.74	1222.89	1039.46	1406.32	0
R02	ILI	2024-04-28	1165	28.596	2.1	1276.68	1085.18	1468.18	0
R02	ILI	2024-05-05	1474	36.18	0.72	1612.78	1370.86	1854.69	0
R02	ILI	2024-05-12	1185	29.086	0.48	1252.12	1064.3	1439.93	0
R02	ILI	2024-05-19	851	20.888	0.2	899.93	764.94	1034.92	0
R02	ILI	2024-05-26	1216	29.847	2.63	1168.19	992.96	1343.42	0
R02	ILI	2024-06-02	1076	26.411	1.61	1201.64	1021.4	1381.89	0
R02	ILI	2024-06-09	975	23.932	2.65	1071.21	910.53	1231.89	0
R02	ILI	2024-06-16	718	17.624	2.18	833.88	708.8	958.97	0
R02	ILI	2024-06-23	651	15.979	1.01	739.98	628.98	850.98	0
R02	ILI	2024-06-30	586	14.384	1.03	569.95	484.46	655.44	0
R02	ILI	2024-07-07	920	22.582	2.07	985.86	837.98	1133.74	0
R02	ILI	2024-07-14	755	18.532	1.65	764.77	650.06	879.49	0
R02	ILI	2024-07-21	420	10.309	1.11	444.89	378.15	511.62	0
R02	ILI	2024-07-28	512	12.567	1.66	532.17	452.34	611.99	0
R02	ILI	2024-08-04	457	11.217	1.84	453.14	385.17	521.11	0
R02	ILI	2024-08-11	724	17.771	2.21	737.17	626.59	847.74	0
R02	ILI	2024-08-18	713	17.501	1.72	768.66	653.36	883.96	0
R02	ILI	2024-08-25	441	10.825	1.1	471.54	400.81	542.27	0
R02	ILI	2024-09-01	566	13.893	0.75	588.8	500.48	677.12	0
R02	ILI	2024-09-08	433	10.628	1.3	469.73	399.27	540.18	0
R02	ILI	2024-09-15	435	10.677	0.85	457.84	389.17	526.52	0
R02	ILI	2024-09-22	337	8.272	0.61	375.07	318.81	431.33	0
R02	ILI	2024-09-29	447	10.972	1.83	406.11	345.2	467.03	0
R02	ILI	2024-10-06	756	18.556	1.07	825.09	701.33	948.85	0
R02	ILI	2024-10-13	573	14.065	0.88	574.21	488.08	660.35	0
R02	ILI	2024-10-20	738	18.115	2.6	748.11	635.89	860.32	0
R02	ILI	2024-10-27	600	14.727	1.75	661.3	562.11	760.5	0
R02	ILI	2024-11-03	1389	34.094	1.67	1478.32	1256.57	1700.07	0
R02	ILI	2024-11-10	1384	33.971	2.13	1402.09	1191.77	1612.4	0
R02	ILI	2024-11-17	1205	29.577	1.66	1342.41	1141.05	1543.77	0
R02	ILI	2024-11-24	1065	26.141	1.69	1122.61	954.22	1291.0	0
R02	ILI	2024-12-01	1739	42.685	1.76	1739.46	1478.54	2000.38	0
R02	ILI	2024-12-08	1570	38.536	1.31	1741.28	1480.09	2002.48	0
R02	ILI	2024-12-15	1933	47.446	2.32	1872.55	1591.67	2153.44	2
R02	ILI	2024-12-22	2898	71.133	1.5	2890.59	2457.0	3324.18	0
R02	ILI	2024-12-29	2787	68.408	2.51	2872.55	2441.67	3303.43	0
R03	ILI	2023-01-01	1106	53.978	0.82	1144.06	972.45	1315.67	0
R03	ILI	2023-01-08	1043	50.903	1.64	1086.87	923.84	1249.9	0
R03	ILI	2023-01-15	1588	77.502	1.86	1617.61	1374.97	1860.26	0
R03	ILI	2023-01-22	982	47.926	1.93	1003.38	852.88	1153.89	0
R03	ILI	2023-01-29	956	46.657	1.12	1079.08	917.22	1240.95	0
R03	ILI	2023-02-05	1234	60.225	2.32	1307.91	1111.72	1504.1	0
R03	ILI	2023-02-12	1242	60.615	1.77	1411.26	1199.57	1622.95	0
R03	ILI	2023-02-19	1014	49.488	0.93	1096.91	932.37	1261.45	0
R03	ILI	2023-02-26	2033	99.22	1.05	2258.48	1919.71	2597.25	0
R03	ILI	2023-03-05	1136	55.442	1.61	1148.61	976.32	1320.9	0
R03	ILI	2023-03-12	1199	58.517	2.07	1216.76	1034.25	1399.28	0
R03	ILI	2023-03-19	891	43.485	1.22	935.82	795.45	1076.2	0
R03	ILI	2023-03-26	1071	52.27	2.08	1165.28	990.49	1340.08	0
R03	ILI	2023-04-02	898	43.826	1.07	939.46	798.54	1080.38	0
R03	ILI	2023-04-09	1089	53.148	2.07	1133.52	963.49	1303.55	0
R03	ILI	2023-04-16	786	38.36	1.38	802.43	682.07	922.8	0
R03	ILI	2023-04-23	836	40.801	1.5	848.6	721.31	975.9	0
R03	ILI	2023-04-30	440	21.474	1.17	425.41	361.6	489.22	0
R03	ILI	2023-05-07	854	41.679	1.08	906.7	770.69	1042.7	0
R03	ILI	2023-05-14	872	42.558	1.31	975.41	829.1	1121.72	0
R03	ILI	2023-05-21	993	48.463	2.63	989.46	841.04	1137.88	0
R03	ILI	2023-05-28	589	28.746	0.43	605.75	514.89	696.61	0
R03	ILI	2023-06-04	779	38.019	1.39	874.21	743.08	1005.35	0
R03	ILI	2023-06-11	725	35.383	1.73	752.15	639.33	864.98	0
R03	ILI	2023-06-18	429	20.937	0.95	443.93	377.34	510.52	0
R03	ILI	2023-06-25	471	22.987	2.57	478.22	406.48	549.95	0
R03	ILI	2023-07-02	532	25.964	1.09	573.22	487.24	659.21	1
R03	ILI	2023-07-09	541	26.403	0.91	545.75	463.89	627.62	0
R03	ILI	2023-07-16	290	14.153	0.97	315.97	268.57	363.36	0
R03	ILI	2023-07-23	248	12.104	0.97	256.16	217.74	294.59	1
R03	ILI	2023-07-30	243	11.86	0.2	273.88	232.8	314.97	0
R03	ILI	2023-08-06	483	23.573	2.36	503.99	428.4	579.59	0
R03	ILI	2023-08-13	226	11.03	1.5	239.54	203.61	275.47	0
R03	ILI	2023-08-20	309	15.081	1.74	332.16	282.33	381.98	0
R03	ILI	2023-08-27	245	11.957	2.13	269.0	228.65	309.35	0
R03	ILI	2023-09-03	104	5.076	2.56	114.04	96.93	131.14	0
R03	ILI	2023-09-10	347	16.935	1.31	347.2	295.12	399.28	0
R03	ILI	2023-09-17	384	18.741	2.79	412.97	351.02	474.91	0
R03	ILI	2023-09-24	319	15.569	1.58	323.56	275.03	372.1	0
R03	ILI	2023-10-01	268	13.08	1.64	285.94	243.05	328.83	0
R03	ILI	2023-10-08	283	13.812	1.22	280.82	238.69	322.94	0
R03	ILI	2023-10-15	472	23.036	1.78	520.03	442.02	598.03	0
R03	ILI	2023-10-22	300	14.641	1.81	307.8	261.63	353.97	0
R03	ILI	2023-10-29	321	15.666	1.1	340.87	289.74	391.99	0
R03	ILI	2023-11-05	311	15.178	2.12	341.26	290.07	392.45	0
R03	ILI	2023-11-12	574	28.014	1.59	664.97	565.22	764.71	0
R03	ILI	2023-11-19	484	23.621	2.07	479.66	407.71	551.6	0
R03	ILI	2023-11-26	565	27.575	0.53	596.33	506.88	685.78	0
R03	ILI	2023-12-03	1345	65.642	1.21	1352.37	1149.51	1555.22	0
R03	ILI	2023-12-10	604	29.478	2.58	656.59	558.1	755.08	0
R03	ILI	2023-12-17	844	41.191	2.02	925.59	786.75	1064.43	0
R03	ILI	2023-12-24	1359	66.325	1.23	1474.44	1253.27	1695.6	0
R03	ILI	2023-12-31	1606	78.38	1.46	1568.57	1333.29	1803.86	0
R03	ILI	2024-01-07	1000	48.805	1.25	993.51	844.48	1142.54	0
R03	ILI	2024-01-14	1684	82.187	2.14	1938.47	1647.7	2229.23	0
R03	ILI	2024-01-21	1519	74.134	1.21	1519.24	1291.36	1747.13	0
R03	ILI	2024-01-28	649	31.674	1.66	647.89	550.7	745.07	0
R03	ILI	2024-02-04	806	39.336	1.74	873.13	742.16	1004.1	0
R03	ILI	2024-02-11	900	43.924	0.61	1040.98	884.83	1197.12	0
R03	ILI	2024-02-18	726	35.432	1.73	803.89	683.31	924.48	0
R03	ILI	2024-02-25	1101	53.734	2.16	1219.82	1036.85	1402.8	0
R03	ILI	2024-03-03	1044	50.952	0.42	1130.92	961.28	1300.56	0
R03	ILI	2024-03-10	919	44.851	1.63	997.01	847.46	1146.56	0
R03	ILI	2024-03-17	1283	62.616	1.13	1397.52	1187.89	1607.14	0
R03	ILI	2024-03-24	814	39.727	1.37	865.76	735.9	995.62	0
R03	ILI	2024-03-31	927	45.242	2.21	1021.95	868.66	1175.25	0
R03	ILI	2024-04-07	1029	50.22	0.42	1129.14	959.77	1298.51	0
R03	ILI	2024-04-14	605	29.527	2.02	568.5	483.22	653.77	0
R03	ILI	2024-04-21	764	37.287	1.9	808.85	687.52	930.18	0
R03	ILI	2024-04-28	1070	52.221	0.6	1215.85	1033.47	1398.22	0
R03	ILI	2024-05-05	768	37.482	1.95	809.98	688.48	931.47	0
R03	ILI	2024-05-12	586	28.599	0.94	645.27	548.48	742.06	0
R03	ILI	2024-05-19	817	39.873	0.89	832.02	707.21	956.82	0
R03	ILI	2024-05-26	500	24.402	1.87	490.35	416.8	563.9	0
R03	ILI	2024-06-02	690	33.675	1.5	704.19	598.56	809.81	0
R03	ILI	2024-06-09	471	22.987	1.06	525.36	446.56	604.17	0
R03	ILI	2024-06-16	670	32.699	1.91	732.47	622.6	842.35	0
R03	ILI	2024-06-23	396	19.327	2.07	393.65	334.6	452.69	2
R03	ILI	2024-06-30	367	17.911	1.0	401.08	340.92	461.24	0
R03	ILI	2024-07-07	383	18.692	1.9	399.76	339.8	459.72	0
R03	ILI	2024-07-14	325	15.861	2.46	363.12	308.65	417.59	0
R03	ILI	2024-07-21	508	24.793	1.78	548.22	465.99	630.46	0
R03	ILI	2024-07-28	415	20.254	1.14	427.35	363.25	491.45	0
R03	ILI	2024-08-04	362	17.667	1.84	346.44	294.48	398.41	0
R03	ILI	2024-08-11	287	14.007	1.8	303.53	258.0	349.06	0
R03	ILI	2024-08-18	229	11.176	1.55	246.77	209.75	283.78	0
R03	ILI	2024-08-25	242	11.811	0.2	244.98	208.23	281.72	0
R03	ILI	2024-09-01	176	8.59	1.0	182.44	155.08	209.81	1
R03	ILI	2024-09-08	228	11.127	0.27	229.23	194.85	263.62	0
R03	ILI	2024-09-15	219	10.688	1.56	228.66	194.36	262.96	0
R03	ILI	2024-09-22	154	7.516	1.05	171.19	145.51	196.87	0
R03	ILI	2024-09-29	287	14.007	0.78	310.55	263.97	357.14	0
R03	ILI	2024-10-06	384	18.741	2.18	383.73	326.17	441.29	0
R03	ILI	2024-10-13	267	13.031	0.34	289.58	246.14	333.02	0
R03	ILI	2024-10-20	358	17.472	2.07	399.81	339.84	459.79	0
R03	ILI	2024-10-27	576	28.111	1.47	619.33	526.43	712.23	0
R03	ILI	2024-11-03	577	28.16	1.28	615.02	522.77	707.27	0
R03	ILI	2024-11-10	716	34.944	0.96	724.17	615.54	832.79	0
R03	ILI	2024-11-17	719	35.09	1.37	798.92	679.08	918.75	1
R03	ILI	2024-11-24	478	23.329	0.71	513.67	436.62	590.73	0
R03	ILI	2024-12-01	602	29.38	1.48	598.22	508.49	687.96	0
R03	ILI	2024-12-08	701	34.212	1.87	713.41	606.39	820.42	0
R03	ILI	2024-12-15	772	37.677	1.24	820.74	697.63	943.85	0
R03	ILI	2024-12-22	767	37.433	2.04	811.74	689.98	933.5	0
R03	ILI	2024-12-29	1282	62.567	1.41	1385.1	1177.34	1592.87	0
R04	ILI	2023-01-01	16687	87.74	1.18	16615.47	14123.15	19107.79	0
R04	ILI	2023-01-08	8407	44.204	1.81	9413.28	8001.28	10825.27	0
R04	ILI	2023-01-15	16507	86.794	2.33	18195.81	15466.44	20925.18	0
R04	ILI	2023-01-22	11819	62.144	1.12	11603.17	9862.7	13343.65	0
R04	ILI	2023-01-29	11783	61.955	0.94	11567.89	9832.71	13303.08	0
R04	ILI	2023-02-05	10864	57.123	1.35	11830.85	10056.22	13605.48	0
R04	ILI	2023-02-12	13410	70.51	2.5	15022.87	12769.44	17276.3	1
R04	ILI	2023-02-19	13195	69.379	1.45	13533.37	11503.37	15563.38	0
R04	ILI	2023-02-26	10829	56.939	1.43	11831.25	10056.56	13605.93	0
R04	ILI	2023-03-05	9816	51.613	0.71	10272.64	8731.75	11813.54	0
R04	ILI	2023-03-12	8955	47.085	0.54	9796.17	8326.74	11265.59	0
R04	ILI	2023-03-19	10538	55.409	0.91	11310.61	9614.02	13007.2	0
R04	ILI	2023-03-26	8176	42.989	2.06	9081.64	7719.39	10443.88	0
R04	ILI	2023-04-02	10040	52.79	1.57	10659.54	9060.61	12258.47	0
R04	ILI	2023-04-09	4926	25.901	2.63	5262.07	4472.76	6051.39	0
R04	ILI	2023-04-16	5692	29.929	1.63	6338.9	5388.06	7289.73	0
R04	ILI	2023-04-23	8092	42.548	2.36	8513.34	7236.34	9790.34	0
R04	ILI	2023-04-30	9441	49.641	1.51	10380.0	8823.0	11937.0	0
R04	ILI	2023-05-07	6762	35.555	0.44	6517.35	5539.75	7494.96	0
R04	ILI	2023-05-14	5633	29.618	1.32	5435.19	4619.91	6250.46	0
R04	ILI	2023-05-21	4842	25.459	1.9	4832.18	4107.35	5557.0	0
R04	ILI	2023-05-28	4672	24.565	1.22	5485.68	4662.82	6308.53	0
R04	ILI	2023-06-04	5686	29.897	2.17	5945.03	5053.28	6836.79	0
R04	ILI	2023-06-11	4881	25.664	1.38	5437.7	4622.04	6253.35	0
R04	ILI	2023-06-18	5880	30.917	2.08	5807.72	4936.57	6678.88	0
R04	ILI	2023-06-25	4337	22.804	0.38	4494.66	3820.46	5168.86	0
R04	ILI	2023-07-02	3512	18.466	1.52	3599.98	3059.99	4139.98	0
R04	ILI	2023-07-09	4022	21.148	1.37	4006.07	3405.16	4606.98	0
R04	ILI	2023-07-16	3183	16.736	0.3	3419.82	2906.85	3932.79	0
R04	ILI	2023-07-23	2365	12.435	1.18	2491.14	2117.47	2864.81	0
R04	ILI	2023-07-30	3070	16.142	0.76	2930.52	2490.94	3370.1	0
R04	ILI	2023-08-06	3672	19.307	1.07	4226.87	3592.84	4860.9	0
R04	ILI	2023-08-13	1729	9.091	1.61	1894.11	1610.0	2178.23	0
R04	ILI	2023-08-20	1237	6.504	2.82	1344.18	1142.55	1545.81	0
R04	ILI	2023-08-27	2064	10.853	2.75	2187.48	1859.36	2515.6	0
R04	ILI	2023-09-03	1646	8.655	1.93	1719.34	1461.44	1977.24	0
R04	ILI	2023-09-10	1873	9.848	1.51	1967.58	1672.44	2262.72	0
R04	ILI	2023-09-17	2287	12.025	0.2	2576.44	2189.97	2962.91	0
R04	ILI	2023-09-24	2246	11.809	1.93	2554.17	2171.04	2937.29	0
R04	ILI	2023-10-01	2085	10.963	2.68	2242.82	1906.39	2579.24	0
R04	ILI	2023-10-08	2986	15.7	1.12	3110.75	2644.14	3577.36	0
R04	ILI	2023-10-15	4282	22.515	1.64	4828.26	4104.02	5552.5	0
R04	ILI	2023-10-22	3757	19.754	2.27	3936.22	3345.79	4526.66	0
R04	ILI	2023-10-29	6172	32.452	1.89	6649.39	5651.98	7646.8	0
R04	ILI	2023-11-05	5642	29.666	2.96	6760.9	5746.76	7775.03	0
R04	ILI	2023-11-12	6886	36.207	1.03	6275.5	5334.17	7216.82	0
R04	ILI	2023-11-19	4285	22.531	0.32	4254.98	3616.73	4893.22	0
R04	ILI	2023-11-26	5763	30.302	0.92	6373.0	5417.05	7328.95	0
R04	ILI	2023-12-03	10688	56.198	1.54	11094.68	9430.48	12758.88	0
R04	ILI	2023-12-10	4752	24.986	1.02	4878.25	4146.51	5609.99	0
R04	ILI	2023-12-17	5588	29.382	1.44	5752.21	4889.38	6615.04	0
R04	ILI	2023-12-24	8962	47.122	1.57	9586.3	8148.35	11024.24	2
R04	ILI	2023-12-31	7918	41.633	1.0	8354.81	7101.59	9608.04	0
R04	ILI	2024-01-07	12191	64.1	0.62	12532.23	10652.4	14412.06	0
R04	ILI	2024-01-14	8758	46.05	1.1	9495.26	8070.97	10919.55	0
R04	ILI	2024-01-21	6899	36.275	1.79	7097.96	6033.26	8162.65	0
R04	ILI	2024-01-28	6390	33.599	2.21	6572.52	5586.64	7558.4	0
R04	ILI	2024-02-04	9653	50.756	1.28	10645.0	9048.25	12241.75	0
R04	ILI	2024-02-11	11251	59.158	1.9	12192.51	10363.64	14021.39	0
R04	ILI	2024-02-18	10742	56.482	1.52	11549.45	9817.03	13281.87	0
R04	ILI	2024-02-25	7587	39.893	2.09	7840.3	6664.26	9016.35	1
R04	ILI	2024-03-03	14410	75.768	1.57	15531.37	13201.67	17861.08	0
R04	ILI	2024-03-10	12028	63.243	0.71	11796.65	10027.15	13566.14	0
R04	ILI	2024-03-17	12750	67.04	1.19	13133.93	11163.84	15104.02	0
R04	ILI	2024-03-24	8535	44.877	0.24	8853.77	7525.71	10181.84	0
R04	ILI	2024-03-31	12281	64.574	1.8	12458.68	10589.88	14327.48	0
R04	ILI	2024-04-07	7587	39.893	1.25	7569.64	6434.2	8705.09	0
R04	ILI	2024-04-14	7362	38.709	1.7	6786.56	5768.58	7804.55	0
R04	ILI	2024-04-21	10536	55.398	1.56	10607.16	9016.09	12198.24	1
R04	ILI	2024-04-28	9104	47.869	1.75	9074.14	7713.02	10435.26	0
R04	ILI	2024-05-05	4277	22.489	2.33	4753.99	4040.89	5467.08	0
R04	ILI	2024-05-12	4976	26.164	1.68	5515.9	4688.51	6343.28	0
R04	ILI	2024-05-19	4464	23.472	1.81	4857.94	4129.25	5586.63	0
R04	ILI	2024-05-26	6243	32.826	0.97	6346.78	5394.76	7298.79	0
R04	ILI	2024-06-02	3969	20.869	1.35	3770.75	3205.14	4336.37	0
R04	ILI	2024-06-09	4908	25.806	1.29	5092.2	4328.37	5856.03	0
R04	ILI	2024-06-16	4091	21.511	1.59	4297.83	3653.15	4942.5	0
R04	ILI	2024-06-23	2926	15.385	1.08	3401.58	2891.34	3911.82	0
R04	ILI	2024-06-30	3215	16.905	0.31	3409.26	2897.87	3920.65	0
R04	ILI	2024-07-07	5220	27.447	1.15	5630.5	4785.92	6475.07	1
R04	ILI	2024-07-14	3423	17.998	1.63	3648.08	3100.87	4195.3	0
R04	ILI	2024-07-21	3178	16.71	1.6	3515.87	2988.49	4043.25	0
R04	ILI	2024-07-28	2756	14.491	1.84	2984.64	2536.94	3432.33	0
R04	ILI	2024-08-04	1442	7.582	2.17	1317.78	1120.11	1515.44	0
R04	ILI	2024-08-11	2070	10.884	1.16	2195.0	1865.75	2524.25	0
R04	ILI	2024-08-18	1797	9.449	0.86	1950.05	1657.55	2242.56	0
R04	ILI	2024-08-25	1865	9.806	2.38	1962.25	1667.91	2256.59	0
R04	ILI	2024-09-01	2191	11.52	1.81	2173.09	1847.12	2499.05	0
R04	ILI	2024-09-08	1877	9.869	0.92	2122.24	1803.91	2440.58	0
R04	ILI	2024-09-15	2187	11.499	1.02	2162.3	1837.96	2486.65	0
R04	ILI	2024-09-22	1845	9.701	1.43	2040.62	1734.52	2346.71	0
R04	ILI	2024-09-29	3053	16.053	1.39	3345.34	2843.54	3847.14	0
R04	ILI	2024-10-06	2315	12.172	1.94	2471.92	2101.13	2842.7	0
R04	ILI	2024-10-13	2165	11.384	1.84	2294.14	1950.02	2638.26	0
R04	ILI	2024-10-20	3520	18.508	1.7	3832.74	3257.83	4407.65	0
R04	ILI	2024-10-27	3656	19.223	1.73	4327.72	3678.56	4976.88	0
R04	ILI	2024-11-03	6234	32.778	1.82	6724.67	5715.97	7733.37	0
R04	ILI	2024-11-10	5308	27.91	1.47	5556.27	4722.83	6389.71	0
R04	ILI	2024-11-17	6222	32.715	1.96	6313.63	5366.59	7260.68	0
R04	ILI	2024-11-24	4872	25.617	2.71	5495.35	4671.05	6319.65	1
R04	ILI	2024-12-01	5673	29.829	0.22	5687.82	4834.64	6540.99	0
R04	ILI	2024-12-08	6192	32.558	1.45	6585.05	5597.29	7572.81	0
R04	ILI	2024-12-15	9312	48.963	1.91	9902.8	8417.38	11388.21	0
R04	ILI	2024-12-22	7878	41.423	1.92	8036.48	6831.0	9241.95	0
R04	ILI	2024-12-29	12956	68.123	1.82	13401.95	11391.66	15412.25	0
R05	ILI	2023-01-01	8735	45.165	2.03	8730.67	7421.07	10040.27	0
R05	ILI	2023-01-08	5458	28.221	1.73	5950.1	5057.59	6842.62	0
R05	ILI	2023-01-15	9978	51.592	1.0	10693.62	9089.58	12297.67	0
R05	ILI	2023-01-22	10562	54.612	1.09	11204.67	9523.97	12885.37	0
R05	ILI	2023-01-29	8684	44.901	1.09	9456.66	8038.16	10875.16	0
R05	ILI	2023-02-05	10957	56.654	1.21	12233.12	10398.16	14068.09	0
R05	ILI	2023-02-12	15881	82.114	1.05	17007.26	14456.17	19558.35	0
R05	ILI	2023-02-19	11869	61.37	1.69	12484.56	10611.88	14357.25	1
R05	ILI	2023-02-26	20253	104.72	1.79	21075.76	17914.4	24237.12	0
R05	ILI	2023-03-05	8355	43.2	1.66	8952.34	7609.49	10295.19	0
R05	ILI	2023-03-12	9925	51.318	1.71	10385.43	8827.62	11943.25	0
R05	ILI	2023-03-19	8715	45.062	2.17	9520.94	8092.8	10949.08	0
R05	ILI	2023-03-26	7778	40.217	2.83	7983.84	6786.27	9181.42	0
R05	ILI	2023-04-02	6761	34.958	1.49	6922.46	5884.09	7960.83	0
R05	ILI	2023-04-09	8551	44.214	1.86	8855.28	7526.99	10183.58	0
R05	ILI	2023-04-16	6401	33.097	2.14	6827.79	5803.62	7851.95	0
R05	ILI	2023-04-23	8194	42.368	1.18	8910.03	7573.53	10246.54	0
R05	ILI	2023-04-30	5545	28.671	2.58	5601.74	4761.48	6442.0	0
R05	ILI	2023-05-07	6905	35.703	1.98	7387.27	6279.18	8495.35	0
R05	ILI	2023-05-14	10844	56.07	1.94	11293.57	9599.53	12987.6	0
R05	ILI	2023-05-21	6560	33.919	1.15	6826.44	5802.47	7850.4	0
R05	ILI	2023-05-28	5538	28.635	1.89	5932.22	5042.38	6822.05	0
R05	ILI	2023-06-04	4080	21.096	1.82	4001.1	3400.94	4601.27	0
R05	ILI	2023-06-11	3187	16.479	1.51	3369.16	2863.78	3874.53	0
R05	ILI	2023-06-18	4588	23.723	1.55	5267.33	4477.23	6057.43	0
R05	ILI	2023-06-25	4586	23.712	1.45	4656.17	3957.75	5354.6	0
R05	ILI	2023-07-02	4110	21.251	0.87	4272.3	3631.45	4913.14	0
R05	ILI	2023-07-09	2858	14.778	2.24	3093.87	2629.79	3557.95	0
R05	ILI	2023-07-16	5520	28.542	2.94	5758.92	4895.08	6622.75	0
R05	ILI	2023-07-23	2151	11.122	1.29	2208.35	1877.1	2539.6	0
R05	ILI	2023-07-30	3328	17.208	2.24	3463.86	2944.28	3983.44	0
R05	ILI	2023-08-06	2817	14.566	0.85	3093.1	2629.13	3557.06	0
R05	ILI	2023-08-13	1833	9.478	0.96	1806.32	1535.37	2077.26	0
R05	ILI	2023-08-20	2117	10.946	2.23	2118.88	1801.05	2436.72	0
R05	ILI	2023-08-27	2780	14.374	1.58	2903.4	2467.89	3338.91	0
R05	ILI	2023-09-03	2139	11.06	2.29	2332.95	1983.01	2682.89	0
R05	ILI	2023-09-10	1898	9.814	2.38	1963.08	1668.62	2257.54	0
R05	ILI	2023-09-17	2647	13.687	1.31	2836.37	2410.91	3261.82	0
R05	ILI	2023-09-24	2879	14.886	2.0	2818.74	2395.93	3241.55	0
R05	ILI	2023-10-01	2088	10.796	1.59	2204.45	1873.78	2535.12	0
R05	ILI	2023-10-08	1996	10.321	0.78	2263.98	1924.39	2603.58	3
R05	ILI	2023-10-15	2354	12.172	1.94	2616.11	2223.7	3008.53	0
R05	ILI	2023-10-22	3935	20.346	2.19	4235.01	3599.76	4870.26	0
R05	ILI	2023-10-29	3478	17.983	2.45	3338.55	2837.77	3839.33	0
R05	ILI	2023-11-05	2983	15.424	0.3	3215.12	2732.85	3697.39	0
R05	ILI	2023-11-12	4795	24.793	0.62	5221.59	4438.35	6004.82	0
R05	ILI	2023-11-19	7551	39.043	0.93	8367.09	7112.03	9622.15	0
R05	ILI	2023-11-26	7018	36.287	1.78	7819.41	6646.5	8992.32	0
R05	ILI	2023-12-03	4942	25.553	2.7	5569.96	4734.47	6405.45	0
R05	ILI	2023-12-10	11407	58.981	1.54	12722.7	10814.29	14631.1	0
R05	ILI	2023-12-17	8063	41.691	2.02	9477.53	8055.9	10899.16	0
R05	ILI	2023-12-24	10680	55.222	1.25	11793.88	10024.8	13562.96	0
R05	ILI	2023-12-31	9198	47.559	2.38	8982.95	7635.51	10330.39	0
R05	ILI	2024-01-07	8682	44.891	0.2	9532.67	8102.77	10962.58	0
R05	ILI	2024-01-14	7971	41.215	0.92	8437.56	7171.93	9703.19	0
R05	ILI	2024-01-21	14457	74.751	0.8	14979.49	12732.57	17226.41	0
R05	ILI	2024-01-28	14642	75.708	0.63	16723.43	14214.92	19231.95	0
R05	ILI	2024-02-04	16877	87.264	0.2	17369.06	14763.7	19974.42	0
R05	ILI	2024-02-11	11980	61.944	2.21	12021.67	10218.42	13824.92	0
R05	ILI	2024-02-18	15244	78.821	1.62	16453.43	13985.41	18921.44	0
R05	ILI	2024-02-25	8683	44.896	1.54	8376.99	7120.44	9633.54	0
R05	ILI	2024-03-03	8862	45.822	1.7	9755.94	8292.54	11219.33	0
R05	ILI	2024-03-10	5361	27.72	0.58	5973.08	5077.12	6869.04	0
R05	ILI	2024-03-17	5950	30.765	1.45	5467.38	4647.27	6287.48	0
R05	ILI	2024-03-24	5710	29.524	1.52	6529.4	5549.99	7508.81	0
R05	ILI	2024-03-31	5647	29.198	0.77	6300.36	5355.31	7245.42	0
R05	ILI	2024-04-07	7674	39.679	1.55	8542.82	7261.4	9824.25	0
R05	ILI	2024-04-14	7390	38.211	1.8	8582.03	7294.72	9869.33	0
R05	ILI	2024-04-21	7345	37.978	0.98	7434.04	6318.94	8549.15	0
R05	ILI	2024-04-28	6098	31.53	1.44	6193.24	5264.26	7122.23	0
R05	ILI	2024-05-05	6413	33.159	1.5	6934.07	5893.96	7974.18	0
R05	ILI	2024-05-12	5081	26.272	1.22	5188.66	4410.36	5966.96	0
R05	ILI	2024-05-19	4553	23.542	1.92	5247.8	4460.63	6034.97	0
R05	ILI	2024-05-26	6051	31.287	1.43	5542.58	4711.19	6373.97	0
R05	ILI	2024-06-02	3357	17.358	1.94	3615.7	3073.35	4158.06	0
R05	ILI	2024-06-09	3236	16.732	2.04	3506.48	2980.51	4032.46	0
R05	ILI	2024-06-16	5586	28.883	1.17	6021.79	5118.52	6925.06	0
R05	ILI	2024-06-23	3919	20.264	1.71	4290.91	3647.27	4934.55	0
R05	ILI	2024-06-30	4195	21.691	2.65	4384.62	3726.93	5042.31	0
R05	ILI	2024-07-07	3141	16.241	0.93	3041.87	2585.59	3498.15	0
R05	ILI	2024-07-14	4103	21.215	1.03	4562.2	3877.87	5246.52	0
R05	ILI	2024-07-21	3819	19.747	2.45	3830.23	3255.7	4404.77	0
R05	ILI	2024-07-28	3708	19.173	2.07	3897.35	3312.75	4481.95	0
R05	ILI	2024-08-04	2792	14.436	1.25	3019.12	2566.25	3471.98	0
R05	ILI	2024-08-11	2276	11.768	0.76	2235.11	1899.84	2570.38	0
R05	ILI	2024-08-18	2453	12.683	1.86	2575.85	2189.47	2962.22	0
R05	ILI	2024-08-25	2070	10.703	1.83	2119.53	1801.6	2437.46	0
R05	ILI	2024-09-01	2394	12.378	1.32	2434.54	2069.36	2799.73	0
R05	ILI	2024-09-08	1993	10.305	1.19	2115.82	1798.45	2433.2	0
R05	ILI	2024-09-15	2450	12.668	1.19	2653.74	2255.68	3051.8	0
R05	ILI	2024-09-22	2218	11.468	1.33	2444.17	2077.54	2810.79	0
R05	ILI	2024-09-29	2671	13.811	0.77	3066.26	2606.32	3526.2	0
R05	ILI	2024-10-06	1795	9.281	1.27	1882.58	1600.19	2164.97	0
R05	ILI	2024-10-13	3063	15.838	0.2	3423.89	2910.31	3937.48	0
R05	ILI	2024-10-20	4490	23.216	1.82	5095.39	4331.08	5859.7	0
R05	ILI	2024-10-27	3752	19.4	2.57	4085.84	3472.96	4698.72	0
R05	ILI	2024-11-03	5276	27.28	1.13	5715.75	4858.39	6573.12	0
R05	ILI	2024-11-10	6654	34.405	0.75	7433.38	6318.37	8548.39	0
R05	ILI	2024-11-17	5945	30.739	1.38	6286.21	5343.28	7229.14	0
R05	ILI	2024-11-24	7303	37.761	1.6	7941.21	6750.03	9132.39	0
R05	ILI	2024-12-01	6595	34.1	0.89	6780.28	5763.24	7797.32	0
R05	ILI	2024-12-08	6166	31.882	1.5	7134.8	6064.58	8205.02	0
R05	ILI	2024-12-15	11550	59.72	0.95	10890.12	9256.6	12523.64	0
R05	ILI	2024-12-22	8399	43.428	0.86	9017.32	7664.72	10369.92	0
R05	ILI	2024-12-29	11776	60.889	1.06	12003.51	10202.98	13804.04	0
R06	ILI	2023-01-01	6018	36.872	1.85	5853.5	4975.47	6731.52	0
R06	ILI	2023-01-08	6940	42.521	0.82	7740.4	6579.34	8901.46	0
R06	ILI	2023-01-15	6386	39.127	1.33	7257.29	6168.69	8345.88	0
R06	ILI	2023-01-22	7807	47.833	2.54	8287.49	7044.37	9530.61	0
R06	ILI	2023-01-29	7933	48.605	1.82	8831.8	7507.03	10156.56	0
R06	ILI	2023-02-05	15229	93.308	2.71	16310.66	13864.06	18757.26	0
R06	ILI	2023-02-12	7917	48.507	1.6	8387.72	7129.56	9645.87	1
R06	ILI	2023-02-19	9547	58.494	1.76	10721.93	9113.64	12330.22	0
R06	ILI	2023-02-26	7268	44.531	0.2	7975.42	6779.1	9171.73	0
R06	ILI	2023-03-05	5008	30.684	1.97	4834.3	4109.15	5559.44	0
R06	ILI	2023-03-12	7151	43.814	2.04	7355.57	6252.23	8458.9	1
R06	ILI	2023-03-19	5966	36.554	1.92	6296.61	5352.12	7241.1	0
R06	ILI	2023-03-26	6296	38.576	3.28	6575.75	5589.39	7562.11	0
R06	ILI	2023-04-02	4292	26.297	0.68	4625.28	3931.49	5319.07	0
R06	ILI	2023-04-09	8932	54.726	1.12	10016.2	8513.77	11518.63	0
R06	ILI	2023-04-16	5932	36.345	1.91	6635.61	5640.26	7630.95	0
R06	ILI	2023-04-23	4052	24.827	1.09	4448.41	3781.15	5115.67	0
R06	ILI	2023-04-30	5204	31.885	2.09	5359.28	4555.39	6163.17	0
R06	ILI	2023-05-07	4196	25.709	1.94	4455.7	3787.35	5124.06	0
R06	ILI	2023-05-14	6567	40.236	1.47	7132.44	6062.57	8202.31	0
R06	ILI	2023-05-21	5810	35.598	1.26	6341.6	5390.36	7292.84	0
R06	ILI	2023-05-28	3022	18.516	2.66	2985.83	2537.95	3433.7	0
R06	ILI	2023-06-04	4994	30.598	2.19	5065.83	4305.96	5825.71	0
R06	ILI	2023-06-11	4593	28.141	1.03	4870.87	4140.24	5601.5	0
R06	ILI	2023-06-18	3119	19.11	0.59	3194.9	2715.67	3674.14	0
R06	ILI	2023-06-25	4224	25.88	1.12	4217.57	3584.94	4850.21	0
R06	ILI	2023-07-02	3141	19.245	1.02	3189.05	2710.7	3667.41	0
R06	ILI	2023-07-09	2737	16.77	0.91	2818.07	2395.36	3240.78	0
R06	ILI	2023-07-16	3422	20.967	1.33	3714.62	3157.43	4271.82	0
R06	ILI	2023-07-23	2739	16.782	1.22	3047.65	2590.51	3504.8	0
R06	ILI	2023-07-30	2777	17.015	1.55	3068.44	2608.17	3528.7	0
R06	ILI	2023-08-06	2235	13.694	1.84	2347.59	1995.45	2699.73	0
R06	ILI	2023-08-13	1566	9.595	0.93	1734.86	1474.63	1995.09	0
R06	ILI	2023-08-20	2847	17.444	2.77	2935.49	2495.16	3375.81	0
R06	ILI	2023-08-27	1984	12.156	1.52	2107.94	1791.75	2424.13	0
R06	ILI	2023-09-03	1702	10.428	1.15	1775.14	1508.87	2041.41	0
R06	ILI	2023-09-10	2021	12.383	2.64	1861.69	1582.43	2140.94	0
R06	ILI	2023-09-17	2276	13.945	1.41	2373.35	2017.35	2729.36	0
R06	ILI	2023-09-24	737	4.516	1.44	786.8	668.78	904.82	2
R06	ILI	2023-10-01	1779	10.9	1.58	2050.19	1742.66	2357.71	0
R06	ILI	2023-10-08	2323	14.233	1.32	2414.4	2052.24	2776.56	0
R06	ILI	2023-10-15	2188	13.406	1.77	2365.44	2010.62	2720.25	0
R06	ILI	2023-10-22	2501	15.324	0.82	2596.2	2206.77	2985.63	0
R06	ILI	2023-10-29	3820	23.405	1.53	4286.42	3643.46	4929.38	2
R06	ILI	2023-11-05	4823	29.55	2.61	4902.7	4167.29	5638.1	0
R06	ILI	2023-11-12	3589	21.99	1.04	3791.15	3222.48	4359.82	0
R06	ILI	2023-11-19	5066	31.039	2.17	5334.16	4534.03	6134.28	0
R06	ILI	2023-11-26	7220	44.237	1.66	6625.72	5631.87	7619.58	0
R06	ILI	2023-12-03	3687	22.59	0.2	3778.64	3211.84	4345.43	0
R06	ILI	2023-12-10	5161	31.621	1.97	5282.12	4489.8	6074.44	0
R06	ILI	2023-12-17	5788	35.463	1.41	6422.32	5458.97	7385.66	0
R06	ILI	2023-12-24	9099	55.749	1.44	10157.32	8633.72	11680.92	1
R06	ILI	2023-12-31	6555	40.162	0.56	6780.71	5763.6	7797.82	0
R06	ILI	2024-01-07	10553	64.658	1.83	10869.15	9238.78	12499.53	0
R06	ILI	2024-01-14	8339	51.093	1.65	8993.24	7644.25	10342.22	0
R06	ILI	2024-01-21	5570	34.127	1.75	5643.42	4796.91	6489.94	0
R06	ILI	2024-01-28	8880	54.408	0.57	9592.65	8153.75	11031.54	0
R06	ILI	2024-02-04	8966	54.935	1.2	9296.56	7902.07	10691.04	0
R06	ILI	2024-02-11	5547	33.986	1.8	5545.27	4713.48	6377.07	0
R06	ILI	2024-02-18	9342	57.238	0.82	9522.29	8093.94	10950.63	0
R06	ILI	2024-02-25	6329	38.778	0.49	6173.58	5247.54	7099.61	0
R06	ILI	2024-03-03	10254	62.826	1.74	10962.88	9318.45	12607.31	0
R06	ILI	2024-03-10	6202	38.0	1.03	6243.96	5307.37	7180.55	1
R06	ILI	2024-03-17	8511	52.147	1.39	8994.98	7645.73	10344.23	0
R06	ILI	2024-03-24	8605	52.723	1.32	9636.04	8190.63	11081.44	0
R06	ILI	2024-03-31	8135	49.843	1.3	8171.17	6945.5	9396.85	0
R06	ILI	2024-04-07	10078	61.748	0.8	10661.78	9062.52	12261.05	0
R06	ILI	2024-04-14	7313	44.807	1.52	7373.92	6267.83	8480.0	0
R06	ILI	2024-04-21	5077	31.107	1.57	5001.13	4250.96	5751.3	0
R06	ILI	2024-04-28	6619	40.555	0.69	7268.86	6178.53	8359.19	0
R06	ILI	2024-05-05	7238	44.347	1.8	7244.56	6157.88	8331.24	0
R06	ILI	2024-05-12	5650	34.617	0.29	6067.45	5157.33	6977.56	0
R06	ILI	2024-05-19	4460	27.326	1.74	4813.39	4091.38	5535.39	0
R06	ILI	2024-05-26	5727	35.089	2.07	5634.41	4789.25	6479.57	0
R06	ILI	2024-06-02	3539	21.683	1.28	3693.87	3139.79	4247.96	0
R06	ILI	2024-06-09	4809	29.465	1.24	5287.11	4494.04	6080.17	0
R06	ILI	2024-06-16	4631	28.374	0.2	4983.95	4236.35	5731.54	0
R06	ILI	2024-06-23	1869	11.451	1.21	2218.01	1885.3	2550.71	0
R06	ILI	2024-06-30	4030	24.692	1.63	4140.63	3519.53	4761.72	0
R06	ILI	2024-07-07	4048	24.802	1.21	4118.28	3500.54	4736.02	1
R06	ILI	2024-07-14	2174	13.32	1.62	2244.94	1908.2	2581.69	0
R06	ILI	2024-07-21	4282	26.236	0.44	4320.76	3672.64	4968.87	2
R06	ILI	2024-07-28	2702	16.555	1.77	2641.73	2245.47	3037.99	0
R06	ILI	2024-08-04	2878	17.633	0.31	3218.09	2735.38	3700.8	0
R06	ILI	2024-08-11	2351	14.405	1.14	2394.03	2034.93	2753.14	0
R06	ILI	2024-08-18	2297	14.074	1.72	2558.84	2175.01	2942.66	0
R06	ILI	2024-08-25	2036	12.475	1.47	2074.27	1763.13	2385.41	0
R06	ILI	2024-09-01	1584	9.705	0.9	1704.14	1448.52	1959.76	0
R06	ILI	2024-09-08	2189	13.412	0.4	2074.04	1762.93	2385.15	0
R06	ILI	2024-09-15	1682	10.306	2.05	1785.55	1517.72	2053.38	0
R06	ILI	2024-09-22	1710	10.477	0.71	1844.89	1568.16	2121.62	0
R06	ILI	2024-09-29	2738	16.776	2.77	2804.25	2383.61	3224.88	0
R06	ILI	2024-10-06	2672	16.371	0.69	2891.21	2457.53	3324.9	0
R06	ILI	2024-10-13	3057	18.73	1.26	3286.32	2793.37	3779.27	0
R06	ILI	2024-10-20	1814	11.114	2.16	1994.52	1695.34	2293.7	0
R06	ILI	2024-10-27	3662	22.437	1.94	4117.81	3500.14	4735.48	0
R06	ILI	2024-11-03	6156	37.718	2.41	6620.92	5627.79	7614.06	0
R06	ILI	2024-11-10	3254	19.937	1.21	3354.88	2851.65	3858.12	0
R06	ILI	2024-11-17	3166	19.398	0.65	3373.81	2867.74	3879.89	0
R06	ILI	2024-11-24	6508	39.874	1.63	7120.5	6052.43	8188.58	0
R06	ILI	2024-12-01	5509	33.754	1.13	6092.8	5178.88	7006.72	0
R06	ILI	2024-12-08	6319	38.716	1.49	6984.84	5937.12	8032.57	0
R06	ILI	2024-12-15	5384	32.988	2.1	5062.91	4303.48	5822.35	0
R06	ILI	2024-12-22	12137	74.363	1.7	12585.63	10697.79	14473.48	0
R06	ILI	2024-12-29	3821	23.411	1.89	3687.86	3134.68	4241.04	0
R07	ILI	2023-01-01	3247	48.837	0.5	3256.07	2767.66	3744.49	0
R07	ILI	2023-01-08	2897	43.573	1.64	3080.48	2618.41	3542.55	0
R07	ILI	2023-01-15	4121	61.983	1.76	4093.34	3479.33	4707.34	0
R07	ILI	2023-01-22	3607	54.252	1.74	3684.26	3131.63	4236.9	1
R07	ILI	2023-01-29	3443	51.785	2.49	3372.85	2866.92	3878.78	0
R07	ILI	2023-02-05	4105	61.742	2.63	4353.97	3700.87	5007.07	0
R07	ILI	2023-02-12	2990	44.972	3.06	3091.58	2627.84	3555.32	0
R07	ILI	2023-02-19	3230	48.582	0.66	3315.04	2817.79	3812.3	0
R07	ILI	2023-02-26	2152	32.368	1.85	2168.36	1843.11	2493.62	0
R07	ILI	2023-03-05	2872	43.197	0.5	3017.27	2564.68	3469.86	0
R07	ILI	2023-03-12	2867	43.122	1.64	2940.16	2499.14	3381.19	0
R07	ILI	2023-03-19	2961	44.536	2.02	3199.54	2719.61	3679.47	0
R07	ILI	2023-03-26	2794	42.024	1.58	2967.71	2522.55	3412.86	0
R07	ILI	2023-04-02	2942	44.25	0.86	3191.55	2712.82	3670.28	0
R07	ILI	2023-04-09	1985	29.856	1.24	2037.25	1731.66	2342.84	0
R07	ILI	2023-04-16	2945	44.295	1.47	3241.19	2755.01	3727.37	0
R07	ILI	2023-04-23	2888	43.438	1.43	3129.16	2659.79	3598.54	0
R07	ILI	2023-04-30	1614	24.276	1.66	1703.18	1447.7	1958.66	2
R07	ILI	2023-05-07	3051	45.889	2.82	3373.41	2867.4	3879.42	3
R07	ILI	2023-05-14	2077	31.24	1.34	2092.91	1778.98	2406.85	3
R07	ILI	2023-05-21	1462	21.99	0.98	1621.7	1378.45	1864.96	0
R07	ILI	2023-05-28	1297	19.508	2.13	1303.89	1108.31	1499.48	0
R07	ILI	2023-06-04	1739	26.156	1.05	1755.64	1492.29	2018.98	0
R07	ILI	2023-06-11	1571	23.629	1.32	1604.12	1363.5	1844.73	0
R07	ILI	2023-06-18	1432	21.538	0.57	1612.97	1371.02	1854.91	2
R07	ILI	2023-06-25	886	13.326	1.69	904.44	768.77	1040.1	0
R07	ILI	2023-07-02	2034	30.593	1.26	2149.42	1827.01	2471.84	0
R07	ILI	2023-07-09	1688	25.389	2.01	1933.06	1643.1	2223.02	0
R07	ILI	2023-07-16	1775	26.697	1.12	1728.59	1469.3	1987.88	0
R07	ILI	2023-07-23	1133	17.041	0.89	1232.77	1047.85	1417.68	0
R07	ILI	2023-07-30	1421	21.373	2.08	1526.95	1297.91	1755.99	0
R07	ILI	2023-08-06	1158	17.417	1.52	1159.72	985.76	1333.68	0
R07	ILI	2023-08-13	1264	19.012	1.61	1258.93	1070.09	1447.78	0
R07	ILI	2023-08-20	632	9.506	1.0	667.54	567.41	767.68	0
R07	ILI	2023-08-27	728	10.95	1.53	815.26	692.97	937.54	0
R07	ILI	2023-09-03	1124	16.906	0.2	1129.93	960.44	1299.42	0
R07	ILI	2023-09-10	935	14.063	1.67	1007.27	856.18	1158.36	0
R07	ILI	2023-09-17	893	13.431	1.95	918.38	780.62	1056.14	0
R07	ILI	2023-09-24	772	11.611	1.33	860.27	731.23	989.31	0
R07	ILI	2023-10-01	567	8.528	0.72	607.06	516.0	698.12	0
R07	ILI	2023-10-08	1180	17.748	1.85	1200.28	1020.24	1380.32	0
R07	ILI	2023-10-15	1030	15.492	2.27	1082.09	919.77	1244.4	1
R07	ILI	2023-10-22	1164	17.507	0.95	1228.8	1044.48	1413.12	0
R07	ILI	2023-10-29	930	13.988	1.6	1034.58	879.4	1189.77	0
R07	ILI	2023-11-05	719	10.814	1.63	804.81	684.09	925.53	3
R07	ILI	2023-11-12	1750	26.321	1.61	1758.52	1494.74	2022.3	0
R07	ILI	2023-11-19	2062	31.014	1.36	2063.7	1754.14	2373.25	0
R07	ILI	2023-11-26	3300	49.635	2.93	3533.56	3003.53	4063.6	0
R07	ILI	2023-12-03	2542	38.234	1.25	2533.75	2153.68	2913.81	0
R07	ILI	2023-12-10	1828	27.495	1.55	1965.24	1670.46	2260.03	0
R07	ILI	2023-12-17	2981	44.837	1.25	3329.81	2830.34	3829.28	0
R07	ILI	2023-12-24	2063	31.029	1.22	2360.31	2006.26	2714.36	0
R07	ILI	2023-12-31	2491	37.467	0.83	2627.16	2233.08	3021.23	0
R07	ILI	2024-01-07	2984	44.882	2.08	3245.39	2758.58	3732.2	0
R07	ILI	2024-01-14	4325	65.051	1.42	4729.96	4020.47	5439.45	0
R07	ILI	2024-01-21	2762	41.543	1.39	2914.02	2476.92	3351.13	0
R07	ILI	2024-01-28	3903	58.704	0.99	4138.16	3517.44	4758.89	0
R07	ILI	2024-02-04	2256	33.932	2.09	2154.39	1831.23	2477.55	0
R07	ILI	2024-02-11	4492	67.563	2.74	4664.99	3965.25	5364.74	0
R07	ILI	2024-02-18	4079	61.351	1.47	4626.96	3932.91	5321.0	0
R07	ILI	2024-02-25	3453	51.936	0.85	3811.69	3239.94	4383.45	0
R07	ILI	2024-03-03	2158	32.458	1.85	2131.53	1811.8	2451.26	0
R07	ILI	2024-03-10	2292	34.474	2.22	2417.85	2055.18	2780.53	0
R07	ILI	2024-03-17	2147	32.293	1.8	2238.81	1902.99	2574.63	0
R07	ILI	2024-03-24	2634	39.617	1.95	2744.71	2333.0	3156.41	0
R07	ILI	2024-03-31	3263	49.078	1.63	3351.82	2849.05	3854.6	1
R07	ILI	2024-04-07	1314	19.764	0.79	1392.85	1183.92	1601.78	0
R07	ILI	2024-04-14	2475	37.226	0.49	2627.94	2233.75	3022.13	0
R07	ILI	2024-04-21	1735	26.096	0.63	1811.38	1539.67	2083.08	0
R07	ILI	2024-04-28	2918	43.889	1.63	3327.24	2828.15	3826.32	0
R07	ILI	2024-05-05	2447	36.805	1.09	2490.91	2117.27	2864.54	0
R07	ILI	2024-05-12	2138	32.157	2.6	2300.89	1955.75	2646.02	0
R07	ILI	2024-05-19	1491	22.426	1.2	1428.18	1213.95	1642.41	0
R07	ILI	2024-05-26	2567	38.61	0.57	2892.04	2458.23	3325.84	0
R07	ILI	2024-06-02	1457	21.914	1.78	1514.46	1287.29	1741.63	0
R07	ILI	2024-06-09	1852	27.856	1.7	2175.84	1849.47	2502.22	0
R07	ILI	2024-06-16	2118	31.856	1.56	2103.12	1787.65	2418.59	0
R07	ILI	2024-06-23	1472	22.14	1.2	1498.84	1274.01	1723.66	0
R07	ILI	2024-06-30	1410	21.208	0.75	1435.77	1220.41	1651.14	0
R07	ILI	2024-07-07	2194	33.0	2.19	2403.09	2042.62	2763.55	0
R07	ILI	2024-07-14	1749	26.306	0.51	1899.8	1614.83	2184.77	0
R07	ILI	2024-07-21	929	13.973	1.6	853.01	725.05	980.96	0
R07	ILI	2024-07-28	771	11.596	0.89	858.41	729.65	987.17	0
R07	ILI	2024-08-04	1020	15.342	1.11	1000.14	850.12	1150.17	1
R07	ILI	2024-08-11	914	13.747	1.34	957.12	813.56	1100.69	0
R07	ILI	2024-08-18	714	10.739	1.83	773.14	657.17	889.11	0
R07	ILI	2024-08-25	753	11.326	2.03	793.87	674.79	912.94	3
R07	ILI	2024-09-01	672	10.107	0.9	633.32	538.32	728.32	0
R07	ILI	2024-09-08	665	10.002	1.69	707.95	601.76	814.15	0
R07	ILI	2024-09-15	790	11.882	1.9	789.8	671.33	908.27	3
R07	ILI	2024-09-22	975	14.665	1.9	1031.9	877.12	1186.69	0
R07	ILI	2024-09-29	654	9.837	2.22	710.73	604.12	817.34	0
R07	ILI	2024-10-06	835	12.559	1.32	844.71	718.0	971.42	0
R07	ILI	2024-10-13	943	14.183	1.38	982.34	834.99	1129.7	0
R07	ILI	2024-10-20	1229	18.485	1.84	1279.84	1087.87	1471.82	0
R07	ILI	2024-10-27	1204	18.109	1.7	1280.21	1088.18	1472.24	0
R07	ILI	2024-11-03	1595	23.99	1.39	1674.6	1423.41	1925.78	0
R07	ILI	2024-11-10	1921	28.893	1.64	1976.39	1679.93	2272.85	0
R07	ILI	2024-11-17	1688	25.389	2.09	1761.43	1497.21	2025.64	0
R07	ILI	2024-11-24	1704	25.63	1.31	1808.88	1537.55	2080.21	3
R07	ILI	2024-12-01	2222	33.421	2.25	2485.73	2112.87	2858.59	0
R07	ILI	2024-12-08	2922	43.949	1.23	3137.63	2666.99	3608.28	0
R07	ILI	2024-12-15	2962	44.551	0.91	3255.28	2766.99	3743.57	0
R07	ILI	2024-12-22	2655	39.933	1.38	2603.64	2213.1	2994.19	0
R07	ILI	2024-12-29	3351	50.402	1.15	3469.47	2949.05	3989.89	0
R08	ILI	2023-01-01	1294	48.368	1.52	1490.18	1266.65	1713.71	0
R08	ILI	2023-01-08	1375	51.396	1.51	1479.38	1257.48	1701.29	0
R08	ILI	2023-01-15	1190	44.481	2.24	1317.38	1119.78	1514.99	0
R08	ILI	2023-01-22	1708	63.843	0.87	1732.25	1472.41	1992.09	1
R08	ILI	2023-01-29	1737	64.927	2.33	1868.18	1587.95	2148.4	1
R08	ILI	2023-02-05	1322	49.415	2.25	1413.47	1201.45	1625.49	1
R08	ILI	2023-02-12	1387	51.845	1.02	1477.4	1255.79	1699.01	0
R08	ILI	2023-02-19	1529	57.152	1.8	1643.34	1396.84	1889.84	0
R08	ILI	2023-02-26	2467	92.214	1.9	2575.21	2188.93	2961.5	0
R08	ILI	2023-03-05	1292	48.294	1.23	1464.73	1245.02	1684.44	0
R08	ILI	2023-03-12	2363	88.326	0.81	2535.46	2155.14	2915.77	1
R08	ILI	2023-03-19	1739	65.002	1.79	1783.17	1515.69	2050.65	0
R08	ILI	2023-03-26	1217	45.49	1.96	1321.44	1123.23	1519.66	0
R08	ILI	2023-04-02	1067	39.883	2.29	1109.44	943.02	1275.86	0
R08	ILI	2023-04-09	1393	52.069	0.22	1586.08	1348.17	1823.99	0
R08	ILI	2023-04-16	1142	42.687	1.38	1219.41	1036.49	1402.32	0
R08	ILI	2023-04-23	1520	56.816	1.87	1569.73	1334.27	1805.18	0
R08	ILI	2023-04-30	1077	40.257	2.88	1197.36	1017.76	1376.97	0
R08	ILI	2023-05-07	795	29.716	0.42	830.2	705.67	954.73	0
R08	ILI	2023-05-14	688	25.717	0.2	783.09	665.63	900.56	0
R08	ILI	2023-05-21	628	23.474	1.34	648.94	551.6	746.28	0
R08	ILI	2023-05-28	744	27.81	1.72	833.66	708.61	958.71	0
R08	ILI	2023-06-04	530	19.811	1.88	559.4	475.49	643.31	1
R08	ILI	2023-06-11	771	28.819	1.02	797.51	677.88	917.13	0
R08	ILI	2023-06-18	640	23.923	2.26	707.96	601.77	814.16	0
R08	ILI	2023-06-25	817	30.539	1.17	918.97	781.12	1056.81	2
R08	ILI	2023-07-02	450	16.821	0.66	476.5	405.03	547.98	0
R08	ILI	2023-07-09	533	19.923	2.86	574.11	488.0	660.23	0
R08	ILI	2023-07-16	472	17.643	1.16	512.54	435.66	589.42	0
R08	ILI	2023-07-23	458	17.12	1.4	522.8	444.38	601.22	0
R08	ILI	2023-07-30	393	14.69	2.39	433.71	368.65	498.76	0
R08	ILI	2023-08-06	428	15.998	0.54	462.26	392.92	531.6	0
R08	ILI	2023-08-13	549	20.521	1.83	633.94	538.85	729.03	0
R08	ILI	2023-08-20	210	7.85	1.69	230.45	195.88	265.01	0
R08	ILI	2023-08-27	361	13.494	2.17	376.67	320.17	433.17	0
R08	ILI	2023-09-03	392	14.653	2.1	418.69	355.88	481.49	0
R08	ILI	2023-09-10	214	7.999	1.93	241.49	205.26	277.71	1
R08	ILI	2023-09-17	423	15.811	1.47	426.9	362.86	490.93	0
R08	ILI	2023-09-24	492	18.39	2.14	503.98	428.38	579.58	0
R08	ILI	2023-10-01	339	12.671	1.98	351.46	298.74	404.18	0
R08	ILI	2023-10-08	581	21.717	1.86	643.74	547.18	740.3	0
R08	ILI	2023-10-15	529	19.773	1.22	549.92	467.43	632.41	0
R08	ILI	2023-10-22	604	22.577	1.28	632.49	537.61	727.36	0
R08	ILI	2023-10-29	456	17.045	2.26	489.81	416.34	563.28	0
R08	ILI	2023-11-05	696	26.016	1.93	714.93	607.69	822.17	0
R08	ILI	2023-11-12	692	25.866	1.51	722.38	614.03	830.74	0
R08	ILI	2023-11-19	1158	43.285	1.55	1303.6	1108.06	1499.14	0
R08	ILI	2023-11-26	1562	58.386	1.41	1600.21	1360.18	1840.24	0
R08	ILI	2023-12-03	851	31.809	1.7	1041.24	885.06	1197.43	0
R08	ILI	2023-12-10	1623	60.666	1.9	1729.57	1470.13	1989.0	0
R08	ILI	2023-12-17	1200	44.855	2.02	1286.12	1093.2	1479.04	0
R08	ILI	2023-12-24	1449	54.162	1.42	1551.29	1318.59	1783.98	0
R08	ILI	2023-12-31	1436	53.676	1.16	1502.27	1276.93	1727.61	0
R08	ILI	2024-01-07	1367	51.097	0.63	1512.96	1286.01	1739.9	0
R08	ILI	2024-01-14	2099	78.458	2.96	2106.96	1790.92	2423.01	0
R08	ILI	2024-01-21	1595	59.619	2.41	1572.43	1336.57	1808.3	0
R08	ILI	2024-01-28	1455	54.386	1.54	1498.38	1273.63	1723.14	0
R08	ILI	2024-02-04	932	34.837	1.5	1021.63	868.39	1174.88	0
R08	ILI	2024-02-11	1698	63.469	0.85	1848.35	1571.1	2125.61	0
R08	ILI	2024-02-18	1269	47.434	0.32	1211.75	1029.99	1393.51	0
R08	ILI	2024-02-25	2426	90.681	1.91	2637.75	2242.09	3033.42	0
R08	ILI	2024-03-03	1150	42.986	1.67	1092.32	928.48	1256.17	0
R08	ILI	2024-03-10	928	34.688	1.0	1000.98	850.83	1151.12	0
R08	ILI	2024-03-17	1559	58.274	2.31	1532.06	1302.25	1761.87	0
R08	ILI	2024-03-24	1640	61.301	1.06	1914.82	1627.59	2202.04	0
R08	ILI	2024-03-31	1259	47.06	1.63	1341.38	1140.18	1542.59	0
R08	ILI	2024-04-07	789	29.492	1.91	864.81	735.09	994.54	0
R08	ILI	2024-04-14	1032	38.575	0.86	1138.46	967.69	1309.23	0
R08	ILI	2024-04-21	1292	48.294	1.91	1302.12	1106.8	1497.44	0
R08	ILI	2024-04-28	741	27.698	1.07	843.15	716.68	969.62	0
R08	ILI	2024-05-05	1558	58.236	2.2	1536.83	1306.3	1767.35	0
R08	ILI	2024-05-12	475	17.755	1.78	479.98	407.98	551.98	0
R08	ILI	2024-05-19	1060	39.622	1.26	1166.39	991.44	1341.35	0
R08	ILI	2024-05-26	792	29.604	0.89	810.64	689.04	932.23	0
R08	ILI	2024-06-02	574	21.456	1.08	555.46	472.14	638.78	0
R08	ILI	2024-06-09	728	27.212	1.37	803.87	683.29	924.45	0
R08	ILI	2024-06-16	614	22.951	1.77	664.07	564.46	763.68	0
R08	ILI	2024-06-23	725	27.1	0.96	826.39	702.43	950.35	0
R08	ILI	2024-06-30	470	17.568	1.47	527.71	448.55	606.86	2
R08	ILI	2024-07-07	641	23.96	1.26	675.89	574.5	777.27	0
R08	ILI	2024-07-14	513	19.175	0.98	599.3	509.4	689.19	0
R08	ILI	2024-07-21	678	25.343	1.36	707.41	601.3	813.52	0
R08	ILI	2024-07-28	458	17.12	2.09	442.82	376.4	509.24	0
R08	ILI	2024-08-04	404	15.101	1.14	434.06	368.95	499.17	0
R08	ILI	2024-08-11	410	15.325	1.68	414.79	352.57	477.01	0
R08	ILI	2024-08-18	259	9.681	1.42	257.97	219.27	296.66	1
R08	ILI	2024-08-25	289	10.803	1.06	319.56	271.63	367.49	0
R08	ILI	2024-09-01	401	14.989	0.84	428.53	364.25	492.81	0
R08	ILI	2024-09-08	444	16.596	1.29	513.13	436.16	590.1	0
R08	ILI	2024-09-15	398	14.877	1.46	398.32	338.57	458.07	0
R08	ILI	2024-09-22	452	16.895	2.75	497.25	422.66	571.84	0
R08	ILI	2024-09-29	273	10.204	0.21	290.2	246.67	333.73	0
R08	ILI	2024-10-06	332	12.41	3.41	361.79	307.52	416.06	0
R08	ILI	2024-10-13	417	15.587	1.51	435.21	369.93	500.49	0
R08	ILI	2024-10-20	878	32.819	0.49	956.58	813.09	1100.06	0
R08	ILI	2024-10-27	542	20.259	1.91	583.98	496.38	671.58	0
R08	ILI	2024-11-03	993	37.117	3.11	1055.2	896.92	1213.48	0
R08	ILI	2024-11-10	504	18.839	1.27	567.46	482.34	652.57	0
R08	ILI	2024-11-17	978	36.557	1.47	1036.44	880.97	1191.9	0
R08	ILI	2024-11-24	1008	37.678	1.7	1070.72	910.11	1231.33	0
R08	ILI	2024-12-01	985	36.818	2.23	1080.13	918.11	1242.15	0
R08	ILI	2024-12-08	820	30.651	0.85	907.88	771.7	1044.07	0
R08	ILI	2024-12-15	930	34.762	0.7	994.57	845.39	1143.76	0
R08	ILI	2024-12-22	1436	53.676	1.51	1526.0	1297.1	1754.9	0
R08	ILI	2024-12-29	901	33.678	0.72	938.74	797.93	1079.55	0
R09	ILI	2023-01-01	4094	29.374	1.76	3978.43	3381.67	4575.19	0
R09	ILI	2023-01-08	7133	51.179	1.2	7198.51	6118.73	8278.29	0
R09	ILI	2023-01-15	8182	58.706	1.67	8890.78	7557.17	10224.4	0
R09	ILI	2023-01-22	6311	45.281	1.34	6686.64	5683.64	7689.63	0
R09	ILI	2023-01-29	7478	53.655	1.57	7940.09	6749.08	9131.11	0
R09	ILI	2023-02-05	12150	87.176	0.33	12620.65	10727.55	14513.74	0
R09	ILI	2023-02-12	5581	40.044	1.42	5664.88	4815.14	6514.61	0
R09	ILI	2023-02-19	9319	66.864	1.68	9682.28	8229.94	11134.63	0
R09	ILI	2023-02-26	4895	35.122	0.89	5332.24	4532.4	6132.07	0
R09	ILI	2023-03-05	5394	38.702	1.4	5448.05	4630.84	6265.25	0
R09	ILI	2023-03-12	4739	34.002	1.03	5058.97	4300.13	5817.82	0
R09	ILI	2023-03-19	4102	29.432	1.61	4261.31	3622.11	4900.5	0
R09	ILI	2023-03-26	5836	41.873	2.85	6241.98	5305.68	7178.28	0
R09	ILI	2023-04-02	5766	41.371	1.2	6299.09	5354.22	7243.95	0
R09	ILI	2023-04-09	9109	65.357	1.7	9923.7	8435.15	11412.26	0
R09	ILI	2023-04-16	5971	42.842	1.76	6223.58	5290.04	7157.12	0
R09	ILI	2023-04-23	4085	29.31	2.08	4373.79	3717.72	5029.86	0
R09	ILI	2023-04-30	6714	48.173	1.21	6727.69	5718.54	7736.84	0
R09	ILI	2023-05-07	4154	29.805	0.64	3984.12	3386.5	4581.74	0
R09	ILI	2023-05-14	6384	45.805	1.23	6265.9	5326.01	7205.78	0
R09	ILI	2023-05-21	4301	30.86	1.73	4354.45	3701.29	5007.62	0
R09	ILI	2023-05-28	3395	24.359	2.02	3519.09	2991.23	4046.96	0
R09	ILI	2023-06-04	5513	39.556	1.52	5905.18	5019.41	6790.96	0
R09	ILI	2023-06-11	3065	21.991	1.13	3291.46	2797.74	3785.18	0
R09	ILI	2023-06-18	3450	24.754	1.12	3519.91	2991.92	4047.9	0
R09	ILI	2023-06-25	3464	24.854	2.23	3695.38	3141.07	4249.69	0
R09	ILI	2023-07-02	3584	25.715	1.58	3589.9	3051.41	4128.38	0
R09	ILI	2023-07-09	3167	22.723	1.27	3262.55	2773.17	3751.93	0
R09	ILI	2023-07-16	2372	17.019	1.42	2633.09	2238.13	3028.06	0
R09	ILI	2023-07-23	2414	17.32	2.05	2517.91	2140.22	2895.59	0
R09	ILI	2023-07-30	2027	14.544	1.16	2131.97	1812.17	2451.76	0
R09	ILI	2023-08-06	1512	10.849	1.38	1669.83	1419.36	1920.31	0
R09	ILI	2023-08-13	847	6.077	2.64	804.57	683.88	925.25	0
R09	ILI	2023-08-20	1290	9.256	1.1	1329.19	1129.81	1528.57	0
R09	ILI	2023-08-27	2295	16.467	1.19	2400.04	2040.03	2760.05	0
R09	ILI	2023-09-03	1809	12.98	0.86	1956.59	1663.1	2250.08	0
R09	ILI	2023-09-10	1412	10.131	1.15	1540.63	1309.54	1771.73	0
R09	ILI	2023-09-17	1820	13.059	1.39	1889.31	1605.91	2172.71	0
R09	ILI	2023-09-24	1792	12.858	1.91	1973.51	1677.49	2269.54	0
R09	ILI	2023-10-01	2358	16.919	1.55	2766.95	2351.91	3181.99	0
R09	ILI	2023-10-08	1724	12.37	2.42	1979.02	1682.17	2275.87	0
R09	ILI	2023-10-15	2497	17.916	1.39	2600.98	2210.83	2991.12	0
R09	ILI	2023-10-22	2854	20.477	2.51	3072.34	2611.49	3533.2	0
R09	ILI	2023-10-29	3328	23.878	1.42	3441.26	2925.07	3957.45	0
R09	ILI	2023-11-05	2918	20.937	2.19	2829.84	2405.36	3254.31	0
R09	ILI	2023-11-12	3990	28.628	2.07	4150.2	3527.67	4772.74	0
R09	ILI	2023-11-19	3868	27.753	1.79	4075.54	3464.2	4686.87	0
R09	ILI	2023-11-26	5521	39.613	1.96	5401.62	4591.38	6211.86	0
R09	ILI	2023-12-03	4898	35.143	2.11	4703.13	3997.66	5408.6	0
R09	ILI	2023-12-10	6034	43.294	0.21	5874.08	4992.97	6755.2	0
R09	ILI	2023-12-17	5057	36.284	2.14	5470.32	4649.77	6290.87	0
R09	ILI	2023-12-24	5339	38.307	1.26	5564.53	4729.85	6399.21	0
R09	ILI	2023-12-31	4505	32.323	0.45	4751.93	4039.14	5464.71	0
R09	ILI	2024-01-07	8187	58.742	2.62	8712.74	7405.83	10019.65	2
R09	ILI	2024-01-14	9079	65.142	1.0	9271.61	7880.86	10662.35	0
R09	ILI	2024-01-21	5976	42.878	1.07	6233.9	5298.81	7168.98	0
R09	ILI	2024-01-28	9911	71.111	0.57	10930.5	9290.92	12570.07	0
R09	ILI	2024-02-04	7635	54.781	2.61	8084.64	6871.94	9297.34	0
R09	ILI	2024-02-11	11876	85.21	1.85	11090.09	9426.58	12753.61	0
R09	ILI	2024-02-18	6126	43.954	1.25	7006.11	5955.2	8057.03	0
R09	ILI	2024-02-25	7915	56.79	2.1	8621.14	7327.97	9914.31	0
R09	ILI	2024-03-03	4995	35.839	0.72	5083.87	4321.29	5846.45	0
R09	ILI	2024-03-10	6451	46.286	2.23	7100.08	6035.06	8165.09	0
R09	ILI	2024-03-17	5531	39.685	2.24	5616.08	4773.66	6458.49	0
R09	ILI	2024-03-24	4350	31.211	1.66	4491.32	3817.62	5165.02	0
R09	ILI	2024-03-31	4306	30.896	1.4	4692.63	3988.73	5396.52	0
R09	ILI	2024-04-07	4037	28.965	0.85	4116.23	3498.8	4733.67	0
R09	ILI	2024-04-14	6387	45.827	1.04	6569.19	5583.81	7554.56	0
R09	ILI	2024-04-21	3743	26.856	2.0	3629.51	3085.08	4173.94	0
R09	ILI	2024-04-28	6500	46.638	1.86	6747.37	5735.27	7759.48	0
R09	ILI	2024-05-05	4902	35.172	0.92	5185.35	4407.54	5963.15	0
R09	ILI	2024-05-12	5500	39.463	1.09	5668.75	4818.44	6519.06	0
R09	ILI	2024-05-19	4232	30.365	1.8	4681.93	3979.64	5384.22	0
R09	ILI	2024-05-26	4608	33.062	2.01	4948.97	4206.62	5691.31	0
R09	ILI	2024-06-02	2109	15.132	1.24	2222.34	1888.99	2555.7	0
R09	ILI	2024-06-09	5270	37.812	2.14	5247.92	4460.73	6035.1	0
R09	ILI	2024-06-16	5643	40.489	1.29	6057.05	5148.49	6965.61	0
R09	ILI	2024-06-23	2662	19.1	1.45	2745.68	2333.83	3157.53	0
R09	ILI	2024-06-30	4968	35.645	0.6	5112.2	4345.37	5879.03	0
R09	ILI	2024-07-07	2351	16.868	0.69	2617.78	2225.12	3010.45	0
R09	ILI	2024-07-14	2698	19.358	1.7	2994.38	2545.23	3443.54	0
R09	ILI	2024-07-21	1722	12.355	1.66	1876.25	1594.81	2157.69	0
R09	ILI	2024-07-28	2173	15.591	1.45	2405.85	2044.97	2766.72	1
R09	ILI	2024-08-04	2899	20.8	1.41	2885.72	2452.86	3318.58	0
R09	ILI	2024-08-11	2630	18.87	1.77	2934.68	2494.48	3374.89	0
R09	ILI	2024-08-18	2923	20.973	1.94	3141.35	2670.14	3612.55	0
R09	ILI	2024-08-25	1562	11.207	1.46	1562.65	1328.25	1797.05	0
R09	ILI	2024-09-01	2021	14.501	1.84	2014.61	1712.42	2316.81	1
R09	ILI	2024-09-08	2216	15.9	1.66	2524.5	2145.83	2903.18	0
R09	ILI	2024-09-15	1918	13.762	1.17	2179.86	1852.88	2506.83	0
R09	ILI	2024-09-22	1825	13.094	1.25	1880.28	1598.24	2162.33	0
R09	ILI	2024-09-29	1689	12.119	1.65	1680.92	1428.78	1933.05	0
R09	ILI	2024-10-06	2235	16.036	1.55	2301.11	1955.94	2646.27	0
R09	ILI	2024-10-13	3984	28.585	1.84	4294.16	3650.04	4938.29	0
R09	ILI	2024-10-20	2793	20.04	1.14	3091.65	2627.9	3555.39	0
R09	ILI	2024-10-27	3056	21.927	2.28	3054.25	2596.11	3512.39	0
R09	ILI	2024-11-03	4762	34.167	1.83	5088.07	4324.86	5851.28	0
R09	ILI	2024-11-10	5966	42.806	1.24	6894.33	5860.18	7928.48	0
R09	ILI	2024-11-17	4713	33.816	1.84	4590.95	3902.31	5279.6	0
R09	ILI	2024-11-24	4859	34.863	0.7	5310.75	4514.14	6107.36	0
R09	ILI	2024-12-01	6480	46.494	1.9	6855.76	5827.4	7884.13	0
R09	ILI	2024-12-08	5900	42.333	0.89	5699.08	4844.21	6553.94	0
R09	ILI	2024-12-15	6619	47.491	2.16	7092.2	6028.37	8156.03	0
R09	ILI	2024-12-22	4746	34.053	1.54	4820.45	4097.38	5543.51	0
R09	ILI	2024-12-29	8376	60.098	1.63	8568.72	7283.41	9854.03	0
R10	ILI	2023-01-01	5369	58.037	1.61	5575.95	4739.56	6412.35	0
R10	ILI	2023-01-08	3843	41.542	0.65	4121.69	3503.44	4739.95	0
R10	ILI	2023-01-15	7369	79.657	1.56	6632.1	5637.28	7626.92	0
R10	ILI	2023-01-22	10726	115.945	1.42	11635.86	9890.48	13381.24	0
R10	ILI	2023-01-29	6050	65.399	1.81	6709.56	5703.13	7716.0	0
R10	ILI	2023-02-05	3995	43.185	0.61	4232.9	3597.97	4867.84	1
R10	ILI	2023-02-12	6424	69.442	2.15	6812.57	5790.69	7834.46	0
R10	ILI	2023-02-19	4490	48.536	0.81	4473.2	3802.22	5144.18	3
R10	ILI	2023-02-26	6442	69.636	2.55	7020.34	5967.29	8073.39	0
R10	ILI	2023-03-05	4339	46.903	1.33	4940.82	4199.7	5681.95	0
R10	ILI	2023-03-12	5372	58.07	1.09	5581.54	4744.31	6418.77	0
R10	ILI	2023-03-19	3958	42.785	1.83	4070.79	3460.17	4681.41	0
R10	ILI	2023-03-26	3201	34.602	1.79	3441.72	2925.46	3957.98	0
R10	ILI	2023-04-02	4412	47.693	2.57	4773.2	4057.22	5489.18	0
R10	ILI	2023-04-09	3936	42.547	1.33	4041.37	3435.16	4647.58	0
R10	ILI	2023-04-16	2961	32.008	2.48	3077.99	2616.29	3539.69	0
R10	ILI	2023-04-23	5265	56.913	1.45	5504.04	4678.43	6329.64	0
R10	ILI	2023-04-30	4070	43.996	0.62	4624.55	3930.87	5318.24	0
R10	ILI	2023-05-07	4421	47.79	1.75	4689.56	3986.12	5392.99	0
R10	ILI	2023-05-14	3015	32.591	1.37	3172.86	2696.93	3648.79	0
R10	ILI	2023-05-21	3102	33.532	1.24	3277.84	2786.16	3769.52	1
R10	ILI	2023-05-28	3914	42.309	1.49	4009.05	3407.69	4610.4	0
R10	ILI	2023-06-04	1867	20.182	0.7	1948.93	1656.59	2241.28	0
R10	ILI	2023-06-11	2811	30.386	1.51	3100.97	2635.82	3566.12	0
R10	ILI	2023-06-18	1930	20.863	0.2	2299.42	1954.51	2644.33	0
R10	ILI	2023-06-25	1537	16.615	1.55	1639.88	1393.9	1885.87	0
R10	ILI	2023-07-02	1718	18.571	1.9	1925.94	1637.05	2214.83	0
R10	ILI	2023-07-09	2210	23.889	2.56	2414.15	2052.03	2776.28	0
R10	ILI	2023-07-16	1226	13.253	1.7	1179.03	1002.17	1355.88	0
R10	ILI	2023-07-23	1486	16.063	1.33	1492.67	1268.77	1716.57	0
R10	ILI	2023-07-30	850	9.188	2.24	991.38	842.67	1140.09	0
R10	ILI	2023-08-06	1608	17.382	2.97	1605.45	1364.64	1846.27	2
R10	ILI	2023-08-13	1282	13.858	1.2	1259.11	1070.24	1447.97	0
R10	ILI	2023-08-20	1537	16.615	1.73	1560.97	1326.83	1795.12	0
R10	ILI	2023-08-27	1355	14.647	1.71	1455.1	1236.83	1673.36	0
R10	ILI	2023-09-03	1180	12.755	1.96	1296.25	1101.81	1490.69	0
R10	ILI	2023-09-10	1725	18.647	1.51	1799.18	1529.3	2069.06	0
R10	ILI	2023-09-17	1381	14.928	1.93	1515.92	1288.53	1743.3	0
R10	ILI	2023-09-24	1807	19.533	1.31	1829.73	1555.27	2104.19	0
R10	ILI	2023-10-01	1092	11.804	0.6	1090.13	926.61	1253.64	0
R10	ILI	2023-10-08	812	8.777	0.7	899.14	764.27	1034.01	0
R10	ILI	2023-10-15	2402	25.965	1.95	2520.92	2142.78	2899.05	0
R10	ILI	2023-10-22	1378	14.896	2.02	1480.08	1258.07	1702.09	0
R10	ILI	2023-10-29	1621	17.523	1.97	1756.9	1493.36	2020.43	3
R10	ILI	2023-11-05	2748	29.705	0.41	2828.4	2404.14	3252.66	3
R10	ILI	2023-11-12	3240	35.024	1.91	3627.3	3083.21	4171.4	0
R10	ILI	2023-11-19	1714	18.528	2.33	1959.59	1665.65	2253.53	0
R10	ILI	2023-11-26	3099	33.499	0.54	3057.52	2598.89	3516.14	0
R10	ILI	2023-12-03	3181	34.386	1.31	3654.36	3106.21	4202.51	0
R10	ILI	2023-12-10	3865	41.78	1.95	4520.04	3842.03	5198.04	0
R10	ILI	2023-12-17	4278	46.244	1.91	4325.05	3676.3	4973.81	0
R10	ILI	2023-12-24	3826	41.358	1.28	4152.84	3529.92	4775.77	0
R10	ILI	2023-12-31	3000	32.429	1.08	3132.59	2662.7	3602.48	0
R10	ILI	2024-01-07	4156	44.925	1.42	4054.96	3446.71	4663.2	0
R10	ILI	2024-01-14	6169	66.685	1.31	6499.8	5524.83	7474.77	0
R10	ILI	2024-01-21	6129	66.253	2.47	5893.51	5009.48	6777.54	0
R10	ILI	2024-01-28	2844	30.743	1.69	3080.09	2618.07	3542.1	0
R10	ILI	2024-02-04	3619	39.12	0.84	3892.73	3308.82	4476.64	0
R10	ILI	2024-02-11	4966	53.681	0.88	5092.49	4328.62	5856.37	0
R10	ILI	2024-02-18	5223	56.459	1.48	5807.09	4936.03	6678.16	0
R10	ILI	2024-02-25	3262	35.261	0.2	3280.93	2788.79	3773.07	0
R10	ILI	2024-03-03	6656	71.95	2.14	6386.59	5428.6	7344.58	0
R10	ILI	2024-03-10	3277	35.423	0.65	3609.83	3068.36	4151.31	0
R10	ILI	2024-03-17	4918	53.162	1.46	5086.0	4323.1	5848.89	0
R10	ILI	2024-03-24	2687	29.046	1.75	2706.62	2300.62	3112.61	0
R10	ILI	2024-03-31	4726	51.087	1.95	4890.45	4156.88	5624.01	0
R10	ILI	2024-04-07	4358	47.109	1.79	4426.31	3762.36	5090.25	0
R10	ILI	2024-04-14	4914	53.119	0.2	4989.14	4240.77	5737.51	0
R10	ILI	2024-04-21	2935	31.727	1.08	3273.24	2782.25	3764.22	0
R10	ILI	2024-04-28	3111	33.629	2.11	3324.23	2825.6	3822.87	0
R10	ILI	2024-05-05	4283	46.298	1.69	4443.55	3777.02	5110.08	0
R10	ILI	2024-05-12	2717	29.37	0.93	2792.96	2374.01	3211.9	0
R10	ILI	2024-05-19	2958	31.975	1.57	3224.13	2740.51	3707.75	0
R10	ILI	2024-05-26	2443	26.408	2.94	2442.4	2076.04	2808.76	0
R10	ILI	2024-06-02	2603	28.138	0.85	2873.42	2442.41	3304.43	0
R10	ILI	2024-06-09	3076	33.251	0.58	3234.18	2749.05	3719.3	0
R10	ILI	2024-06-16	2589	27.986	1.24	2707.12	2301.05	3113.18	0
R10	ILI	2024-06-23	1553	16.788	0.84	1712.98	1456.03	1969.93	0
R10	ILI	2024-06-30	1827	19.749	1.68	1915.62	1628.28	2202.96	0
R10	ILI	2024-07-07	2506	27.089	0.93	2585.38	2197.57	2973.19	1
R10	ILI	2024-07-14	1722	18.614	2.13	1940.62	1649.53	2231.72	0
R10	ILI	2024-07-21	1116	12.064	1.71	1260.91	1071.78	1450.05	0
R10	ILI	2024-07-28	1376	14.874	1.39	1455.56	1237.22	1673.89	0
R10	ILI	2024-08-04	1128	12.193	1.39	1244.57	1057.88	1431.25	0
R10	ILI	2024-08-11	885	9.567	1.0	914.78	777.56	1052.0	0
R10	ILI	2024-08-18	1113	12.031	1.39	1185.37	1007.57	1363.18	1
R10	ILI	2024-08-25	1509	16.312	1.46	1588.95	1350.61	1827.29	1
R10	ILI	2024-09-01	1850	19.998	1.84	1985.44	1687.62	2283.26	0
R10	ILI	2024-09-08	1312	14.182	0.35	1428.3	1214.05	1642.54	0
R10	ILI	2024-09-15	897	9.696	1.2	933.08	793.12	1073.04	0
R10	ILI	2024-09-22	1383	14.95	1.7	1367.94	1162.75	1573.13	0
R10	ILI	2024-09-29	1508	16.301	0.86	1642.71	1396.31	1889.12	0
R10	ILI	2024-10-06	2159	23.338	1.19	2427.55	2063.42	2791.69	0
R10	ILI	2024-10-13	1941	20.982	2.39	2108.68	1792.38	2424.98	0
R10	ILI	2024-10-20	2400	25.943	1.98	2476.82	2105.3	2848.34	0
R10	ILI	2024-10-27	1897	20.506	2.7	1906.81	1620.78	2192.83	0
R10	ILI	2024-11-03	2652	28.667	1.19	2901.03	2465.87	3336.18	0
R10	ILI	2024-11-10	3864	41.769	0.23	3713.83	3156.76	4270.91	0
R10	ILI	2024-11-17	4040	43.671	1.82	4291.56	3647.82	4935.29	0
R10	ILI	2024-11-24	3124	33.77	1.7	3189.46	2711.04	3667.87	0
R10	ILI	2024-12-01	4662	50.395	1.82	4825.96	4102.06	5549.85	1
R10	ILI	2024-12-08	2724	29.446	2.15	2803.04	2382.58	3223.49	0
R10	ILI	2024-12-15	4468	48.298	1.28	4881.67	4149.42	5613.92	0
R10	ILI	2024-12-22	4324	46.741	1.5	4479.88	3807.9	5151.87	0
R10	ILI	2024-12-29	3999	43.228	0.21	4193.95	3564.86	4823.04	0
R01	HFMD	2023-01-01	539	4.324	1.34	552.54	469.66	635.42	0
R01	HFMD	2023-01-08	611	4.902	0.74	650.67	553.07	748.27	0
R01	HFMD	2023-01-15	739	5.929	1.4	799.72	679.76	919.68	0
R01	HFMD	2023-01-22	1033	8.287	2.54	1113.29	946.3	1280.28	0
R01	HFMD	2023-01-29	655	5.255	2.31	716.25	608.82	823.69	0
R01	HFMD	2023-02-05	1066	8.552	1.81	1088.2	924.97	1251.43	0
R01	HFMD	2023-02-12	831	6.667	2.31	980.21	833.18	1127.24	0
R01	HFMD	2023-02-19	591	4.741	2.15	624.27	530.63	717.91	0
R01	HFMD	2023-02-26	1575	12.636	0.98	1747.64	1485.5	2009.79	0
R01	HFMD	2023-03-05	1587	12.732	2.85	1785.2	1517.42	2052.98	0
R01	HFMD	2023-03-12	634	5.086	2.07	686.82	583.8	789.85	0
R01	HFMD	2023-03-19	1482	11.889	2.16	1673.29	1422.29	1924.28	0
R01	HFMD	2023-03-26	2550	20.458	2.68	2739.43	2328.52	3150.34	0
R01	HFMD	2023-04-02	2786	22.351	1.94	3099.58	2634.64	3564.52	0
R01	HFMD	2023-04-09	1701	13.646	1.95	1797.86	1528.18	2067.54	0
R01	HFMD	2023-04-16	2776	22.271	1.8	2849.87	2422.39	3277.35	0
R01	HFMD	2023-04-23	2364	18.965	1.88	2423.22	2059.74	2786.71	0
R01	HFMD	2023-04-30	3729	29.916	2.32	3526.04	2997.13	4054.95	0
R01	HFMD	2023-05-07	4212	33.791	1.52	4408.88	3747.54	5070.21	0
R01	HFMD	2023-05-14	3542	28.416	1.23	3614.18	3072.05	4156.31	0
R01	HFMD	2023-05-21	5309	42.592	2.0	5634.39	4789.23	6479.55	0
R01	HFMD	2023-05-28	3246	26.041	1.86	3251.89	2764.11	3739.67	0
R01	HFMD	2023-06-04	2010	16.125	2.28	2055.91	1747.52	2364.29	0
R01	HFMD	2023-06-11	2650	21.26	2.52	2830.91	2406.28	3255.55	0
R01	HFMD	2023-06-18	2861	22.953	2.76	2835.62	2410.28	3260.97	0
R01	HFMD	2023-06-25	4131	33.141	2.14	4043.71	3437.16	4650.27	0
R01	HFMD	2023-07-02	4331	34.746	2.58	4654.09	3955.97	5352.2	0
R01	HFMD	2023-07-09	5391	43.25	2.02	5629.43	4785.01	6473.84	0
R01	HFMD	2023-07-16	4130	33.133	2.21	4005.28	3404.49	4606.07	0
R01	HFMD	2023-07-23	2368	18.997	2.37	2410.64	2049.04	2772.23	0
R01	HFMD	2023-07-30	1265	10.149	2.45	1236.99	1051.44	1422.53	0
R01	HFMD	2023-08-06	3309	26.547	1.29	3521.92	2993.63	4050.2	0
R01	HFMD	2023-08-13	3622	29.058	1.84	3731.88	3172.1	4291.67	0
R01	HFMD	2023-08-20	1575	12.636	2.08	1740.07	1479.06	2001.08	0
R01	HFMD	2023-08-27	2155	17.289	1.48	2292.94	1949.0	2636.89	0
R01	HFMD	2023-09-03	4872	39.086	2.61	5275.68	4484.33	6067.03	0
R01	HFMD	2023-09-10	2776	22.271	1.85	2893.45	2459.43	3327.46	0
R01	HFMD	2023-09-17	1478	11.857	1.96	1521.14	1292.97	1749.31	0
R01	HFMD	2023-09-24	1344	10.782	2.54	1352.3	1149.45	1555.14	0
R01	HFMD	2023-10-01	2996	24.036	2.06	3354.63	2851.44	3857.83	0
R01	HFMD	2023-10-08	1911	15.331	1.27	2007.97	1706.77	2309.16	0
R01	HFMD	2023-10-15	2363	18.957	2.3	2450.44	2082.87	2818.0	0
R01	HFMD	2023-10-22	2403	19.278	2.31	2697.64	2292.99	3102.28	2
R01	HFMD	2023-10-29	2580	20.698	3.49	2593.57	2204.54	2982.61	0
R01	HFMD	2023-11-05	1096	8.793	1.33	1201.43	1021.21	1381.64	0
R01	HFMD	2023-11-12	412	3.305	2.63	449.75	382.28	517.21	0
R01	HFMD	2023-11-19	323	2.591	2.28	345.28	293.48	397.07	0
R01	HFMD	2023-11-26	621	4.982	3.13	718.27	610.53	826.01	0
R01	HFMD	2023-12-03	548	4.396	2.24	547.86	465.69	630.04	0
R01	HFMD	2023-12-10	954	7.654	1.4	1048.42	891.16	1205.68	0
R01	HFMD	2023-12-17	328	2.631	2.01	377.38	320.77	433.98	0
R01	HFMD	2023-12-24	721	5.784	1.1	804.62	683.93	925.31	0
R01	HFMD	2023-12-31	943	7.565	2.66	986.69	838.69	1134.69	0
R01	HFMD	2024-01-07	582	4.669	1.02	662.62	563.22	762.01	0
R01	HFMD	2024-01-14	1337	10.726	2.29	1467.42	1247.31	1687.54	0
R01	HFMD	2024-01-21	894	7.172	2.12	966.87	821.84	1111.9	0
R01	HFMD	2024-01-28	1240	9.948	1.97	1229.59	1045.15	1414.03	0
R01	HFMD	2024-02-04	641	5.142	3.29	617.72	525.06	710.38	1
R01	HFMD	2024-02-11	1111	8.913	1.77	1133.13	963.16	1303.1	0
R01	HFMD	2024-02-18	749	6.009	3.35	806.56	685.58	927.55	0
R01	HFMD	2024-02-25	1305	10.469	2.14	1307.01	1110.96	1503.06	3
R01	HFMD	2024-03-03	1387	11.127	2.69	1582.94	1345.5	1820.38	0
R01	HFMD	2024-03-10	2473	19.84	1.45	2552.24	2169.4	2935.08	0
R01	HFMD	2024-03-17	2368	18.997	1.13	2597.57	2207.94	2987.21	0
R01	HFMD	2024-03-24	1199	9.619	1.97	1307.93	1111.74	1504.11	0
R01	HFMD	2024-03-31	1708	13.703	2.22	1820.48	1547.41	2093.55	0
R01	HFMD	2024-04-07	2863	22.969	2.02	2875.84	2444.47	3307.22	0
R01	HFMD	2024-04-14	2193	17.593	1.88	2479.39	2107.48	2851.3	0
R01	HFMD	2024-04-21	2827	22.68	1.79	3166.98	2691.93	3642.02	0
R01	HFMD	2024-04-28	1678	13.462	2.13	1826.1	1552.18	2100.01	0
R01	HFMD	2024-05-05	1962	15.74	2.58	2204.54	1873.86	2535.23	0
R01	HFMD	2024-05-12	2197	17.626	1.23	2207.84	1876.66	2539.01	0
R01	HFMD	2024-05-19	3474	27.87	2.31	3417.96	2905.27	3930.66	0
R01	HFMD	2024-05-26	4052	32.507	1.97	4303.58	3658.04	4949.11	0
R01	HFMD	2024-06-02	3152	25.287	2.71	3258.83	2770.0	3747.65	0
R01	HFMD	2024-06-09	2346	18.821	1.93	2540.01	2159.01	2921.01	0
R01	HFMD	2024-06-16	5399	43.314	2.26	5660.77	4811.66	6509.89	0
R01	HFMD	2024-06-23	3301	26.482	2.96	3399.49	2889.56	3909.41	0
R01	HFMD	2024-06-30	3720	29.844	1.15	3880.93	3298.79	4463.07	0
R01	HFMD	2024-07-07	1779	14.272	2.8	1829.2	1554.82	2103.58	1
R01	HFMD	2024-07-14	4757	38.163	2.07	4948.7	4206.39	5691.0	0
R01	HFMD	2024-07-21	5232	41.974	2.2	5441.79	4625.52	6258.05	0
R01	HFMD	2024-07-28	3448	27.662	0.84	3229.09	2744.73	3713.46	0
R01	HFMD	2024-08-04	2743	22.006	0.56	2827.57	2403.44	3251.71	0
R01	HFMD	2024-08-11	5216	41.846	0.93	5555.58	4722.25	6388.92	0
R01	HFMD	2024-08-18	2551	20.466	2.0	2638.92	2243.09	3034.76	0
R01	HFMD	2024-08-25	5770	46.29	2.06	5914.33	5027.18	6801.48	0
R01	HFMD	2024-09-01	2363	18.957	2.97	2470.98	2100.33	2841.62	0
R01	HFMD	2024-09-08	3859	30.959	1.45	4319.14	3671.27	4967.02	0
R01	HFMD	2024-09-15	3089	24.782	3.02	3143.83	2672.26	3615.4	0
R01	HFMD	2024-09-22	1922	15.419	2.65	2042.23	1735.9	2348.57	0
R01	HFMD	2024-09-29	2233	17.914	1.62	2345.96	1994.07	2697.86	0
R01	HFMD	2024-10-06	1279	10.261	2.75	1235.07	1049.81	1420.33	0
R01	HFMD	2024-10-13	1501	12.042	2.68	1665.53	1415.7	1915.36	0
R01	HFMD	2024-10-20	1155	9.266	2.25	1255.09	1066.83	1443.36	0
R01	HFMD	2024-10-27	916	7.349	2.36	947.17	805.09	1089.24	0
R01	HFMD	2024-11-03	939	7.533	2.34	1077.89	916.21	1239.57	0
R01	HFMD	2024-11-10	675	5.415	3.33	744.42	632.76	856.08	0
R01	HFMD	2024-11-17	1498	12.018	2.57	1608.03	1366.82	1849.23	0
R01	HFMD	2024-11-24	1185	9.507	3.07	1199.53	1019.6	1379.46	0
R01	HFMD	2024-12-01	909	7.293	1.95	936.27	795.83	1076.71	0
R01	HFMD	2024-12-08	828	6.643	1.83	864.35	734.69	994.0	0
R01	HFMD	2024-12-15	522	4.188	1.62	565.7	480.85	650.56	0
R01	HFMD	2024-12-22	1121	8.993	2.17	1256.04	1067.63	1444.44	0
R01	HFMD	2024-12-29	1085	8.704	2.05	1157.72	984.06	1331.37	0
R02	HFMD	2023-01-01	236	5.793	2.54	261.61	222.36	300.85	0
R02	HFMD	2023-01-08	145	3.559	1.76	171.05	145.39	196.71	0
R02	HFMD	2023-01-15	226	5.547	1.55	247.17	210.1	284.25	0
R02	HFMD	2023-01-22	247	6.063	3.3	258.33	219.58	297.08	0
R02	HFMD	2023-01-29	204	5.007	3.08	226.9	192.87	260.94	0
R02	HFMD	2023-02-05	386	9.475	1.86	399.46	339.54	459.38	0
R02	HFMD	2023-02-12	371	9.106	1.69	369.15	313.78	424.52	0
R02	HFMD	2023-02-19	462	11.34	2.5	478.01	406.31	549.71	0
R02	HFMD	2023-02-26	455	11.168	1.57	444.12	377.5	510.74	0
R02	HFMD	2023-03-05	605	14.85	2.83	688.64	585.34	791.94	0
R02	HFMD	2023-03-12	528	12.96	2.35	576.43	489.97	662.9	0
R02	HFMD	2023-03-19	408	10.015	1.28	423.33	359.83	486.83	0
R02	HFMD	2023-03-26	903	22.165	1.15	897.24	762.65	1031.82	0
R02	HFMD	2023-04-02	335	8.223	1.94	358.39	304.63	412.15	0
R02	HFMD	2023-04-09	1138	27.933	1.94	1223.14	1039.67	1406.61	0
R02	HFMD	2023-04-16	1351	33.161	1.83	1540.35	1309.3	1771.41	0
R02	HFMD	2023-04-23	1184	29.062	1.68	1209.63	1028.18	1391.07	2
R02	HFMD	2023-04-30	676	16.593	2.91	748.35	636.1	860.61	0
R02	HFMD	2023-05-07	930	22.827	1.7	960.53	816.45	1104.61	0
R02	HFMD	2023-05-14	518	12.715	1.67	574.75	488.54	660.96	0
R02	HFMD	2023-05-21	605	14.85	1.0	667.27	567.18	767.36	0
R02	HFMD	2023-05-28	1539	37.776	1.68	1721.07	1462.91	1979.23	0
R02	HFMD	2023-06-04	871	21.379	2.0	863.18	733.71	992.66	0
R02	HFMD	2023-06-11	1263	31.001	1.65	1331.21	1131.53	1530.89	0
R02	HFMD	2023-06-18	1071	26.288	1.98	1060.78	901.66	1219.9	0
R02	HFMD	2023-06-25	793	19.465	1.5	874.26	743.12	1005.39	0
R02	HFMD	2023-07-02	1068	26.215	2.32	1086.93	923.89	1249.96	0
R02	HFMD	2023-07-09	1666	40.893	2.41	1715.06	1457.8	1972.32	3
R02	HFMD	2023-07-16	648	15.905	1.96	724.64	615.95	833.34	0
R02	HFMD	2023-07-23	1078	26.46	2.65	1179.46	1002.54	1356.38	0
R02	HFMD	2023-07-30	748	18.36	2.15	766.52	651.54	881.5	0
R02	HFMD	2023-08-06	1390	34.118	2.43	1528.23	1298.99	1757.46	0
R02	HFMD	2023-08-13	663	16.274	2.68	742.85	631.42	854.27	0
R02	HFMD	2023-08-20	768	18.851	2.33	795.52	676.19	914.85	0
R02	HFMD	2023-08-27	885	21.723	2.86	934.33	794.18	1074.48	2
R02	HFMD	2023-09-03	885	21.723	0.66	918.54	780.76	1056.33	0
R02	HFMD	2023-09-10	924	22.68	2.18	1012.67	860.77	1164.57	0
R02	HFMD	2023-09-17	671	16.47	2.75	720.96	612.82	829.1	0
R02	HFMD	2023-09-24	823	20.201	1.54	912.57	775.68	1049.45	0
R02	HFMD	2023-10-01	643	15.783	1.72	671.69	570.94	772.44	0
R02	HFMD	2023-10-08	332	8.149	2.95	370.2	314.67	425.74	0
R02	HFMD	2023-10-15	270	6.627	1.53	261.28	222.08	300.47	0
R02	HFMD	2023-10-22	364	8.935	1.11	363.9	309.31	418.48	0
R02	HFMD	2023-10-29	440	10.8	2.2	468.36	398.11	538.61	0
R02	HFMD	2023-11-05	276	6.775	1.34	324.91	276.17	373.65	0
R02	HFMD	2023-11-12	419	10.285	3.74	477.41	405.8	549.02	0
R02	HFMD	2023-11-19	264	6.48	1.82	271.96	231.16	312.75	0
R02	HFMD	2023-11-26	306	7.511	2.17	318.79	270.97	366.61	0
R02	HFMD	2023-12-03	286	7.02	1.96	293.21	249.23	337.19	0
R02	HFMD	2023-12-10	170	4.173	0.85	181.42	154.21	208.63	0
R02	HFMD	2023-12-17	347	8.517	2.03	369.15	313.78	424.53	0
R02	HFMD	2023-12-24	215	5.277	2.42	232.07	197.26	266.88	0
R02	HFMD	2023-12-31	233	5.719	2.9	251.59	213.85	289.33	0
R02	HFMD	2024-01-07	225	5.523	1.98	242.07	205.76	278.38	0
R02	HFMD	2024-01-14	181	4.443	2.58	179.78	152.81	206.75	0
R02	HFMD	2024-01-21	257	6.308	2.91	266.34	226.39	306.29	0
R02	HFMD	2024-01-28	298	7.315	2.49	317.65	270.0	365.29	0
R02	HFMD	2024-02-04	236	5.793	1.41	256.68	218.18	295.18	0
R02	HFMD	2024-02-11	292	7.167	1.77	329.81	280.34	379.29	0
R02	HFMD	2024-02-18	451	11.07	1.34	479.29	407.4	551.18	0
R02	HFMD	2024-02-25	385	9.45	3.02	371.82	316.04	427.59	0
R02	HFMD	2024-03-03	299	7.339	2.62	316.21	268.78	363.64	0
R02	HFMD	2024-03-10	316	7.756	1.78	321.3	273.11	369.5	0
R02	HFMD	2024-03-17	228	5.596	2.32	250.5	212.93	288.08	2
R02	HFMD	2024-03-24	557	13.672	1.52	600.84	510.71	690.97	0
R02	HFMD	2024-03-31	624	15.316	1.84	694.2	590.07	798.33	0
R02	HFMD	2024-04-07	675	16.568	2.94	720.23	612.19	828.26	0
R02	HFMD	2024-04-14	873	21.428	2.87	906.72	770.72	1042.73	0
R02	HFMD	2024-04-21	1515	37.186	2.19	1725.33	1466.53	1984.13	0
R02	HFMD	2024-04-28	692	16.986	1.78	656.54	558.06	755.02	0
R02	HFMD	2024-05-05	1290	31.664	0.65	1443.89	1227.31	1660.48	0
R02	HFMD	2024-05-12	1359	33.357	1.32	1484.01	1261.4	1706.61	0
R02	HFMD	2024-05-19	666	16.347	0.77	720.98	612.83	829.13	0
R02	HFMD	2024-05-26	1328	32.596	0.73	1473.97	1252.87	1695.06	0
R02	HFMD	2024-06-02	790	19.391	2.05	801.91	681.62	922.2	0
R02	HFMD	2024-06-09	1354	33.235	1.75	1399.51	1189.58	1609.43	0
R02	HFMD	2024-06-16	807	19.808	1.43	827.7	703.54	951.85	0
R02	HFMD	2024-06-23	1444	35.444	1.36	1430.74	1216.13	1645.36	0
R02	HFMD	2024-06-30	1163	28.546	1.7	1235.8	1050.43	1421.17	0
R02	HFMD	2024-07-07	1386	34.02	1.78	1641.49	1395.27	1887.72	0
R02	HFMD	2024-07-14	858	21.06	1.64	817.3	694.7	939.89	0
R02	HFMD	2024-07-21	1416	34.756	2.0	1543.48	1311.96	1775.01	0
R02	HFMD	2024-07-28	1268	31.124	1.79	1424.22	1210.59	1637.85	0
R02	HFMD	2024-08-04	975	23.932	2.25	968.97	823.62	1114.31	0
R02	HFMD	2024-08-11	1001	24.57	2.07	1068.55	908.26	1228.83	0
R02	HFMD	2024-08-18	970	23.809	1.36	937.55	796.92	1078.19	0
R02	HFMD	2024-08-25	934	22.926	2.63	940.63	799.53	1081.72	0
R02	HFMD	2024-09-01	924	22.68	2.85	1015.99	863.59	1168.39	0
R02	HFMD	2024-09-08	496	12.175	1.41	514.5	437.33	591.68	0
R02	HFMD	2024-09-15	362	8.885	2.67	363.83	309.25	418.4	0
R02	HFMD	2024-09-22	433	10.628	2.84	441.24	375.06	507.43	0
R02	HFMD	2024-09-29	416	10.211	2.39	423.48	359.96	487.0	0
R02	HFMD	2024-10-06	635	15.586	1.55	651.61	553.87	749.36	0
R02	HFMD	2024-10-13	697	17.108	1.43	746.71	634.71	858.72	0
R02	HFMD	2024-10-20	491	12.052	2.01	506.66	430.66	582.65	0
R02	HFMD	2024-10-27	276	6.775	1.49	317.38	269.77	364.99	0
R02	HFMD	2024-11-03	189	4.639	1.8	208.89	177.55	240.22	0
R02	HFMD	2024-11-10	698	17.133	0.89	707.59	601.45	813.73	0
R02	HFMD	2024-11-17	391	9.597	2.91	410.49	348.92	472.06	0
R02	HFMD	2024-11-24	272	6.676	2.54	280.22	238.19	322.26	0
R02	HFMD	2024-12-01	325	7.977	0.67	353.61	300.57	406.65	0
R02	HFMD	2024-12-08	104	2.553	1.14	109.94	93.45	126.43	0
R02	HFMD	2024-12-15	231	5.67	2.4	239.76	203.79	275.72	0
R02	HFMD	2024-12-22	329	8.075	1.68	359.23	305.34	413.11	0
R02	HFMD	2024-12-29	401	9.843	1.57	432.63	367.74	497.53	0
R03	HFMD	2023-01-01	96	4.685	1.57	105.64	89.8	121.49	0
R03	HFMD	2023-01-08	138	6.735	1.75	139.22	118.33	160.1	0
R03	HFMD	2023-01-15	156	7.614	1.8	167.64	142.5	192.79	1
R03	HFMD	2023-01-22	83	4.051	1.25	87.99	74.79	101.19	0
R03	HFMD	2023-01-29	98	4.783	0.96	93.87	79.79	107.96	0
R03	HFMD	2023-02-05	130	6.345	1.93	147.79	125.62	169.96	0
R03	HFMD	2023-02-12	82	4.002	1.98	85.25	72.46	98.03	0
R03	HFMD	2023-02-19	187	9.126	2.33	209.87	178.39	241.35	0
R03	HFMD	2023-02-26	229	11.176	1.94	238.08	202.36	273.79	0
R03	HFMD	2023-03-05	236	11.518	2.59	246.78	209.76	283.79	0
R03	HFMD	2023-03-12	275	13.421	1.28	280.71	238.6	322.81	0
R03	HFMD	2023-03-19	311	15.178	1.56	362.35	308.0	416.7	0
R03	HFMD	2023-03-26	232	11.323	2.92	253.94	215.85	292.03	0
R03	HFMD	2023-04-02	227	11.079	1.51	230.47	195.9	265.05	0
R03	HFMD	2023-04-09	156	7.614	1.08	177.47	150.85	204.1	0
R03	HFMD	2023-04-16	507	24.744	2.07	581.11	493.94	668.27	0
R03	HFMD	2023-04-23	528	25.769	2.25	551.8	469.03	634.57	0
R03	HFMD	2023-04-30	489	23.865	2.13	532.97	453.02	612.91	0
R03	HFMD	2023-05-07	394	19.229	1.94	415.21	352.93	477.5	0
R03	HFMD	2023-05-14	407	19.863	2.05	407.03	345.98	468.09	0
R03	HFMD	2023-05-21	592	28.892	2.97	629.7	535.25	724.16	0
R03	HFMD	2023-05-28	864	42.167	3.26	942.99	801.54	1084.44	0
R03	HFMD	2023-06-04	572	27.916	1.31	636.83	541.3	732.35	0
R03	HFMD	2023-06-11	525	25.622	2.01	528.63	449.33	607.92	0
R03	HFMD	2023-06-18	497	24.256	2.76	587.88	499.7	676.07	0
R03	HFMD	2023-06-25	485	23.67	1.92	481.07	408.91	553.23	0
R03	HFMD	2023-07-02	586	28.599	1.44	621.8	528.53	715.07	0
R03	HFMD	2023-07-09	408	19.912	1.66	408.1	346.89	469.32	0
R03	HFMD	2023-07-16	429	20.937	2.13	453.95	385.86	522.04	0
R03	HFMD	2023-07-23	396	19.327	1.65	438.18	372.45	503.9	0
R03	HFMD	2023-07-30	470	22.938	2.18	509.39	432.98	585.79	0
R03	HFMD	2023-08-06	481	23.475	1.88	511.89	435.11	588.67	0
R03	HFMD	2023-08-13	481	23.475	2.47	493.0	419.05	566.95	0
R03	HFMD	2023-08-20	402	19.619	1.6	415.41	353.1	477.72	0
R03	HFMD	2023-08-27	280	13.665	1.77	306.06	260.15	351.97	0
R03	HFMD	2023-09-03	351	17.13	2.73	354.39	301.23	407.55	0
R03	HFMD	2023-09-10	435	21.23	1.98	460.56	391.48	529.65	0
R03	HFMD	2023-09-17	309	15.081	1.94	302.97	257.53	348.42	0
R03	HFMD	2023-09-24	440	21.474	2.08	422.09	358.77	485.4	0
R03	HFMD	2023-10-01	284	13.86	1.62	313.53	266.5	360.55	0
R03	HFMD	2023-10-08	303	14.788	2.11	331.14	281.47	380.81	0
R03	HFMD	2023-10-15	218	10.639	2.02	230.6	196.01	265.19	0
R03	HFMD	2023-10-22	210	10.249	1.4	224.27	190.63	257.92	0
R03	HFMD	2023-10-29	106	5.173	2.31	111.29	94.6	127.99	0
R03	HFMD	2023-11-05	86	4.197	2.7	91.06	77.4	104.72	0
R03	HFMD	2023-11-12	184	8.98	1.34	195.56	166.23	224.9	0
R03	HFMD	2023-11-19	155	7.565	2.09	164.68	139.97	189.38	0
R03	HFMD	2023-11-26	131	6.393	2.76	143.94	122.35	165.54	0
R03	HFMD	2023-12-03	190	9.273	1.43	203.51	172.98	234.04	0
R03	HFMD	2023-12-10	96	4.685	2.67	104.09	88.48	119.7	0
R03	HFMD	2023-12-17	81	3.953	1.69	88.15	74.93	101.37	0
R03	HFMD	2023-12-24	111	5.417	2.31	118.6	100.81	136.39	0
R03	HFMD	2023-12-31	218	10.639	2.52	223.82	190.25	257.4	0
R03	HFMD	2024-01-07	109	5.32	2.14	108.93	92.59	125.27	0
R03	HFMD	2024-01-14	152	7.418	0.59	160.73	136.62	184.84	0
R03	HFMD	2024-01-21	196	9.566	3.35	194.05	164.94	223.16	0
R03	HFMD	2024-01-28	103	5.027	2.0	107.58	91.44	123.71	0
R03	HFMD	2024-02-04	156	7.614	1.36	157.9	134.22	181.59	0
R03	HFMD	2024-02-11	194	9.468	1.73	223.14	189.67	256.61	0
R03	HFMD	2024-02-18	263	12.836	1.71	252.22	214.39	290.06	0
R03	HFMD	2024-02-25	275	13.421	0.8	310.98	264.33	357.62	0
R03	HFMD	2024-03-03	311	15.178	2.46	348.28	296.04	400.52	0
R03	HFMD	2024-03-10	292	14.251	2.59	285.14	242.37	327.91	0
R03	HFMD	2024-03-17	246	12.006	1.88	243.36	206.86	279.86	0
R03	HFMD	2024-03-24	376	18.351	2.89	409.53	348.1	470.96	0
R03	HFMD	2024-03-31	328	16.008	2.04	342.99	291.54	394.44	0
R03	HFMD	2024-04-07	222	10.835	1.84	238.21	202.48	273.95	0
R03	HFMD	2024-04-14	413	20.156	2.83	447.63	380.49	514.78	0
R03	HFMD	2024-04-21	554	27.038	1.86	583.5	495.98	671.03	2
R03	HFMD	2024-04-28	387	18.887	1.61	402.6	342.21	462.99	0
R03	HFMD	2024-05-05	381	18.595	2.51	435.54	370.21	500.87	0
R03	HFMD	2024-05-12	256	12.494	1.43	255.73	217.37	294.09	0
R03	HFMD	2024-05-19	599	29.234	0.91	697.48	592.86	802.11	0
R03	HFMD	2024-05-26	950	46.364	1.8	1011.07	859.41	1162.73	1
R03	HFMD	2024-06-02	314	15.325	2.19	333.11	283.14	383.07	0
R03	HFMD	2024-06-09	548	26.745	1.62	521.74	443.48	600.0	0
R03	HFMD	2024-06-16	337	16.447	2.64	334.52	284.34	384.7	0
R03	HFMD	2024-06-23	990	48.316	2.78	965.38	820.57	1110.19	0
R03	HFMD	2024-06-30	449	21.913	1.93	450.42	382.86	517.99	0
R03	HFMD	2024-07-07	593	28.941	2.45	633.64	538.59	728.68	0
R03	HFMD	2024-07-14	570	27.819	3.2	648.93	551.59	746.27	0
R03	HFMD	2024-07-21	832	40.605	1.83	887.6	754.46	1020.74	0
R03	HFMD	2024-07-28	549	26.794	2.11	559.65	475.7	643.6	0
R03	HFMD	2024-08-04	424	20.693	2.55	449.34	381.94	516.74	0
R03	HFMD	2024-08-11	653	31.869	2.48	692.46	588.59	796.33	0
R03	HFMD	2024-08-18	530	25.866	2.24	576.52	490.04	662.99	0
R03	HFMD	2024-08-25	290	14.153	2.0	298.51	253.73	343.28	1
R03	HFMD	2024-09-01	480	23.426	1.29	487.24	414.15	560.33	0
R03	HFMD	2024-09-08	451	22.011	1.37	444.99	378.24	511.73	0
R03	HFMD	2024-09-15	416	20.303	2.84	403.72	343.16	464.28	0
R03	HFMD	2024-09-22	215	10.493	2.35	229.41	195.0	263.82	0
R03	HFMD	2024-09-29	288	14.056	1.18	298.44	253.67	343.2	0
R03	HFMD	2024-10-06	221	10.786	2.49	233.26	198.27	268.24	0
R03	HFMD	2024-10-13	285	13.909	2.01	291.8	248.03	335.57	0
R03	HFMD	2024-10-20	159	7.76	1.01	170.17	144.65	195.7	0
R03	HFMD	2024-10-27	218	10.639	1.72	229.61	195.17	264.05	0
R03	HFMD	2024-11-03	300	14.641	2.91	330.19	280.66	379.72	0
R03	HFMD	2024-11-10	167	8.15	1.63	176.01	149.61	202.41	0
R03	HFMD	2024-11-17	214	10.444	2.28	242.39	206.03	278.75	0
R03	HFMD	2024-11-24	109	5.32	2.56	112.18	95.35	129.0	0
R03	HFMD	2024-12-01	124	6.052	1.08	139.84	118.86	160.81	0
R03	HFMD	2024-12-08	191	9.322	2.27	221.0	187.85	254.15	0
R03	HFMD	2024-12-15	128	6.247	3.64	145.34	123.53	167.14	0
R03	HFMD	2024-12-22	69	3.368	1.73	75.06	63.8	86.31	0
R03	HFMD	2024-12-29	184	8.98	1.68	200.35	170.3	230.4	0
R04	HFMD	2023-01-01	1476	7.761	1.48	1593.15	1354.18	1832.12	0
R04	HFMD	2023-01-08	1258	6.615	2.3	1324.42	1125.76	1523.08	0
R04	HFMD	2023-01-15	946	4.974	1.77	1028.08	873.87	1182.29	0
R04	HFMD	2023-01-22	1490	7.834	2.73	1588.31	1350.06	1826.56	0
R04	HFMD	2023-01-29	1075	5.652	2.42	1177.99	1001.29	1354.69	0
R04	HFMD	2023-02-05	1240	6.52	1.54	1359.42	1155.51	1563.33	0
R04	HFMD	2023-02-12	1638	8.613	1.42	1748.91	1486.58	2011.25	0
R04	HFMD	2023-02-19	2177	11.447	2.92	2321.11	1972.95	2669.28	0
R04	HFMD	2023-02-26	1509	7.934	2.35	1653.17	1405.19	1901.14	0
R04	HFMD	2023-03-05	1128	5.931	2.68	1147.18	975.1	1319.26	0
R04	HFMD	2023-03-12	1967	10.343	1.45	2162.85	1838.42	2487.28	0
R04	HFMD	2023-03-19	2499	13.14	3.5	2400.89	2040.76	2761.02	0
R04	HFMD	2023-03-26	2356	12.388	2.54	2183.17	1855.7	2510.65	0
R04	HFMD	2023-04-02	3641	19.144	1.84	3827.95	3253.75	4402.14	0
R04	HFMD	2023-04-09	4244	22.315	1.97	4726.34	4017.39	5435.29	0
R04	HFMD	2023-04-16	3408	17.919	1.12	3702.9	3147.46	4258.33	0
R04	HFMD	2023-04-23	6869	36.117	2.85	6968.11	5922.89	8013.33	0
R04	HFMD	2023-04-30	10491	55.162	1.34	11176.64	9500.15	12853.14	0
R04	HFMD	2023-05-07	7354	38.667	1.44	7923.63	6735.08	9112.17	0
R04	HFMD	2023-05-14	4953	26.043	3.26	4735.19	4024.91	5445.46	0
R04	HFMD	2023-05-21	5624	29.571	2.72	6234.1	5298.98	7169.21	0
R04	HFMD	2023-05-28	4963	26.096	2.14	5506.42	4680.46	6332.38	0
R04	HFMD	2023-06-04	4129	21.71	2.12	4434.18	3769.05	5099.31	0
R04	HFMD	2023-06-11	3124	16.426	1.9	3467.51	2947.38	3987.63	0
R04	HFMD	2023-06-18	5761	30.291	2.28	5890.06	5006.55	6773.57	2
R04	HFMD	2023-06-25	5621	29.555	2.27	5815.67	4943.32	6688.02	0
R04	HFMD	2023-07-02	4613	24.255	1.74	5109.27	4342.88	5875.66	0
R04	HFMD	2023-07-09	6957	36.58	1.53	7327.53	6228.4	8426.66	0
R04	HFMD	2023-07-16	4623	24.308	2.0	4930.93	4191.29	5670.56	0
R04	HFMD	2023-07-23	4351	22.878	1.25	4542.53	3861.15	5223.91	0
R04	HFMD	2023-07-30	4873	25.622	0.7	5263.94	4474.35	6053.53	0
R04	HFMD	2023-08-06	2924	15.374	1.51	2903.12	2467.65	3338.59	0
R04	HFMD	2023-08-13	7294	38.352	2.81	8367.38	7112.28	9622.49	0
R04	HFMD	2023-08-20	3033	15.948	1.55	3315.42	2818.11	3812.74	0
R04	HFMD	2023-08-27	3656	19.223	2.54	3700.86	3145.73	4255.99	0
R04	HFMD	2023-09-03	5124	26.942	2.02	5304.37	4508.71	6100.02	0
R04	HFMD	2023-09-10	2976	15.648	1.59	3122.91	2654.47	3591.35	0
R04	HFMD	2023-09-17	4033	21.206	2.38	4331.29	3681.6	4980.99	0
R04	HFMD	2023-09-24	3081	16.2	1.94	3343.46	2841.94	3844.97	0
R04	HFMD	2023-10-01	3593	18.892	2.55	3925.26	3336.47	4514.05	0
R04	HFMD	2023-10-08	1444	7.593	2.66	1512.54	1285.66	1739.42	0
R04	HFMD	2023-10-15	3332	17.52	0.8	3579.24	3042.35	4116.13	0
R04	HFMD	2023-10-22	2537	13.34	1.67	2950.73	2508.12	3393.34	0
R04	HFMD	2023-10-29	1488	7.824	1.83	1724.46	1465.79	1983.13	0
R04	HFMD	2023-11-05	1586	8.339	3.03	1808.41	1537.15	2079.67	0
R04	HFMD	2023-11-12	2061	10.837	1.69	2101.6	1786.36	2416.84	0
R04	HFMD	2023-11-19	2116	11.126	1.81	2364.32	2009.68	2718.97	0
R04	HFMD	2023-11-26	1197	6.294	1.02	1286.14	1093.22	1479.06	0
R04	HFMD	2023-12-03	969	5.095	1.56	1110.11	943.59	1276.62	0
R04	HFMD	2023-12-10	1237	6.504	2.1	1390.26	1181.72	1598.8	0
R04	HFMD	2023-12-17	735	3.865	1.56	766.8	651.78	881.82	0
R04	HFMD	2023-12-24	1713	9.007	2.44	1908.06	1621.85	2194.27	0
R04	HFMD	2023-12-31	808	4.248	3.37	822.1	698.78	945.41	0
R04	HFMD	2024-01-07	1217	6.399	2.47	1295.83	1101.46	1490.21	0
R04	HFMD	2024-01-14	515	2.708	1.16	528.83	449.5	608.15	0
R04	HFMD	2024-01-21	1671	8.786	1.98	1782.54	1515.16	2049.92	0
R04	HFMD	2024-01-28	1855	9.754	2.15	1974.06	1677.96	2270.17	0
R04	HFMD	2024-02-04	761	4.001	2.21	736.76	626.24	847.27	0
R04	HFMD	2024-02-11	1034	5.437	1.14	1181.87	1004.59	1359.15	3
R04	HFMD	2024-02-18	1666	8.76	1.83	1771.36	1505.65	2037.06	1
R04	HFMD	2024-02-25	1776	9.338	1.67	1985.89	1688.01	2283.77	0
R04	HFMD	2024-03-03	1475	7.756	3.13	1647.33	1400.23	1894.43	0
R04	HFMD	2024-03-10	3136	16.489	1.84	3422.53	2909.15	3935.91	0
R04	HFMD	2024-03-17	2066	10.863	1.59	2290.37	1946.82	2633.93	0
R04	HFMD	2024-03-24	2430	12.777	1.95	2488.07	2114.86	2861.28	0
R04	HFMD	2024-03-31	3184	16.742	2.04	3567.6	3032.46	4102.75	0
R04	HFMD	2024-04-07	3877	20.385	1.2	3780.14	3213.12	4347.16	0
R04	HFMD	2024-04-14	1589	8.355	3.24	1711.97	1455.17	1968.76	0
R04	HFMD	2024-04-21	5824	30.623	1.44	6219.5	5286.58	7152.43	0
R04	HFMD	2024-04-28	3889	20.448	2.01	4261.7	3622.44	4900.95	0
R04	HFMD	2024-05-05	5029	26.443	1.23	5392.12	4583.31	6200.94	0
R04	HFMD	2024-05-12	4912	25.827	1.99	4807.94	4086.75	5529.13	0
R04	HFMD	2024-05-19	5521	29.029	2.03	5778.73	4911.92	6645.54	0
R04	HFMD	2024-05-26	3988	20.969	0.89	4243.23	3606.75	4879.72	0
R04	HFMD	2024-06-02	4975	26.159	1.4	5485.87	4662.99	6308.75	0
R04	HFMD	2024-06-09	5622	29.561	1.3	5860.39	4981.33	6739.44	0
R04	HFMD	2024-06-16	6295	33.099	1.87	6558.52	5574.74	7542.3	0
R04	HFMD	2024-06-23	3106	16.331	2.07	3383.61	2876.07	3891.15	0
R04	HFMD	2024-06-30	5478	28.803	2.96	5547.55	4715.42	6379.69	2
R04	HFMD	2024-07-07	4542	23.882	0.49	4867.03	4136.98	5597.09	0
R04	HFMD	2024-07-14	10998	57.828	2.09	11967.3	10172.2	13762.39	0
R04	HFMD	2024-07-21	3707	19.491	2.25	3675.61	3124.27	4226.95	1
R04	HFMD	2024-07-28	4898	25.754	1.7	4794.97	4075.72	5514.21	0
R04	HFMD	2024-08-04	5266	27.689	2.89	5629.91	4785.43	6474.4	0
R04	HFMD	2024-08-11	6885	36.201	2.23	7972.16	6776.34	9167.98	0
R04	HFMD	2024-08-18	3752	19.728	2.97	4023.78	3420.21	4627.34	2
R04	HFMD	2024-08-25	4774	25.102	2.67	4921.76	4183.5	5660.02	0
R04	HFMD	2024-09-01	4873	25.622	2.26	5307.62	4511.48	6103.77	0
R04	HFMD	2024-09-08	2542	13.366	2.28	2832.23	2407.39	3257.06	0
R04	HFMD	2024-09-15	3284	17.267	1.91	3464.6	2944.91	3984.29	0
R04	HFMD	2024-09-22	2541	13.361	1.88	2737.7	2327.04	3148.35	0
R04	HFMD	2024-09-29	2961	15.569	1.28	3032.68	2577.78	3487.58	0
R04	HFMD	2024-10-06	3433	18.051	2.22	4013.49	3411.47	4615.52	0
R04	HFMD	2024-10-13	2446	12.861	1.91	2454.94	2086.7	2823.18	1
R04	HFMD	2024-10-20	1290	6.783	1.74	1419.46	1206.54	1632.37	0
R04	HFMD	2024-10-27	2311	12.151	1.22	2589.15	2200.78	2977.52	0
R04	HFMD	2024-11-03	1720	9.044	1.08	1829.05	1554.69	2103.41	0
R04	HFMD	2024-11-10	2346	12.335	2.64	2379.95	2022.96	2736.95	0
R04	HFMD	2024-11-17	2157	11.342	2.9	2134.64	1814.44	2454.83	0
R04	HFMD	2024-11-24	1113	5.852	2.38	1250.23	1062.69	1437.76	0
R04	HFMD	2024-12-01	1318	6.93	1.58	1453.42	1235.41	1671.43	0
R04	HFMD	2024-12-08	1115	5.863	1.24	1167.71	992.55	1342.86	0
R04	HFMD	2024-12-15	1423	7.482	1.86	1522.6	1294.21	1750.99	0
R04	HFMD	2024-12-22	1257	6.609	0.81	1384.81	1177.09	1592.53	0
R04	HFMD	2024-12-29	959	5.042	1.36	1032.54	877.66	1187.42	0
R05	HFMD	2023-01-01	1419	7.337	2.69	1519.95	1291.96	1747.95	0
R05	HFMD	2023-01-08	1544	7.983	2.55	1660.3	1411.25	1909.34	0
R05	HFMD	2023-01-15	907	4.69	2.42	1039.11	883.24	1194.98	0
R05	HFMD	2023-01-22	971	5.021	2.71	1033.28	878.29	1188.28	0
R05	HFMD	2023-01-29	1576	8.149	2.13	1672.73	1421.82	1923.65	0
R05	HFMD	2023-02-05	812	4.199	2.01	842.63	716.24	969.02	0
R05	HFMD	2023-02-12	1720	8.893	1.89	1737.92	1477.24	1998.61	0
R05	HFMD	2023-02-19	1790	9.255	1.85	1940.41	1649.35	2231.47	0
R05	HFMD	2023-02-26	1329	6.872	1.85	1430.67	1216.07	1645.27	0
R05	HFMD	2023-03-05	1384	7.156	1.92	1332.54	1132.66	1532.42	2
R05	HFMD	2023-03-12	2475	12.797	2.5	2366.23	2011.29	2721.16	0
R05	HFMD	2023-03-19	3497	18.082	2.08	3796.02	3226.62	4365.42	2
R05	HFMD	2023-03-26	3167	16.375	1.96	3202.96	2722.51	3683.4	0
R05	HFMD	2023-04-02	3179	16.437	1.72	3264.25	2774.61	3753.88	0
R05	HFMD	2023-04-09	3531	18.257	2.32	3662.23	3112.89	4211.56	0
R05	HFMD	2023-04-16	3093	15.993	1.89	3392.49	2883.62	3901.36	0
R05	HFMD	2023-04-23	4856	25.108	2.24	5480.15	4658.13	6302.17	0
R05	HFMD	2023-04-30	7407	38.299	2.97	7695.02	6540.77	8849.27	0
R05	HFMD	2023-05-07	5423	28.04	2.15	5962.48	5068.1	6856.85	0
R05	HFMD	2023-05-14	3595	18.588	1.37	3634.35	3089.2	4179.5	0
R05	HFMD	2023-05-21	5107	26.406	2.11	5488.27	4665.03	6311.51	0
R05	HFMD	2023-05-28	4256	22.006	2.44	4475.52	3804.19	5146.84	0
R05	HFMD	2023-06-04	5951	30.77	2.39	5666.82	4816.79	6516.84	0
R05	HFMD	2023-06-11	5383	27.833	2.66	5613.28	4771.29	6455.28	1
R05	HFMD	2023-06-18	5529	28.588	1.68	6430.07	5465.56	7394.58	0
R05	HFMD	2023-06-25	6092	31.499	2.2	5839.4	4963.49	6715.31	0
R05	HFMD	2023-07-02	12484	64.55	2.46	12565.78	10680.91	14450.64	0
R05	HFMD	2023-07-09	6404	33.112	1.93	7002.66	5952.27	8053.06	0
R05	HFMD	2023-07-16	2677	13.842	2.51	2906.06	2470.15	3341.97	0
R05	HFMD	2023-07-23	7610	39.348	1.94	8371.67	7115.92	9627.42	0
R05	HFMD	2023-07-30	3595	18.588	3.08	4148.19	3525.96	4770.42	0
R05	HFMD	2023-08-06	2897	14.979	1.19	3012.42	2560.56	3464.28	0
R05	HFMD	2023-08-13	3806	19.679	2.21	4022.75	3419.34	4626.17	0
R05	HFMD	2023-08-20	3403	17.596	2.71	3408.61	2897.32	3919.9	0
R05	HFMD	2023-08-27	4474	23.133	1.88	4888.9	4155.57	5622.24	0
R05	HFMD	2023-09-03	3888	20.103	2.77	4219.17	3586.29	4852.04	0
R05	HFMD	2023-09-10	6829	35.31	2.27	7222.77	6139.35	8306.18	0
R05	HFMD	2023-09-17	4376	22.627	2.51	4779.22	4062.33	5496.1	0
R05	HFMD	2023-09-24	2947	15.238	3.29	3282.98	2790.53	3775.43	0
R05	HFMD	2023-10-01	1705	8.816	2.02	1969.1	1673.73	2264.46	0
R05	HFMD	2023-10-08	1148	5.936	2.21	1184.86	1007.13	1362.59	0
R05	HFMD	2023-10-15	4431	22.911	2.01	4756.61	4043.12	5470.1	0
R05	HFMD	2023-10-22	4292	22.192	1.6	4964.31	4219.66	5708.96	0
R05	HFMD	2023-10-29	1729	8.94	1.51	1701.41	1446.2	1956.62	0
R05	HFMD	2023-11-05	1449	7.492	1.36	1476.62	1255.12	1698.11	0
R05	HFMD	2023-11-12	1873	9.685	2.47	1966.78	1671.76	2261.8	0
R05	HFMD	2023-11-19	1149	5.941	3.29	1126.55	957.57	1295.53	0
R05	HFMD	2023-11-26	1662	8.594	1.62	1837.99	1562.29	2113.69	0
R05	HFMD	2023-12-03	1518	7.849	2.03	1691.82	1438.05	1945.59	0
R05	HFMD	2023-12-10	2008	10.383	1.67	2207.53	1876.4	2538.66	0
R05	HFMD	2023-12-17	1025	5.3	1.8	1001.63	851.38	1151.87	0
R05	HFMD	2023-12-24	1106	5.719	3.26	1237.75	1052.09	1423.41	0
R05	HFMD	2023-12-31	849	4.39	1.92	968.09	822.88	1113.31	0
R05	HFMD	2024-01-07	811	4.193	2.18	799.52	679.59	919.45	0
R05	HFMD	2024-01-14	1359	7.027	2.05	1398.88	1189.05	1608.71	0
R05	HFMD	2024-01-21	1048	5.419	1.85	1123.95	955.36	1292.54	0
R05	HFMD	2024-01-28	1510	7.808	2.36	1555.76	1322.4	1789.13	0
R05	HFMD	2024-02-04	981	5.072	1.68	1016.08	863.67	1168.49	0
R05	HFMD	2024-02-11	2477	12.808	1.73	2530.17	2150.65	2909.7	0
R05	HFMD	2024-02-18	3017	15.6	2.21	3110.51	2643.93	3577.09	0
R05	HFMD	2024-02-25	2261	11.691	2.55	2515.78	2138.42	2893.15	0
R05	HFMD	2024-03-03	998	5.16	1.6	994.33	845.18	1143.48	0
R05	HFMD	2024-03-10	3292	17.022	2.2	3691.44	3137.72	4245.15	0
R05	HFMD	2024-03-17	3613	18.681	2.12	3521.31	2993.12	4049.51	0
R05	HFMD	2024-03-24	3416	17.663	1.44	3606.83	3065.81	4147.86	1
R05	HFMD	2024-03-31	2509	12.973	1.38	2686.31	2283.36	3089.25	0
R05	HFMD	2024-04-07	7176	37.104	1.82	7327.82	6228.65	8427.0	0
R05	HFMD	2024-04-14	4558	23.568	1.28	5057.15	4298.58	5815.73	0
R05	HFMD	2024-04-21	6247	32.301	1.96	7257.67	6169.02	8346.32	0
R05	HFMD	2024-04-28	3898	20.155	1.88	3880.12	3298.1	4462.13	0
R05	HFMD	2024-05-05	5495	28.412	2.4	5761.3	4897.11	6625.5	0
R05	HFMD	2024-05-12	5582	28.862	1.08	5770.3	4904.76	6635.85	0
R05	HFMD	2024-05-19	2797	14.462	1.55	2886.87	2453.84	3319.91	0
R05	HFMD	2024-05-26	7585	39.219	0.65	8175.14	6948.87	9401.41	0
R05	HFMD	2024-06-02	4780	24.715	2.53	4992.21	4243.38	5741.05	0
R05	HFMD	2024-06-09	4759	24.607	2.8	5177.83	4401.16	5954.5	2
R05	HFMD	2024-06-16	3584	18.531	2.38	3812.91	3240.97	4384.84	0
R05	HFMD	2024-06-23	8061	41.68	2.5	9190.62	7812.02	10569.21	0
R05	HFMD	2024-06-30	3423	17.699	2.74	3428.9	2914.56	3943.23	0
R05	HFMD	2024-07-07	4689	24.245	2.36	4706.33	4000.38	5412.28	0
R05	HFMD	2024-07-14	4539	23.469	1.99	4934.09	4193.97	5674.2	0
R05	HFMD	2024-07-21	5306	27.435	2.47	5986.67	5088.67	6884.67	0
R05	HFMD	2024-07-28	4678	24.188	1.07	5202.95	4422.5	5983.39	0
R05	HFMD	2024-08-04	6435	33.273	2.79	6686.55	5683.56	7689.53	0
R05	HFMD	2024-08-11	4079	21.091	2.23	4222.98	3589.53	4856.42	0
R05	HFMD	2024-08-18	4795	24.793	1.06	5348.42	4546.16	6150.69	0
R05	HFMD	2024-08-25	4074	21.065	2.65	4338.06	3687.35	4988.77	0
R05	HFMD	2024-09-01	5176	26.763	0.48	5565.97	4731.08	6400.87	0
R05	HFMD	2024-09-08	2742	14.178	2.41	2784.86	2367.13	3202.59	0
R05	HFMD	2024-09-15	4292	22.192	1.69	4887.24	4154.15	5620.32	0
R05	HFMD	2024-09-22	3496	18.076	2.26	3769.5	3204.07	4334.92	0
R05	HFMD	2024-09-29	2560	13.237	2.26	2868.03	2437.83	3298.24	0
R05	HFMD	2024-10-06	2517	13.014	2.64	2662.86	2263.43	3062.29	0
R05	HFMD	2024-10-13	1128	5.832	2.34	1051.6	893.86	1209.34	0
R05	HFMD	2024-10-20	3561	18.412	1.29	3634.13	3089.01	4179.25	0
R05	HFMD	2024-10-27	1473	7.616	2.57	1510.54	1283.96	1737.12	0
R05	HFMD	2024-11-03	1082	5.595	2.3	1160.31	986.26	1334.35	0
R05	HFMD	2024-11-10	2117	10.946	1.3	2213.63	1881.58	2545.67	0
R05	HFMD	2024-11-17	1520	7.859	2.44	1606.09	1365.18	1847.01	0
R05	HFMD	2024-11-24	1350	6.98	1.01	1469.03	1248.67	1689.38	0
R05	HFMD	2024-12-01	933	4.824	2.75	1028.39	874.13	1182.65	0
R05	HFMD	2024-12-08	1281	6.624	2.38	1364.44	1159.77	1569.11	0
R05	HFMD	2024-12-15	1066	5.512	1.1	1125.24	956.45	1294.03	0
R05	HFMD	2024-12-22	560	2.896	2.64	579.31	492.41	666.2	0
R05	HFMD	2024-12-29	966	4.995	2.14	1040.9	884.76	1197.03	0
R06	HFMD	2023-01-01	1054	6.458	3.05	1121.66	953.41	1289.91	0
R06	HFMD	2023-01-08	748	4.583	1.87	778.93	662.09	895.77	0
R06	HFMD	2023-01-15	626	3.835	2.48	646.49	549.52	743.47	0
R06	HFMD	2023-01-22	1415	8.67	1.58	1427.7	1213.55	1641.86	0
R06	HFMD	2023-01-29	1069	6.55	1.69	1147.15	975.08	1319.23	0
R06	HFMD	2023-02-05	1909	11.696	1.49	2063.24	1753.76	2372.73	0
R06	HFMD	2023-02-12	1222	7.487	2.56	1310.86	1114.23	1507.49	0
R06	HFMD	2023-02-19	788	4.828	2.01	921.39	783.18	1059.59	0
R06	HFMD	2023-02-26	1560	9.558	2.2	1739.91	1478.92	2000.9	0
R06	HFMD	2023-03-05	2025	12.407	1.31	2028.8	1724.48	2333.12	0
R06	HFMD	2023-03-12	2661	16.304	1.63	2687.4	2284.29	3090.51	0
R06	HFMD	2023-03-19	1631	9.993	2.24	1809.0	1537.65	2080.34	0
R06	HFMD	2023-03-26	2060	12.622	1.62	2175.86	1849.48	2502.24	0
R06	HFMD	2023-04-02	1826	11.188	1.43	1948.51	1656.23	2240.78	0
R06	HFMD	2023-04-09	2374	14.545	1.34	2576.61	2190.12	2963.1	0
R06	HFMD	2023-04-16	2290	14.031	2.08	2409.54	2048.11	2770.97	0
R06	HFMD	2023-04-23	3602	22.069	1.93	3760.73	3196.62	4324.84	1
R06	HFMD	2023-04-30	3431	21.022	1.74	3818.18	3245.45	4390.9	0
R06	HFMD	2023-05-07	3094	18.957	1.28	3219.36	2736.46	3702.27	0
R06	HFMD	2023-05-14	4271	26.168	2.22	4390.65	3732.05	5049.25	0
R06	HFMD	2023-05-21	5738	35.157	1.69	6549.26	5566.87	7531.65	0
R06	HFMD	2023-05-28	3726	22.829	2.1	4295.56	3651.22	4939.89	0
R06	HFMD	2023-06-04	5311	32.54	2.36	5972.46	5076.59	6868.33	0
R06	HFMD	2023-06-11	8603	52.71	1.71	9102.5	7737.13	10467.88	0
R06	HFMD	2023-06-18	3636	22.278	2.24	4133.08	3513.11	4753.04	0
R06	HFMD	2023-06-25	7216	44.212	2.02	7927.3	6738.21	9116.4	0
R06	HFMD	2023-07-02	3288	20.146	1.58	3343.71	2842.16	3845.27	0
R06	HFMD	2023-07-09	6164	37.767	1.71	6854.27	5826.13	7882.41	0
R06	HFMD	2023-07-16	3756	23.013	1.84	4234.75	3599.54	4869.96	0
R06	HFMD	2023-07-23	3397	20.813	1.1	3570.29	3034.75	4105.84	0
R06	HFMD	2023-07-30	5489	33.631	1.67	5157.18	4383.6	5930.76	0
R06	HFMD	2023-08-06	4585	28.092	1.85	4891.88	4158.1	5625.66	0
R06	HFMD	2023-08-13	3358	20.574	0.93	3511.76	2985.0	4038.53	0
R06	HFMD	2023-08-20	4984	30.537	0.59	5106.0	4340.1	5871.9	0
R06	HFMD	2023-08-27	2857	17.505	2.39	3066.88	2606.85	3526.91	0
R06	HFMD	2023-09-03	2563	15.703	2.3	2794.84	2375.62	3214.07	0
R06	HFMD	2023-09-10	4414	27.045	2.92	4728.21	4018.97	5437.44	2
R06	HFMD	2023-09-17	4167	25.531	2.73	4299.38	3654.47	4944.28	0
R06	HFMD	2023-09-24	2708	16.592	0.58	2902.54	2467.16	3337.92	0
R06	HFMD	2023-10-01	3430	21.016	2.19	3538.88	3008.05	4069.71	0
R06	HFMD	2023-10-08	2562	15.697	2.86	2868.21	2437.98	3298.45	0
R06	HFMD	2023-10-15	2015	12.346	2.53	2030.68	1726.08	2335.28	1
R06	HFMD	2023-10-22	1475	9.037	2.44	1660.9	1411.77	1910.04	0
R06	HFMD	2023-10-29	2000	12.254	1.98	2097.56	1782.92	2412.19	0
R06	HFMD	2023-11-05	1153	7.064	2.04	1192.92	1013.98	1371.86	0
R06	HFMD	2023-11-12	2186	13.394	2.16	2416.54	2054.06	2779.02	0
R06	HFMD	2023-11-19	868	5.318	2.01	945.83	803.95	1087.7	0
R06	HFMD	2023-11-26	1502	9.203	1.71	1535.21	1304.93	1765.49	0
R06	HFMD	2023-12-03	908	5.563	2.22	932.93	792.99	1072.87	0
R06	HFMD	2023-12-10	780	4.779	2.3	788.15	669.92	906.37	0
R06	HFMD	2023-12-17	1021	6.256	2.06	1106.17	940.25	1272.1	0
R06	HFMD	2023-12-24	713	4.369	1.33	779.16	662.29	896.03	0
R06	HFMD	2023-12-31	1412	8.651	2.6	1402.67	1192.27	1613.07	0
R06	HFMD	2024-01-07	1054	6.458	2.41	1135.07	964.81	1305.34	0
R06	HFMD	2024-01-14	757	4.638	2.79	783.03	665.58	900.49	0
R06	HFMD	2024-01-21	867	5.312	2.55	879.81	747.84	1011.79	0
R06	HFMD	2024-01-28	806	4.938	1.76	829.62	705.18	954.06	0
R06	HFMD	2024-02-04	2180	13.357	1.58	2472.95	2102.01	2843.89	0
R06	HFMD	2024-02-11	1311	8.032	2.21	1477.5	1255.87	1699.12	0
R06	HFMD	2024-02-18	1640	10.048	1.95	1792.56	1523.67	2061.44	0
R06	HFMD	2024-02-25	1256	7.695	2.1	1275.41	1084.1	1466.72	0
R06	HFMD	2024-03-03	3258	19.962	1.35	3324.31	2825.66	3822.95	0
R06	HFMD	2024-03-10	2417	14.809	2.13	2498.52	2123.74	2873.3	0
R06	HFMD	2024-03-17	1445	8.853	1.69	1300.5	1105.42	1495.57	0
R06	HFMD	2024-03-24	2020	12.377	2.56	2115.2	1797.92	2432.49	0
R06	HFMD	2024-03-31	2056	12.597	0.57	2095.7	1781.34	2410.05	0
R06	HFMD	2024-04-07	1441	8.829	1.11	1659.87	1410.89	1908.85	0
R06	HFMD	2024-04-14	1588	9.73	2.63	1595.39	1356.08	1834.7	0
R06	HFMD	2024-04-21	5365	32.871	2.91	5370.87	4565.24	6176.5	0
R06	HFMD	2024-04-28	3739	22.909	0.88	3925.07	3336.31	4513.83	1
R06	HFMD	2024-05-05	3376	20.685	1.89	3755.91	3192.52	4319.29	0
R06	HFMD	2024-05-12	5385	32.994	1.79	5934.84	5044.61	6825.06	0
R06	HFMD	2024-05-19	3145	19.269	1.71	3381.99	2874.69	3889.29	0
R06	HFMD	2024-05-26	2764	16.935	1.75	3053.14	2595.17	3511.11	0
R06	HFMD	2024-06-02	5559	34.06	1.97	5871.29	4990.6	6751.99	0
R06	HFMD	2024-06-09	5847	35.825	2.37	6910.71	5874.1	7947.32	0
R06	HFMD	2024-06-16	4449	27.259	1.94	4441.07	3774.91	5107.23	0
R06	HFMD	2024-06-23	8632	52.888	1.58	9195.52	7816.19	10574.85	0
R06	HFMD	2024-06-30	7135	43.716	1.26	7821.61	6648.37	8994.86	0
R06	HFMD	2024-07-07	6594	40.401	1.63	7353.21	6250.23	8456.19	0
R06	HFMD	2024-07-14	6363	38.986	1.52	6889.97	5856.47	7923.46	0
R06	HFMD	2024-07-21	3219	19.723	1.62	3463.4	2943.89	3982.9	0
R06	HFMD	2024-07-28	4111	25.188	2.19	4463.27	3793.78	5132.76	0
R06	HFMD	2024-08-04	2976	18.234	2.4	3179.32	2702.42	3656.22	0
R06	HFMD	2024-08-11	3100	18.994	2.21	3243.12	2756.65	3729.58	0
R06	HFMD	2024-08-18	3792	23.234	1.36	3619.82	3076.84	4162.79	0
R06	HFMD	2024-08-25	3664	22.449	1.5	3606.31	3065.37	4147.26	0
R06	HFMD	2024-09-01	3452	21.15	1.49	3742.52	3181.14	4303.9	0
R06	HFMD	2024-09-08	2800	17.156	1.01	2884.07	2451.46	3316.69	0
R06	HFMD	2024-09-15	3141	19.245	1.48	3353.35	2850.35	3856.35	0
R06	HFMD	2024-09-22	1722	10.551	1.03	1819.13	1546.26	2091.99	1
R06	HFMD	2024-09-29	1749	10.716	2.29	1879.19	1597.31	2161.07	0
R06	HFMD	2024-10-06	1552	9.509	0.68	1638.74	1392.93	1884.55	0
R06	HFMD	2024-10-13	2588	15.857	2.22	2817.35	2394.74	3239.95	0
R06	HFMD	2024-10-20	2587	15.851	2.45	2891.78	2458.01	3325.55	1
R06	HFMD	2024-10-27	813	4.981	2.06	882.67	750.27	1015.07	0
R06	HFMD	2024-11-03	1089	6.672	1.65	1090.52	926.94	1254.1	0
R06	HFMD	2024-11-10	1578	9.668	3.35	1895.24	1610.96	2179.53	0
R06	HFMD	2024-11-17	1276	7.818	1.16	1402.57	1192.19	1612.96	0
R06	HFMD	2024-11-24	1658	10.159	2.07	1871.6	1590.86	2152.34	0
R06	HFMD	2024-12-01	812	4.975	2.63	869.49	739.07	999.91	0
R06	HFMD	2024-12-08	991	6.072	3.46	1085.11	922.34	1247.87	0
R06	HFMD	2024-12-15	903	5.533	2.0	1018.57	865.78	1171.35	0
R06	HFMD	2024-12-22	1053	6.452	1.42	1190.22	1011.68	1368.75	0
R06	HFMD	2024-12-29	599	3.67	1.0	626.35	532.4	720.31	0
R07	HFMD	2023-01-01	339	5.099	0.63	377.08	320.52	433.65	0
R07	HFMD	2023-01-08	671	10.092	2.59	684.8	582.08	787.52	0
R07	HFMD	2023-01-15	548	8.242	2.93	588.9	500.56	677.23	0
R07	HFMD	2023-01-22	398	5.986	2.62	398.24	338.5	457.98	0
R07	HFMD	2023-01-29	376	5.655	1.63	378.48	321.71	435.25	0
R07	HFMD	2023-02-05	552	8.303	1.78	599.43	509.51	689.34	0
R07	HFMD	2023-02-12	909	13.672	2.1	1033.41	878.4	1188.42	0
R07	HFMD	2023-02-19	513	7.716	2.73	531.92	452.13	611.7	0
R07	HFMD	2023-02-26	595	8.949	0.76	648.5	551.22	745.77	0
R07	HFMD	2023-03-05	649	9.761	2.85	668.25	568.01	768.48	0
R07	HFMD	2023-03-12	1508	22.682	0.8	1626.85	1382.83	1870.88	1
R07	HFMD	2023-03-19	1495	22.486	2.03	1466.72	1246.71	1686.73	0
R07	HFMD	2023-03-26	648	9.746	0.73	708.7	602.4	815.01	0
R07	HFMD	2023-04-02	1027	15.447	1.24	1073.28	912.29	1234.28	0
R07	HFMD	2023-04-09	1230	18.5	1.83	1356.9	1153.37	1560.44	0
R07	HFMD	2023-04-16	2623	39.452	1.27	2858.98	2430.13	3287.82	0
R07	HFMD	2023-04-23	1234	18.56	1.62	1415.73	1203.37	1628.09	0
R07	HFMD	2023-04-30	1056	15.883	2.63	1084.03	921.42	1246.63	0
R07	HFMD	2023-05-07	1929	29.014	1.62	2009.55	1708.12	2310.98	0
R07	HFMD	2023-05-14	1314	19.764	1.69	1286.86	1093.83	1479.89	0
R07	HFMD	2023-05-21	1369	20.591	1.35	1302.05	1106.74	1497.36	0
R07	HFMD	2023-05-28	2149	32.323	2.07	2371.81	2016.04	2727.58	0
R07	HFMD	2023-06-04	1807	27.179	1.79	1934.15	1644.03	2224.27	0
R07	HFMD	2023-06-11	1787	26.878	3.36	1988.61	1690.32	2286.9	2
R07	HFMD	2023-06-18	3809	57.29	2.01	4345.99	3694.09	4997.89	0
R07	HFMD	2023-06-25	2098	31.556	1.63	2331.0	1981.35	2680.66	0
R07	HFMD	2023-07-02	2044	30.743	2.38	2112.97	1796.02	2429.92	0
R07	HFMD	2023-07-09	2270	34.143	2.08	2324.61	1975.92	2673.3	0
R07	HFMD	2023-07-16	1898	28.547	2.68	2042.28	1735.94	2348.62	0
R07	HFMD	2023-07-23	1901	28.593	1.3	1953.22	1660.23	2246.2	0
R07	HFMD	2023-07-30	1524	22.922	2.65	1500.87	1275.74	1726.0	0
R07	HFMD	2023-08-06	1010	15.191	2.16	1022.78	869.37	1176.2	0
R07	HFMD	2023-08-13	1624	24.426	1.87	1713.93	1456.84	1971.02	0
R07	HFMD	2023-08-20	1817	27.329	2.67	1930.65	1641.05	2220.24	0
R07	HFMD	2023-08-27	1818	27.344	1.02	1909.68	1623.23	2196.13	0
R07	HFMD	2023-09-03	1123	16.891	2.51	1299.77	1104.81	1494.74	0
R07	HFMD	2023-09-10	1679	25.253	2.27	1805.61	1534.77	2076.45	0
R07	HFMD	2023-09-17	1117	16.801	2.15	1129.59	960.15	1299.02	0
R07	HFMD	2023-09-24	707	10.634	2.09	750.27	637.73	862.81	0
R07	HFMD	2023-10-01	1657	24.923	1.41	1850.64	1573.04	2128.23	0
R07	HFMD	2023-10-08	589	8.859	3.12	612.68	520.77	704.58	0
R07	HFMD	2023-10-15	1112	16.725	2.35	1204.89	1024.15	1385.62	1
R07	HFMD	2023-10-22	400	6.016	1.88	442.02	375.72	508.33	0
R07	HFMD	2023-10-29	723	10.874	0.96	723.98	615.39	832.58	0
R07	HFMD	2023-11-05	750	11.281	1.43	813.56	691.53	935.59	0
R07	HFMD	2023-11-12	709	10.664	2.92	750.41	637.85	862.98	0
R07	HFMD	2023-11-19	445	6.693	2.33	443.34	376.84	509.84	1
R07	HFMD	2023-11-26	372	5.595	1.69	403.25	342.76	463.74	0
R07	HFMD	2023-12-03	241	3.625	0.74	268.66	228.36	308.96	0
R07	HFMD	2023-12-10	423	6.362	2.55	473.37	402.37	544.38	0
R07	HFMD	2023-12-17	440	6.618	1.67	493.66	419.61	567.71	0
R07	HFMD	2023-12-24	389	5.851	1.8	417.67	355.02	480.32	1
R07	HFMD	2023-12-31	255	3.835	2.79	251.67	213.92	289.43	0
R07	HFMD	2024-01-07	138	2.076	2.09	152.29	129.45	175.13	0
R07	HFMD	2024-01-14	540	8.122	2.65	580.41	493.35	667.47	0
R07	HFMD	2024-01-21	295	4.437	1.92	310.44	263.88	357.01	0
R07	HFMD	2024-01-28	554	8.333	2.23	608.59	517.3	699.88	0
R07	HFMD	2024-02-04	446	6.708	1.54	498.57	423.78	573.35	0
R07	HFMD	2024-02-11	304	4.572	2.37	323.62	275.07	372.16	0
R07	HFMD	2024-02-18	710	10.679	1.9	785.2	667.42	902.98	0
R07	HFMD	2024-02-25	890	13.386	1.91	931.28	791.58	1070.97	0
R07	HFMD	2024-03-03	1048	15.763	1.86	1066.85	906.82	1226.87	0
R07	HFMD	2024-03-10	811	12.198	1.25	925.49	786.67	1064.32	0
R07	HFMD	2024-03-17	1302	19.583	0.2	1402.35	1192.0	1612.71	0
R07	HFMD	2024-03-24	781	11.747	2.18	723.36	614.86	831.86	0
R07	HFMD	2024-03-31	1378	20.726	1.88	1531.09	1301.43	1760.76	0
R07	HFMD	2024-04-07	1256	18.891	2.02	1357.32	1153.72	1560.92	0
R07	HFMD	2024-04-14	1690	25.419	1.79	1729.72	1470.26	1989.18	0
R07	HFMD	2024-04-21	1587	23.87	1.97	1704.65	1448.95	1960.34	0
R07	HFMD	2024-04-28	1136	17.086	2.66	1298.8	1103.98	1493.62	0
R07	HFMD	2024-05-05	1404	21.117	2.69	1440.22	1224.19	1656.26	0
R07	HFMD	2024-05-12	2265	34.067	2.13	2727.94	2318.75	3137.13	0
R07	HFMD	2024-05-19	1594	23.975	1.47	1599.35	1359.44	1839.25	0
R07	HFMD	2024-05-26	2461	37.015	1.95	2402.82	2042.4	2763.25	0
R07	HFMD	2024-06-02	1511	22.727	3.32	1635.51	1390.18	1880.84	0
R07	HFMD	2024-06-09	1363	20.501	1.6	1427.32	1213.22	1641.42	0
R07	HFMD	2024-06-16	1848	27.795	2.49	2146.43	1824.47	2468.39	0
R07	HFMD	2024-06-23	1424	21.418	2.59	1520.49	1292.42	1748.56	0
R07	HFMD	2024-06-30	2014	30.292	2.16	2155.14	1831.87	2478.41	0
R07	HFMD	2024-07-07	3167	47.634	2.12	3635.97	3090.57	4181.36	0
R07	HFMD	2024-07-14	1498	22.531	2.31	1662.6	1413.21	1911.99	0
R07	HFMD	2024-07-21	1848	27.795	2.97	1893.28	1609.29	2177.27	0
R07	HFMD	2024-07-28	1270	19.102	2.6	1355.21	1151.93	1558.49	0
R07	HFMD	2024-08-04	1445	21.734	1.58	1450.04	1232.54	1667.55	0
R07	HFMD	2024-08-11	2675	40.234	2.18	2797.84	2378.17	3217.52	0
R07	HFMD	2024-08-18	2234	33.601	1.03	2543.53	2162.0	2925.06	0
R07	HFMD	2024-08-25	1911	28.743	2.17	1951.98	1659.18	2244.78	0
R07	HFMD	2024-09-01	833	12.529	1.57	904.23	768.6	1039.87	0
R07	HFMD	2024-09-08	1047	15.748	1.29	1160.16	986.13	1334.18	0
R07	HFMD	2024-09-15	1947	29.284	2.02	1966.94	1671.9	2261.99	0
R07	HFMD	2024-09-22	1071	16.109	2.28	1228.85	1044.53	1413.18	0
R07	HFMD	2024-09-29	1053	15.838	1.93	1128.6	959.31	1297.89	0
R07	HFMD	2024-10-06	1359	20.44	1.54	1272.34	1081.49	1463.19	0
R07	HFMD	2024-10-13	1113	16.74	2.19	1328.44	1129.17	1527.71	0
R07	HFMD	2024-10-20	569	8.558	1.61	585.32	497.52	673.11	0
R07	HFMD	2024-10-27	705	10.604	3.1	750.58	637.99	863.17	0
R07	HFMD	2024-11-03	627	9.431	3.18	649.07	551.71	746.43	0
R07	HFMD	2024-11-10	809	12.168	2.02	951.65	808.91	1094.4	0
R07	HFMD	2024-11-17	302	4.542	1.7	320.85	272.72	368.98	1
R07	HFMD	2024-11-24	638	9.596	2.43	659.41	560.5	758.32	0
R07	HFMD	2024-12-01	501	7.535	2.46	512.81	435.89	589.74	0
R07	HFMD	2024-12-08	523	7.866	2.69	545.77	463.9	627.64	0
R07	HFMD	2024-12-15	627	9.431	1.44	628.62	534.33	722.92	0
R07	HFMD	2024-12-22	317	4.768	2.53	345.32	293.52	397.12	0
R07	HFMD	2024-12-29	357	5.37	2.26	354.01	300.91	407.11	0
R08	HFMD	2023-01-01	260	9.719	1.15	284.84	242.11	327.56	0
R08	HFMD	2023-01-08	218	8.149	2.18	243.57	207.03	280.1	0
R08	HFMD	2023-01-15	122	4.56	1.72	129.6	110.16	149.04	0
R08	HFMD	2023-01-22	127	4.747	2.12	133.11	113.14	153.08	0
R08	HFMD	2023-01-29	202	7.551	1.86	215.16	182.89	247.44	0
R08	HFMD	2023-02-05	177	6.616	1.76	196.09	166.68	225.5	0
R08	HFMD	2023-02-12	234	8.747	2.66	260.15	221.13	299.17	0
R08	HFMD	2023-02-19	257	9.606	2.67	269.65	229.2	310.1	0
R08	HFMD	2023-02-26	128	4.785	2.72	144.06	122.45	165.67	0
R08	HFMD	2023-03-05	342	12.784	2.24	361.98	307.68	416.27	1
R08	HFMD	2023-03-12	350	13.083	2.31	376.2	319.77	432.63	0
R08	HFMD	2023-03-19	294	10.989	2.97	309.64	263.19	356.08	0
R08	HFMD	2023-03-26	221	8.261	2.27	220.51	187.43	253.59	0
R08	HFMD	2023-04-02	523	19.549	1.54	571.9	486.11	657.68	0
R08	HFMD	2023-04-09	934	34.912	2.05	1022.74	869.33	1176.15	1
R08	HFMD	2023-04-16	465	17.381	1.51	484.51	411.84	557.19	0
R08	HFMD	2023-04-23	678	25.343	1.87	748.87	636.54	861.2	0
R08	HFMD	2023-04-30	867	32.408	1.89	917.71	780.06	1055.37	0
R08	HFMD	2023-05-07	569	21.269	0.92	609.75	518.28	701.21	0
R08	HFMD	2023-05-14	566	21.156	2.81	590.02	501.51	678.52	0
R08	HFMD	2023-05-21	629	23.511	2.1	670.07	569.56	770.58	0
R08	HFMD	2023-05-28	764	28.558	2.11	771.79	656.02	887.56	0
R08	HFMD	2023-06-04	560	20.932	2.47	591.01	502.36	679.66	0
R08	HFMD	2023-06-11	577	21.568	1.73	612.77	520.85	704.68	0
R08	HFMD	2023-06-18	757	28.296	1.94	854.97	726.72	983.21	0
R08	HFMD	2023-06-25	386	14.428	1.46	408.05	346.84	469.26	0
R08	HFMD	2023-07-02	617	23.063	2.05	659.03	560.17	757.88	0
R08	HFMD	2023-07-09	668	24.969	0.48	715.58	608.24	822.91	0
R08	HFMD	2023-07-16	969	36.22	2.26	992.82	843.89	1141.74	0
R08	HFMD	2023-07-23	1030	38.5	2.23	1150.44	977.87	1323.0	0
R08	HFMD	2023-07-30	819	30.613	2.25	881.33	749.13	1013.53	0
R08	HFMD	2023-08-06	748	27.959	1.33	784.57	666.88	902.25	0
R08	HFMD	2023-08-13	508	18.988	2.72	533.39	453.39	613.4	0
R08	HFMD	2023-08-20	489	18.278	1.61	551.14	468.47	633.81	0
R08	HFMD	2023-08-27	446	16.671	1.51	486.97	413.93	560.02	0
R08	HFMD	2023-09-03	314	11.737	2.18	335.76	285.4	386.13	0
R08	HFMD	2023-09-10	556	20.783	0.91	597.25	507.66	686.83	0
R08	HFMD	2023-09-17	611	22.839	2.15	633.33	538.33	728.33	0
R08	HFMD	2023-09-24	743	27.773	1.2	822.64	699.24	946.03	0
R08	HFMD	2023-10-01	412	15.4	3.04	418.22	355.49	480.95	0
R08	HFMD	2023-10-08	417	15.587	2.0	444.19	377.56	510.82	0
R08	HFMD	2023-10-15	357	13.344	1.56	379.49	322.57	436.42	0
R08	HFMD	2023-10-22	416	15.55	1.94	455.41	387.1	523.72	0
R08	HFMD	2023-10-29	540	20.185	2.45	562.84	478.42	647.27	0
R08	HFMD	2023-11-05	367	13.718	2.93	362.71	308.31	417.12	0
R08	HFMD	2023-11-12	149	5.569	2.15	155.5	132.18	178.83	0
R08	HFMD	2023-11-19	164	6.13	2.6	174.68	148.48	200.89	0
R08	HFMD	2023-11-26	184	6.878	2.25	186.67	158.67	214.67	0
R08	HFMD	2023-12-03	127	4.747	1.8	125.8	106.93	144.67	0
R08	HFMD	2023-12-10	197	7.364	1.98	198.06	168.35	227.77	0
R08	HFMD	2023-12-17	208	7.775	0.9	220.9	187.76	254.03	0
R08	HFMD	2023-12-24	146	5.457	2.3	159.89	135.91	183.88	0
R08	HFMD	2023-12-31	221	8.261	1.58	257.56	218.92	296.19	0
R08	HFMD	2024-01-07	186	6.952	2.04	204.8	174.08	235.51	0
R08	HFMD	2024-01-14	189	7.065	2.33	201.51	171.29	231.74	0
R08	HFMD	2024-01-21	165	6.168	1.22	185.38	157.57	213.19	0
R08	HFMD	2024-01-28	264	9.868	2.62	303.73	258.17	349.29	0
R08	HFMD	2024-02-04	113	4.224	2.97	122.43	104.07	140.8	0
R08	HFMD	2024-02-11	135	5.046	3.04	154.31	131.17	177.46	0
R08	HFMD	2024-02-18	180	6.728	1.92	201.75	171.49	232.02	0
R08	HFMD	2024-02-25	273	10.204	0.74	295.74	251.38	340.11	0
R08	HFMD	2024-03-03	256	9.569	1.1	247.77	210.6	284.93	0
R08	HFMD	2024-03-10	270	10.092	1.14	299.52	254.59	344.45	0
R08	HFMD	2024-03-17	535	19.998	2.48	560.38	476.32	644.44	0
R08	HFMD	2024-03-24	376	14.054	2.39	425.26	361.47	489.05	0
R08	HFMD	2024-03-31	352	13.157	2.47	397.62	337.98	457.26	0
R08	HFMD	2024-04-07	665	24.857	2.31	717.64	609.99	825.28	0
R08	HFMD	2024-04-14	345	12.896	2.65	369.03	313.67	424.38	0
R08	HFMD	2024-04-21	360	13.456	2.35	391.18	332.5	449.85	0
R08	HFMD	2024-04-28	910	34.015	1.25	965.46	820.65	1110.28	0
R08	HFMD	2024-05-05	473	17.68	2.85	498.4	423.64	573.16	0
R08	HFMD	2024-05-12	458	17.12	2.3	469.59	399.15	540.02	0
R08	HFMD	2024-05-19	759	28.371	1.74	824.96	701.21	948.7	0
R08	HFMD	2024-05-26	528	19.736	2.25	555.88	472.5	639.26	0
R08	HFMD	2024-06-02	632	23.623	1.62	656.83	558.31	755.36	0
R08	HFMD	2024-06-09	801	29.941	2.4	865.95	736.06	995.85	0
R08	HFMD	2024-06-16	758	28.333	2.97	743.22	631.73	854.7	0
R08	HFMD	2024-06-23	761	28.445	1.93	735.75	625.39	846.12	0
R08	HFMD	2024-06-30	226	8.448	2.56	243.78	207.21	280.35	0
R08	HFMD	2024-07-07	692	25.866	1.91	656.7	558.19	755.2	0
R08	HFMD	2024-07-14	550	20.558	1.98	608.75	517.44	700.07	0
R08	HFMD	2024-07-21	455	17.007	2.98	460.59	391.5	529.67	0
R08	HFMD	2024-07-28	976	36.482	2.05	1035.54	880.21	1190.87	0
R08	HFMD	2024-08-04	838	31.324	2.79	852.31	724.46	980.16	0
R08	HFMD	2024-08-11	662	24.745	1.56	733.63	623.59	843.67	0
R08	HFMD	2024-08-18	579	21.642	1.82	638.33	542.58	734.08	0
R08	HFMD	2024-08-25	537	20.072	1.63	577.45	490.83	664.06	0
R08	HFMD	2024-09-01	505	18.876	2.28	574.75	488.54	660.97	0
R08	HFMD	2024-09-08	699	26.128	2.29	730.66	621.06	840.25	0
R08	HFMD	2024-09-15	589	22.016	2.05	593.69	504.64	682.74	0
R08	HFMD	2024-09-22	657	24.558	1.68	725.68	616.83	834.53	0
R08	HFMD	2024-09-29	508	18.988	1.51	537.44	456.82	618.05	0
R08	HFMD	2024-10-06	562	21.007	1.53	575.5	489.17	661.82	1
R08	HFMD	2024-10-13	345	12.896	0.41	395.86	336.48	455.24	0
R08	HFMD	2024-10-20	564	21.082	2.08	626.59	532.6	720.58	0
R08	HFMD	2024-10-27	416	15.55	1.66	440.94	374.8	507.08	1
R08	HFMD	2024-11-03	305	11.401	2.19	329.66	280.21	379.11	0
R08	HFMD	2024-11-10	241	9.008	1.17	247.46	210.34	284.58	0
R08	HFMD	2024-11-17	234	8.747	2.62	256.41	217.95	294.87	0
R08	HFMD	2024-11-24	93	3.476	2.02	99.39	84.49	114.3	0
R08	HFMD	2024-12-01	236	8.821	2.31	252.1	214.29	289.92	0
R08	HFMD	2024-12-08	177	6.616	2.4	190.82	162.19	219.44	0
R08	HFMD	2024-12-15	164	6.13	2.65	170.27	144.73	195.81	0
R08	HFMD	2024-12-22	149	5.569	2.57	168.51	143.23	193.79	0
R08	HFMD	2024-12-29	90	3.364	2.44	101.73	86.47	117.0	0
R09	HFMD	2023-01-01	1147	8.23	2.06	1200.19	1020.16	1380.22	0
R09	HFMD	2023-01-08	1168	8.38	1.34	1205.54	1024.71	1386.37	0
R09	HFMD	2023-01-15	924	6.63	1.72	977.19	830.61	1123.77	0
R09	HFMD	2023-01-22	631	4.527	1.57	699.39	594.49	804.3	0
R09	HFMD	2023-01-29	1239	8.89	1.69	1229.69	1045.23	1414.14	3
R09	HFMD	2023-02-05	392	2.813	1.32	420.0	357.0	483.0	0
R09	HFMD	2023-02-12	1260	9.041	1.75	1309.45	1113.03	1505.87	0
R09	HFMD	2023-02-19	1255	9.005	1.81	1307.12	1111.05	1503.18	0
R09	HFMD	2023-02-26	1736	12.456	1.67	1876.49	1595.02	2157.97	0
R09	HFMD	2023-03-05	1414	10.145	2.31	1430.16	1215.64	1644.69	0
R09	HFMD	2023-03-12	2025	14.529	2.89	2074.78	1763.56	2386.0	0
R09	HFMD	2023-03-19	1707	12.248	2.25	1786.86	1518.83	2054.89	0
R09	HFMD	2023-03-26	3729	26.756	1.1	3839.52	3263.6	4415.45	0
R09	HFMD	2023-04-02	3503	25.134	2.28	3748.47	3186.2	4310.74	0
R09	HFMD	2023-04-09	2321	16.653	2.39	2788.29	2370.05	3206.54	0
R09	HFMD	2023-04-16	4106	29.461	1.23	4293.32	3649.32	4937.32	0
R09	HFMD	2023-04-23	1941	13.927	1.22	1934.31	1644.16	2224.45	0
R09	HFMD	2023-04-30	3356	24.079	1.44	3413.43	2901.41	3925.44	0
R09	HFMD	2023-05-07	1603	11.502	2.07	1671.46	1420.74	1922.18	0
R09	HFMD	2023-05-14	3414	24.495	1.87	3391.81	2883.04	3900.58	0
R09	HFMD	2023-05-21	4741	34.017	1.77	5040.56	4284.47	5796.64	0
R09	HFMD	2023-05-28	2464	17.679	2.38	2541.32	2160.12	2922.52	0
R09	HFMD	2023-06-04	5476	39.29	2.5	5517.07	4689.51	6344.63	0
R09	HFMD	2023-06-11	3797	27.243	2.75	4128.85	3509.52	4748.18	0
R09	HFMD	2023-06-18	4097	29.396	2.24	4457.44	3788.83	5126.06	0
R09	HFMD	2023-06-25	3721	26.698	1.96	4118.37	3500.61	4736.12	0
R09	HFMD	2023-07-02	2040	14.637	1.01	2163.38	1838.87	2487.88	0
R09	HFMD	2023-07-09	4181	29.999	1.76	4334.54	3684.36	4984.72	0
R09	HFMD	2023-07-16	5020	36.019	2.81	4978.83	4232.01	5725.66	0
R09	HFMD	2023-07-23	4256	30.537	2.5	4382.67	3725.27	5040.07	0
R09	HFMD	2023-07-30	4208	30.192	1.02	4163.18	3538.71	4787.66	0
R09	HFMD	2023-08-06	3849	27.617	1.12	4635.99	3940.59	5331.38	0
R09	HFMD	2023-08-13	3409	24.46	1.02	3611.18	3069.5	4152.86	0
R09	HFMD	2023-08-20	1460	10.476	1.96	1424.69	1210.98	1638.39	0
R09	HFMD	2023-08-27	3116	22.357	2.29	3040.66	2584.56	3496.76	0
R09	HFMD	2023-09-03	2980	21.382	2.14	3174.07	2697.96	3650.19	0
R09	HFMD	2023-09-10	4479	32.137	2.67	4963.64	4219.09	5708.18	0
R09	HFMD	2023-09-17	3494	25.069	2.35	3973.26	3377.27	4569.25	2
R09	HFMD	2023-09-24	2015	14.458	2.0	2215.95	1883.56	2548.35	0
R09	HFMD	2023-10-01	1496	10.734	1.47	1519.58	1291.64	1747.51	1
R09	HFMD	2023-10-08	1649	11.832	1.6	1656.27	1407.83	1904.71	0
R09	HFMD	2023-10-15	1308	9.385	2.01	1371.2	1165.52	1576.88	0
R09	HFMD	2023-10-22	1492	10.705	2.4	1716.31	1458.87	1973.76	0
R09	HFMD	2023-10-29	680	4.879	2.32	692.75	588.84	796.66	2
R09	HFMD	2023-11-05	1645	11.803	2.62	1727.67	1468.52	1986.81	0
R09	HFMD	2023-11-12	1476	10.59	2.93	1582.94	1345.5	1820.39	0
R09	HFMD	2023-11-19	1529	10.971	1.96	1624.22	1380.59	1867.86	0
R09	HFMD	2023-11-26	704	5.051	1.84	784.24	666.6	901.87	0
R09	HFMD	2023-12-03	921	6.608	2.05	1030.26	875.72	1184.8	0
R09	HFMD	2023-12-10	875	6.278	1.45	935.18	794.9	1075.46	0
R09	HFMD	2023-12-17	941	6.752	2.43	1051.98	894.19	1209.78	0
R09	HFMD	2023-12-24	795	5.704	4.23	887.68	754.53	1020.83	0
R09	HFMD	2023-12-31	763	5.475	2.11	831.5	706.77	956.22	0
R09	HFMD	2024-01-07	591	4.24	1.76	643.65	547.1	740.2	0
R09	HFMD	2024-01-14	874	6.271	2.72	1003.1	852.64	1153.57	0
R09	HFMD	2024-01-21	1070	7.677	2.34	1102.28	936.94	1267.62	0
R09	HFMD	2024-01-28	871	6.249	2.14	963.62	819.08	1108.16	0
R09	HFMD	2024-02-04	1055	7.57	2.14	1066.09	906.18	1226.0	0
R09	HFMD	2024-02-11	867	6.221	2.48	924.04	785.44	1062.65	0
R09	HFMD	2024-02-18	1216	8.725	1.98	1222.71	1039.3	1406.12	0
R09	HFMD	2024-02-25	1365	9.794	2.62	1352.8	1149.88	1555.72	0
R09	HFMD	2024-03-03	1503	10.784	1.67	1551.23	1318.55	1783.92	0
R09	HFMD	2024-03-10	1683	12.076	2.0	1754.93	1491.69	2018.16	0
R09	HFMD	2024-03-17	3672	26.347	1.69	3839.53	3263.6	4415.46	0
R09	HFMD	2024-03-24	1704	12.226	1.81	1764.98	1500.23	2029.73	0
R09	HFMD	2024-03-31	3104	22.271	3.3	3232.05	2747.24	3716.86	0
R09	HFMD	2024-04-07	2830	20.305	1.4	2965.48	2520.65	3410.3	0
R09	HFMD	2024-04-14	2370	17.005	1.07	2424.65	2060.96	2788.35	0
R09	HFMD	2024-04-21	2460	17.651	1.32	2596.79	2207.27	2986.31	0
R09	HFMD	2024-04-28	2089	14.989	1.9	2259.33	1920.43	2598.23	0
R09	HFMD	2024-05-05	2860	20.521	1.71	2930.7	2491.1	3370.31	0
R09	HFMD	2024-05-12	2489	17.859	2.03	2608.4	2217.14	2999.66	1
R09	HFMD	2024-05-19	5287	37.934	3.55	5480.46	4658.39	6302.53	0
R09	HFMD	2024-05-26	3404	24.424	1.41	3773.79	3207.72	4339.85	0
R09	HFMD	2024-06-02	3870	27.767	1.58	4256.18	3617.76	4894.61	0
R09	HFMD	2024-06-09	1955	14.027	2.2	2070.26	1759.73	2380.8	0
R09	HFMD	2024-06-16	4262	30.58	2.84	4195.73	3566.37	4825.09	0
R09	HFMD	2024-06-23	4746	34.053	1.0	5033.88	4278.8	5788.96	0
R09	HFMD	2024-06-30	4736	33.981	1.96	5166.09	4391.18	5941.0	0
R09	HFMD	2024-07-07	5042	36.176	2.05	5319.82	4521.85	6117.79	0
R09	HFMD	2024-07-14	3696	26.519	3.01	3869.91	3289.42	4450.39	0
R09	HFMD	2024-07-21	5410	38.817	1.25	6050.21	5142.67	6957.74	0
R09	HFMD	2024-07-28	3220	23.104	2.92	3526.72	2997.71	4055.73	0
R09	HFMD	2024-08-04	4765	34.189	2.52	5462.92	4643.48	6282.36	2
R09	HFMD	2024-08-11	2612	18.741	2.48	2861.6	2432.36	3290.83	0
R09	HFMD	2024-08-18	3233	23.197	2.0	3534.24	3004.1	4064.37	0
R09	HFMD	2024-08-25	4084	29.303	1.73	4317.93	3670.24	4965.62	0
R09	HFMD	2024-09-01	3537	25.378	3.29	4052.43	3444.56	4660.29	2
R09	HFMD	2024-09-08	3773	27.071	1.11	4008.92	3407.59	4610.26	0
R09	HFMD	2024-09-15	1823	13.08	1.79	1936.77	1646.26	2227.29	0
R09	HFMD	2024-09-22	1555	11.157	2.43	1554.04	1320.94	1787.15	0
R09	HFMD	2024-09-29	1871	13.424	2.78	1952.05	1659.25	2244.86	0
R09	HFMD	2024-10-06	1970	14.135	1.31	2199.14	1869.27	2529.01	0
R09	HFMD	2024-10-13	2142	15.369	1.27	2336.48	1986.01	2686.96	0
R09	HFMD	2024-10-20	2460	17.651	2.76	2679.15	2277.28	3081.03	0
R09	HFMD	2024-10-27	1192	8.553	2.4	1301.0	1105.85	1496.16	0
R09	HFMD	2024-11-03	1231	8.832	2.65	1244.04	1057.43	1430.64	0
R09	HFMD	2024-11-10	1473	10.569	1.37	1586.17	1348.24	1824.09	0
R09	HFMD	2024-11-17	1011	7.254	2.17	1037.63	881.99	1193.28	0
R09	HFMD	2024-11-24	1036	7.433	2.26	1098.16	933.44	1262.89	0
R09	HFMD	2024-12-01	733	5.259	2.25	784.51	666.83	902.18	0
R09	HFMD	2024-12-08	791	5.675	0.92	804.64	683.94	925.33	2
R09	HFMD	2024-12-15	900	6.458	3.11	945.51	803.68	1087.33	3
R09	HFMD	2024-12-22	775	5.561	2.9	810.88	689.25	932.51	0
R09	HFMD	2024-12-29	702	5.037	1.63	766.51	651.53	881.48	0
R10	HFMD	2023-01-01	602	6.507	2.7	656.36	557.91	754.82	0
R10	HFMD	2023-01-08	742	8.021	1.75	828.75	704.44	953.06	0
R10	HFMD	2023-01-15	743	8.032	1.77	825.57	701.74	949.41	0
R10	HFMD	2023-01-22	633	6.843	2.92	686.27	583.33	789.21	0
[truncated: 2,201 more rows]
