# Supplementary material for: Dynamic spatiotemporal graph attention networks for cross-regional multi-disease forecasting and intervention optimization
Source: Front Public Health. 2026 Feb 4;14:1720620. doi: 10.3389/fpubh.2026.1720620 (PMC12913526; doi:10.3389/fpubh.2026.1720620)
Supplement: Supplementary file 5 [file Data_Sheet_1.ZIP › Raw date/silver/fact_demography_yearly.csv]

region_id	year	population_total	density_per_km2	age_0_4_pct	age_5_14_pct	age_15_64_pct	age_65p_pct	urban_pct
R01	2023	12464861	218.65	5.2	14.4	67.5	12.9	87.3
R02	2023	4074063	241.68	9.0	14.4	57.9	18.8	66.3
R03	2023	2048990	68.68	8.8	13.4	60.1	17.7	69.3
R04	2023	19018602	526.24	8.1	13.2	62.2	16.4	76.0
R05	2023	19340135	441.9	7.8	11.4	65.5	15.3	61.8
R06	2023	16321229	227.51	8.6	13.4	63.3	14.8	66.2
R07	2023	6648584	302.59	8.5	10.3	62.6	18.7	55.7
R08	2023	2675304	54.92	5.8	14.5	68.5	11.2	72.6
R09	2023	13937274	251.78	6.3	14.8	62.1	16.8	48.4
R10	2023	9250927	1033.82	6.2	10.4	69.1	14.3	85.8
R01	2024	12464861	218.65	7.9	12.7	67.3	12.2	64.2
R02	2024	4074063	241.68	6.9	10.6	63.5	19.0	40.2
R03	2024	2048990	68.68	8.2	10.8	72.1	8.9	86.1
R04	2024	19018602	526.24	7.9	14.5	58.9	18.6	68.2
R05	2024	19340135	441.9	9.0	10.8	62.3	17.9	47.8
R06	2024	16321229	227.51	7.7	13.0	61.0	18.3	69.3
R07	2024	6648584	302.59	8.4	10.8	62.6	18.3	71.9
R08	2024	2675304	54.92	7.6	14.9	67.6	9.9	89.6
R09	2024	13937274	251.78	5.7	12.6	66.1	15.6	81.5
R10	2024	9250927	1033.82	7.7	11.6	61.1	19.7	73.0
