# Supplementary material for: Dynamic spatiotemporal graph attention networks for cross-regional multi-disease forecasting and intervention optimization
Source: Front Public Health. 2026 Feb 4;14:1720620. doi: 10.3389/fpubh.2026.1720620 (PMC12913526; doi:10.3389/fpubh.2026.1720620)
Supplement: Supplementary file 5 [file Data_Sheet_1.ZIP › Raw date/silver/fact_healthcare_weekly.csv]

region_id	week_end_date	outpatient_visits	fever_clinic_visits	beds_per_10k	icu_beds	tests_done	test_positivity_pct
R01	2023-01-01	8844	1131	30.3	3.5	2392	3.33
R01	2023-01-08	10591	670	30.3	3.5	5134	10.5
R01	2023-01-15	8299	1137	30.3	3.5	4534	8.23
R01	2023-01-22	8087	1098	30.3	3.5	4686	5.07
R01	2023-01-29	7298	715	30.3	3.5	4223	5.62
R01	2023-02-05	9682	1081	30.3	3.5	5470	5.71
R01	2023-02-12	7123	385	30.3	3.5	5455	5.63
R01	2023-02-19	10206	524	30.3	3.5	4289	6.81
R01	2023-02-26	8697	1160	30.3	3.5	3355	6.4
R01	2023-03-05	5857	957	30.3	3.5	4223	6.79
R01	2023-03-12	7741	823	30.3	3.5	4812	5.06
R01	2023-03-19	8127	641	30.3	3.5	5977	7.11
R01	2023-03-26	6440	1281	30.3	3.5	6990	11.89
R01	2023-04-02	7485	632	30.3	3.5	5967	9.22
R01	2023-04-09	8295	379	30.3	3.5	3822	7.85
R01	2023-04-16	7009	526	30.3	3.5	4690	0.51
R01	2023-04-23	7095	714	30.3	3.5	5372	8.1
R01	2023-04-30	8566	979	30.3	3.5	4798	4.09
R01	2023-05-07	8066	624	30.3	3.5	3371	8.16
R01	2023-05-14	5880	936	30.3	3.5	3449	6.42
R01	2023-05-21	7153	1027	30.3	3.5	5713	5.35
R01	2023-05-28	7763	1065	30.3	3.5	6791	4.26
R01	2023-06-04	9974	1047	30.3	3.5	5214	6.82
R01	2023-06-11	7174	549	30.3	3.5	5406	6.66
R01	2023-06-18	8652	891	30.3	3.5	8021	9.39
R01	2023-06-25	8820	372	30.3	3.5	5470	10.16
R01	2023-07-02	7359	1238	30.3	3.5	5652	7.59
R01	2023-07-09	6513	1100	30.3	3.5	4003	5.87
R01	2023-07-16	5178	979	30.3	3.5	5705	7.02
R01	2023-07-23	9110	929	30.3	3.5	4561	5.43
R01	2023-07-30	5427	764	30.3	3.5	3430	7.33
R01	2023-08-06	7759	719	30.3	3.5	6255	5.03
R01	2023-08-13	5228	754	30.3	3.5	4112	7.24
R01	2023-08-20	6629	884	30.3	3.5	3832	5.03
R01	2023-08-27	8924	790	30.3	3.5	3575	5.1
R01	2023-09-03	7440	571	30.3	3.5	4654	6.49
R01	2023-09-10	6624	930	30.3	3.5	3775	9.49
R01	2023-09-17	7672	668	30.3	3.5	5647	7.07
R01	2023-09-24	9139	399	30.3	3.5	5620	5.96
R01	2023-10-01	8056	782	30.3	3.5	6615	3.28
R01	2023-10-08	10421	941	30.3	3.5	5182	4.13
R01	2023-10-15	5491	687	30.3	3.5	5762	6.99
R01	2023-10-22	8867	507	30.3	3.5	5053	9.19
R01	2023-10-29	10177	549	30.3	3.5	4577	6.32
R01	2023-11-05	7060	981	30.3	3.5	8445	4.77
R01	2023-11-12	8637	859	30.3	3.5	5380	9.67
R01	2023-11-19	8559	372	30.3	3.5	3275	4.87
R01	2023-11-26	6877	772	30.3	3.5	4742	3.35
R01	2023-12-03	5586	376	30.3	3.5	3135	8.98
R01	2023-12-10	7594	609	30.3	3.5	2698	4.97
R01	2023-12-17	8910	895	30.3	3.5	4697	6.47
R01	2023-12-24	5343	644	30.3	3.5	5666	5.65
R01	2023-12-31	10435	1041	30.3	3.5	4455	6.47
R01	2024-01-07	11334	969	30.3	3.5	5084	7.37
R01	2024-01-14	8223	796	30.3	3.5	3714	6.2
R01	2024-01-21	5845	944	30.3	3.5	4841	8.55
R01	2024-01-28	6088	1084	30.3	3.5	6557	3.85
R01	2024-02-04	7241	720	30.3	3.5	3274	6.48
R01	2024-02-11	8837	706	30.3	3.5	2944	8.54
R01	2024-02-18	6812	662	30.3	3.5	7017	7.79
R01	2024-02-25	6786	562	30.3	3.5	6159	8.79
R01	2024-03-03	7239	548	30.3	3.5	5462	8.19
R01	2024-03-10	7440	579	30.3	3.5	5029	7.92
R01	2024-03-17	7269	852	30.3	3.5	5433	9.29
R01	2024-03-24	7368	572	30.3	3.5	4919	10.38
R01	2024-03-31	5355	337	30.3	3.5	4870	6.24
R01	2024-04-07	7687	750	30.3	3.5	6206	6.92
R01	2024-04-14	9229	304	30.3	3.5	4365	5.37
R01	2024-04-21	4573	820	30.3	3.5	4879	6.07
R01	2024-04-28	7811	820	30.3	3.5	6215	8.29
R01	2024-05-05	8492	1261	30.3	3.5	4150	4.28
R01	2024-05-12	9761	1173	30.3	3.5	4237	9.76
R01	2024-05-19	7199	916	30.3	3.5	5768	5.74
R01	2024-05-26	10770	1192	30.3	3.5	3774	7.4
R01	2024-06-02	9371	423	30.3	3.5	5031	3.69
R01	2024-06-09	9001	817	30.3	3.5	4551	3.87
R01	2024-06-16	7102	903	30.3	3.5	4950	9.39
R01	2024-06-23	9691	1017	30.3	3.5	4354	7.59
R01	2024-06-30	6552	548	30.3	3.5	6418	4.63
R01	2024-07-07	6059	821	30.3	3.5	4675	6.63
R01	2024-07-14	11458	601	30.3	3.5	5594	7.17
R01	2024-07-21	9514	642	30.3	3.5	4730	7.23
R01	2024-07-28	5849	438	30.3	3.5	4975	9.68
R01	2024-08-04	7471	756	30.3	3.5	6380	6.7
R01	2024-08-11	9165	1333	30.3	3.5	4307	6.65
R01	2024-08-18	8594	1098	30.3	3.5	4861	8.46
R01	2024-08-25	8521	785	30.3	3.5	4495	5.78
R01	2024-09-01	12598	491	30.3	3.5	3264	7.49
R01	2024-09-08	8304	885	30.3	3.5	3950	4.95
R01	2024-09-15	7571	981	30.3	3.5	3778	7.3
R01	2024-09-22	7231	495	30.3	3.5	3462	8.82
R01	2024-09-29	7094	1048	30.3	3.5	4955	4.26
R01	2024-10-06	8715	639	30.3	3.5	4547	9.27
R01	2024-10-13	6065	710	30.3	3.5	3699	4.62
R01	2024-10-20	7290	628	30.3	3.5	4671	8.28
R01	2024-10-27	6873	506	30.3	3.5	5769	5.48
R01	2024-11-03	10741	718	30.3	3.5	4836	2.39
R01	2024-11-10	6257	344	30.3	3.5	5352	6.84
R01	2024-11-17	8945	961	30.3	3.5	6153	6.55
R01	2024-11-24	8128	915	30.3	3.5	4046	5.12
R01	2024-12-01	10310	438	30.3	3.5	5600	7.68
R01	2024-12-08	6315	666	30.3	3.5	4571	7.43
R01	2024-12-15	8527	793	30.3	3.5	5226	8.32
R01	2024-12-22	8919	1106	30.3	3.5	6251	7.04
R01	2024-12-29	8961	884	30.3	3.5	5197	5.26
R02	2023-01-01	9608	870	46.5	3.1	4808	6.16
R02	2023-01-08	8981	1167	46.5	3.1	5450	10.8
R02	2023-01-15	9176	638	46.5	3.1	5585	7.78
R02	2023-01-22	6791	718	46.5	3.1	4486	7.2
R02	2023-01-29	7579	853	46.5	3.1	5516	9.54
R02	2023-02-05	8823	659	46.5	3.1	7533	5.61
R02	2023-02-12	7418	919	46.5	3.1	8474	7.8
R02	2023-02-19	7037	472	46.5	3.1	2953	7.02
R02	2023-02-26	8817	516	46.5	3.1	5266	4.37
R02	2023-03-05	6613	926	46.5	3.1	4102	9.62
R02	2023-03-12	7123	1021	46.5	3.1	7718	5.51
R02	2023-03-19	11699	802	46.5	3.1	4240	6.41
R02	2023-03-26	7394	1080	46.5	3.1	6581	9.61
R02	2023-04-02	6050	837	46.5	3.1	3140	9.02
R02	2023-04-09	7274	900	46.5	3.1	4397	3.49
R02	2023-04-16	9327	992	46.5	3.1	5167	2.78
R02	2023-04-23	9125	652	46.5	3.1	5619	6.02
R02	2023-04-30	7418	899	46.5	3.1	4014	6.67
R02	2023-05-07	8764	1233	46.5	3.1	4910	8.68
R02	2023-05-14	6242	1138	46.5	3.1	4030	6.74
R02	2023-05-21	8766	644	46.5	3.1	6297	5.68
R02	2023-05-28	9245	1013	46.5	3.1	5694	8.42
R02	2023-06-04	11796	883	46.5	3.1	5131	7.67
R02	2023-06-11	9906	1265	46.5	3.1	4800	5.18
R02	2023-06-18	9743	527	46.5	3.1	5309	7.61
R02	2023-06-25	7838	790	46.5	3.1	3017	5.26
R02	2023-07-02	9405	391	46.5	3.1	4896	6.37
R02	2023-07-09	5011	1138	46.5	3.1	3763	8.1
R02	2023-07-16	7296	631	46.5	3.1	4716	6.29
R02	2023-07-23	7719	642	46.5	3.1	3783	9.01
R02	2023-07-30	8010	787	46.5	3.1	3930	10.15
R02	2023-08-06	7868	420	46.5	3.1	5330	5.47
R02	2023-08-13	9366	1007	46.5	3.1	6107	6.08
R02	2023-08-20	7830	849	46.5	3.1	6071	4.92
R02	2023-08-27	8140	1173	46.5	3.1	4357	6.95
R02	2023-09-03	11920	751	46.5	3.1	3153	6.89
R02	2023-09-10	10509	1011	46.5	3.1	3824	7.83
R02	2023-09-17	7736	962	46.5	3.1	4261	7.99
R02	2023-09-24	10865	277	46.5	3.1	5711	9.64
R02	2023-10-01	5665	655	46.5	3.1	4527	5.54
R02	2023-10-08	6791	725	46.5	3.1	6022	9.98
R02	2023-10-15	9953	998	46.5	3.1	7198	11.06
R02	2023-10-22	8249	1086	46.5	3.1	5508	6.57
R02	2023-10-29	7925	1002	46.5	3.1	6758	8.16
R02	2023-11-05	7405	702	46.5	3.1	2776	7.72
R02	2023-11-12	8439	591	46.5	3.1	5567	7.91
R02	2023-11-19	5774	735	46.5	3.1	6690	5.73
R02	2023-11-26	8026	832	46.5	3.1	4968	8.38
R02	2023-12-03	9402	1052	46.5	3.1	4623	8.05
R02	2023-12-10	9259	776	46.5	3.1	4137	7.29
R02	2023-12-17	7091	659	46.5	3.1	5264	6.62
R02	2023-12-24	8263	489	46.5	3.1	4789	2.48
R02	2023-12-31	6431	782	46.5	3.1	6455	8.07
R02	2024-01-07	8135	724	46.5	3.1	4699	9.61
R02	2024-01-14	6340	654	46.5	3.1	6280	6.31
R02	2024-01-21	10908	938	46.5	3.1	6385	3.75
R02	2024-01-28	9589	630	46.5	3.1	5858	6.27
R02	2024-02-04	8334	578	46.5	3.1	2935	7.3
R02	2024-02-11	7559	621	46.5	3.1	2981	1.65
R02	2024-02-18	8785	748	46.5	3.1	4275	7.43
R02	2024-02-25	9521	853	46.5	3.1	4468	11.26
R02	2024-03-03	7046	518	46.5	3.1	5119	6.49
R02	2024-03-10	9420	694	46.5	3.1	4801	5.27
R02	2024-03-17	9211	828	46.5	3.1	4669	6.7
R02	2024-03-24	7968	512	46.5	3.1	6395	9.21
R02	2024-03-31	8061	786	46.5	3.1	3804	10.45
R02	2024-04-07	10228	878	46.5	3.1	5984	9.46
R02	2024-04-14	9541	628	46.5	3.1	4626	7.94
R02	2024-04-21	8304	950	46.5	3.1	5772	7.49
R02	2024-04-28	4094	1034	46.5	3.1	6006	11.14
R02	2024-05-05	7283	431	46.5	3.1	4783	7.91
R02	2024-05-12	7336	1074	46.5	3.1	4207	6.8
R02	2024-05-19	7631	1354	46.5	3.1	3912	8.17
R02	2024-05-26	6198	868	46.5	3.1	3854	9.2
R02	2024-06-02	9362	854	46.5	3.1	3330	6.89
R02	2024-06-09	7543	966	46.5	3.1	3917	9.31
R02	2024-06-16	9451	525	46.5	3.1	4736	6.9
R02	2024-06-23	9508	662	46.5	3.1	5249	9.2
R02	2024-06-30	8376	428	46.5	3.1	4406	8.81
R02	2024-07-07	9169	350	46.5	3.1	5240	8.89
R02	2024-07-14	8808	930	46.5	3.1	7474	6.91
R02	2024-07-21	8457	612	46.5	3.1	4238	6.34
R02	2024-07-28	9274	650	46.5	3.1	6481	4.81
R02	2024-08-04	8959	910	46.5	3.1	5308	8.97
R02	2024-08-11	6886	706	46.5	3.1	3843	7.02
R02	2024-08-18	7820	971	46.5	3.1	5464	8.38
R02	2024-08-25	7704	881	46.5	3.1	7175	4.31
R02	2024-09-01	5241	927	46.5	3.1	3981	4.24
R02	2024-09-08	8800	599	46.5	3.1	6846	7.31
R02	2024-09-15	7696	635	46.5	3.1	5258	3.82
R02	2024-09-22	4297	489	46.5	3.1	6364	5.15
R02	2024-09-29	5848	782	46.5	3.1	7669	9.18
R02	2024-10-06	6799	636	46.5	3.1	4044	5.18
R02	2024-10-13	8815	732	46.5	3.1	3664	4.33
R02	2024-10-20	11451	947	46.5	3.1	3972	9.42
R02	2024-10-27	6271	772	46.5	3.1	4704	7.36
R02	2024-11-03	6586	825	46.5	3.1	2901	6.25
R02	2024-11-10	10002	1005	46.5	3.1	4164	3.95
R02	2024-11-17	4725	923	46.5	3.1	5334	7.77
R02	2024-11-24	10535	830	46.5	3.1	5273	4.21
R02	2024-12-01	10435	767	46.5	3.1	4019	7.42
R02	2024-12-08	11000	1227	46.5	3.1	3835	9.35
R02	2024-12-15	8503	997	46.5	3.1	5332	8.23
R02	2024-12-22	9981	450	46.5	3.1	5432	4.66
R02	2024-12-29	7304	800	46.5	3.1	3790	5.84
R03	2023-01-01	8767	973	49.5	2.0	4076	9.66
R03	2023-01-08	8866	1086	49.5	2.0	2875	7.62
R03	2023-01-15	8916	456	49.5	2.0	7897	5.73
R03	2023-01-22	8815	985	49.5	2.0	5121	9.77
R03	2023-01-29	10992	578	49.5	2.0	5139	8.83
R03	2023-02-05	5550	1012	49.5	2.0	7047	9.57
R03	2023-02-12	8657	1107	49.5	2.0	5428	4.36
R03	2023-02-19	7217	748	49.5	2.0	4923	6.81
R03	2023-02-26	7492	843	49.5	2.0	6805	7.43
R03	2023-03-05	8943	361	49.5	2.0	5151	9.17
R03	2023-03-12	9870	1029	49.5	2.0	5364	7.83
R03	2023-03-19	6990	969	49.5	2.0	4199	8.36
R03	2023-03-26	8062	802	49.5	2.0	6201	8.12
R03	2023-04-02	8423	700	49.5	2.0	6922	7.67
R03	2023-04-09	9121	816	49.5	2.0	4167	7.71
R03	2023-04-16	7106	887	49.5	2.0	1081	6.2
R03	2023-04-23	7978	609	49.5	2.0	5436	6.16
R03	2023-04-30	7991	689	49.5	2.0	6166	8.09
R03	2023-05-07	8446	812	49.5	2.0	8036	6.69
R03	2023-05-14	6954	565	49.5	2.0	6086	10.26
R03	2023-05-21	6727	743	49.5	2.0	4568	6.75
R03	2023-05-28	5348	961	49.5	2.0	6428	3.19
R03	2023-06-04	10636	1123	49.5	2.0	1316	2.65
R03	2023-06-11	7800	1063	49.5	2.0	5347	7.04
R03	2023-06-18	8860	638	49.5	2.0	6532	6.79
R03	2023-06-25	5550	640	49.5	2.0	5442	6.42
R03	2023-07-02	7410	840	49.5	2.0	5430	4.54
R03	2023-07-09	9835	773	49.5	2.0	5503	7.19
R03	2023-07-16	7384	982	49.5	2.0	5097	7.15
R03	2023-07-23	4266	963	49.5	2.0	4795	8.51
R03	2023-07-30	10467	964	49.5	2.0	5064	6.43
R03	2023-08-06	11788	896	49.5	2.0	5251	6.63
R03	2023-08-13	6655	409	49.5	2.0	6825	5.44
R03	2023-08-20	7714	778	49.5	2.0	6719	5.47
R03	2023-08-27	8386	902	49.5	2.0	3338	4.04
R03	2023-09-03	6927	848	49.5	2.0	5139	6.76
R03	2023-09-10	8978	628	49.5	2.0	4795	6.77
R03	2023-09-17	6755	1260	49.5	2.0	2407	9.48
R03	2023-09-24	9200	961	49.5	2.0	5115	9.67
R03	2023-10-01	7327	878	49.5	2.0	5087	6.54
R03	2023-10-08	8182	610	49.5	2.0	4203	10.16
R03	2023-10-15	12322	903	49.5	2.0	6000	7.5
R03	2023-10-22	8682	908	49.5	2.0	6242	10.07
R03	2023-10-29	6673	1365	49.5	2.0	5165	7.28
R03	2023-11-05	7380	718	49.5	2.0	5739	8.27
R03	2023-11-12	8847	709	49.5	2.0	1758	3.41
R03	2023-11-19	8019	867	49.5	2.0	4496	5.61
R03	2023-11-26	8445	778	49.5	2.0	4428	3.77
R03	2023-12-03	6734	986	49.5	2.0	3844	8.33
R03	2023-12-10	10079	641	49.5	2.0	4466	8.97
R03	2023-12-17	9849	671	49.5	2.0	3054	9.51
R03	2023-12-24	8875	880	49.5	2.0	6098	4.63
R03	2023-12-31	8586	742	49.5	2.0	5723	8.6
R03	2024-01-07	9464	919	49.5	2.0	5300	7.57
R03	2024-01-14	8550	675	49.5	2.0	4555	7.8
R03	2024-01-21	8975	669	49.5	2.0	3708	3.65
R03	2024-01-28	6107	692	49.5	2.0	4464	6.43
R03	2024-02-04	6192	437	49.5	2.0	5151	7.25
R03	2024-02-11	8932	963	49.5	2.0	5470	7.23
R03	2024-02-18	9314	1084	49.5	2.0	4187	8.54
R03	2024-02-25	7063	843	49.5	2.0	6283	6.45
R03	2024-03-03	6571	708	49.5	2.0	3856	4.85
R03	2024-03-10	9809	906	49.5	2.0	4136	5.03
R03	2024-03-17	6626	656	49.5	2.0	6383	6.78
R03	2024-03-24	11197	792	49.5	2.0	4309	8.86
R03	2024-03-31	5494	837	49.5	2.0	3545	2.64
R03	2024-04-07	7823	966	49.5	2.0	5256	7.19
R03	2024-04-14	4101	769	49.5	2.0	4825	8.24
R03	2024-04-21	6412	965	49.5	2.0	4388	6.4
R03	2024-04-28	8791	562	49.5	2.0	5989	4.29
R03	2024-05-05	8982	752	49.5	2.0	4815	0.87
R03	2024-05-12	7113	757	49.5	2.0	6858	6.93
R03	2024-05-19	7020	966	49.5	2.0	4393	9.06
R03	2024-05-26	8392	620	49.5	2.0	6125	8.2
R03	2024-06-02	9343	763	49.5	2.0	5721	10.84
R03	2024-06-09	8257	720	49.5	2.0	6852	8.33
R03	2024-06-16	7324	1147	49.5	2.0	3555	8.06
R03	2024-06-23	9719	1014	49.5	2.0	3920	4.52
R03	2024-06-30	8344	940	49.5	2.0	3706	7.6
R03	2024-07-07	5813	1012	49.5	2.0	4314	6.67
R03	2024-07-14	9296	954	49.5	2.0	5568	9.06
R03	2024-07-21	8613	1089	49.5	2.0	2947	6.88
R03	2024-07-28	7846	756	49.5	2.0	5596	7.43
R03	2024-08-04	9237	563	49.5	2.0	7750	6.22
R03	2024-08-11	8430	758	49.5	2.0	5097	5.93
R03	2024-08-18	8308	916	49.5	2.0	2117	6.34
R03	2024-08-25	7450	1264	49.5	2.0	6032	10.0
R03	2024-09-01	8837	816	49.5	2.0	5436	9.25
R03	2024-09-08	10625	860	49.5	2.0	4252	8.85
R03	2024-09-15	6720	878	49.5	2.0	5817	6.78
R03	2024-09-22	6642	709	49.5	2.0	4620	4.89
R03	2024-09-29	7420	509	49.5	2.0	5709	7.67
R03	2024-10-06	8398	722	49.5	2.0	4697	5.34
R03	2024-10-13	8757	528	49.5	2.0	5100	5.73
R03	2024-10-20	10635	905	49.5	2.0	4999	4.79
R03	2024-10-27	5954	899	49.5	2.0	7158	7.82
R03	2024-11-03	8262	837	49.5	2.0	5123	7.41
R03	2024-11-10	6972	605	49.5	2.0	5131	9.99
R03	2024-11-17	9165	553	49.5	2.0	4693	8.46
R03	2024-11-24	10275	1158	49.5	2.0	4747	8.65
R03	2024-12-01	8373	776	49.5	2.0	5074	7.15
R03	2024-12-08	9762	519	49.5	2.0	5561	10.08
R03	2024-12-15	10147	913	49.5	2.0	4091	8.55
R03	2024-12-22	9987	696	49.5	2.0	5429	6.59
R03	2024-12-29	7079	736	49.5	2.0	5154	5.16
R04	2023-01-01	8491	506	45.3	2.1	2339	9.75
R04	2023-01-08	6480	761	45.3	2.1	6106	4.12
R04	2023-01-15	5840	673	45.3	2.1	6153	6.96
R04	2023-01-22	7987	740	45.3	2.1	5674	9.86
R04	2023-01-29	12476	770	45.3	2.1	6831	9.0
R04	2023-02-05	8400	358	45.3	2.1	4546	6.32
R04	2023-02-12	8538	760	45.3	2.1	4324	11.06
R04	2023-02-19	9962	395	45.3	2.1	4662	8.26
R04	2023-02-26	9996	716	45.3	2.1	4741	7.19
R04	2023-03-05	8992	492	45.3	2.1	2581	9.51
R04	2023-03-12	6514	1224	45.3	2.1	3963	6.63
R04	2023-03-19	8552	373	45.3	2.1	8437	6.21
R04	2023-03-26	6742	566	45.3	2.1	5434	7.58
R04	2023-04-02	6301	525	45.3	2.1	6266	5.69
R04	2023-04-09	5418	770	45.3	2.1	4517	10.9
R04	2023-04-16	7216	738	45.3	2.1	5263	5.86
R04	2023-04-23	8661	596	45.3	2.1	4712	7.81
R04	2023-04-30	9706	682	45.3	2.1	4282	10.08
R04	2023-05-07	7172	788	45.3	2.1	7055	7.13
R04	2023-05-14	7628	765	45.3	2.1	4111	7.9
R04	2023-05-21	6613	955	45.3	2.1	5018	7.47
R04	2023-05-28	10594	510	45.3	2.1	5029	8.28
R04	2023-06-04	7075	990	45.3	2.1	4346	7.58
R04	2023-06-11	7814	832	45.3	2.1	5088	6.94
R04	2023-06-18	7289	667	45.3	2.1	5379	7.11
R04	2023-06-25	6961	868	45.3	2.1	4444	10.11
R04	2023-07-02	11733	1077	45.3	2.1	6599	8.63
R04	2023-07-09	7685	420	45.3	2.1	3769	5.65
R04	2023-07-16	9811	851	45.3	2.1	4208	3.31
R04	2023-07-23	11477	906	45.3	2.1	6090	5.93
R04	2023-07-30	7792	731	45.3	2.1	5077	10.69
R04	2023-08-06	6193	791	45.3	2.1	5433	6.77
R04	2023-08-13	9492	452	45.3	2.1	7260	4.26
R04	2023-08-20	6304	710	45.3	2.1	4222	7.85
R04	2023-08-27	8463	822	45.3	2.1	3298	6.72
R04	2023-09-03	8029	1046	45.3	2.1	5239	7.77
R04	2023-09-10	10943	567	45.3	2.1	4534	4.73
R04	2023-09-17	10409	1134	45.3	2.1	6834	8.09
R04	2023-09-24	8570	708	45.3	2.1	5923	4.44
R04	2023-10-01	6072	716	45.3	2.1	7264	5.97
R04	2023-10-08	7432	857	45.3	2.1	6078	9.5
R04	2023-10-15	6319	780	45.3	2.1	5269	7.65
R04	2023-10-22	9298	964	45.3	2.1	5030	9.3
R04	2023-10-29	9453	977	45.3	2.1	4365	8.43
R04	2023-11-05	9805	697	45.3	2.1	5157	10.13
R04	2023-11-12	8594	782	45.3	2.1	6753	6.06
R04	2023-11-19	5455	644	45.3	2.1	6363	8.04
R04	2023-11-26	8102	1012	45.3	2.1	5200	6.56
R04	2023-12-03	9252	723	45.3	2.1	5588	5.41
R04	2023-12-10	6418	626	45.3	2.1	4968	5.7
R04	2023-12-17	7070	769	45.3	2.1	4913	3.9
R04	2023-12-24	4216	879	45.3	2.1	5167	4.26
R04	2023-12-31	8654	886	45.3	2.1	4637	10.92
R04	2024-01-07	9903	720	45.3	2.1	4543	4.08
R04	2024-01-14	9837	849	45.3	2.1	5987	2.73
R04	2024-01-21	9166	698	45.3	2.1	5701	8.04
R04	2024-01-28	7969	660	45.3	2.1	5478	5.33
R04	2024-02-04	9575	655	45.3	2.1	5027	5.51
R04	2024-02-11	8238	593	45.3	2.1	4029	11.59
R04	2024-02-18	9266	873	45.3	2.1	5616	7.61
R04	2024-02-25	7866	951	45.3	2.1	4007	10.19
R04	2024-03-03	8180	960	45.3	2.1	6888	7.98
R04	2024-03-10	6784	1043	45.3	2.1	7035	3.11
R04	2024-03-17	7847	858	45.3	2.1	4683	4.51
R04	2024-03-24	6675	430	45.3	2.1	6146	9.75
R04	2024-03-31	10039	794	45.3	2.1	5326	9.14
R04	2024-04-07	7650	610	45.3	2.1	4315	7.35
R04	2024-04-14	6929	894	45.3	2.1	3373	6.51
R04	2024-04-21	8608	826	45.3	2.1	4117	8.47
R04	2024-04-28	8393	382	45.3	2.1	5546	6.16
R04	2024-05-05	7212	634	45.3	2.1	3796	7.41
R04	2024-05-12	8819	830	45.3	2.1	6139	8.16
R04	2024-05-19	4989	616	45.3	2.1	6426	4.46
R04	2024-05-26	3897	1166	45.3	2.1	5355	5.63
R04	2024-06-02	6727	925	45.3	2.1	5573	7.65
R04	2024-06-09	7716	543	45.3	2.1	4956	9.13
R04	2024-06-16	7187	920	45.3	2.1	4514	8.6
R04	2024-06-23	6530	802	45.3	2.1	5547	5.65
R04	2024-06-30	8543	794	45.3	2.1	4947	5.64
R04	2024-07-07	9496	610	45.3	2.1	5335	5.3
R04	2024-07-14	7900	928	45.3	2.1	4653	0.85
R04	2024-07-21	5982	368	45.3	2.1	5081	6.99
R04	2024-07-28	7474	674	45.3	2.1	5265	4.11
R04	2024-08-04	9434	815	45.3	2.1	3866	6.16
R04	2024-08-11	7802	523	45.3	2.1	5805	8.93
R04	2024-08-18	8176	988	45.3	2.1	8180	3.24
R04	2024-08-25	8077	531	45.3	2.1	6872	7.49
R04	2024-09-01	6952	747	45.3	2.1	6603	7.9
R04	2024-09-08	8868	1097	45.3	2.1	6145	9.25
R04	2024-09-15	7810	349	45.3	2.1	5124	5.67
R04	2024-09-22	9182	445	45.3	2.1	5993	7.38
R04	2024-09-29	8530	923	45.3	2.1	4965	6.33
R04	2024-10-06	9702	918	45.3	2.1	5826	6.83
R04	2024-10-13	8164	797	45.3	2.1	2907	4.24
R04	2024-10-20	7815	424	45.3	2.1	4867	5.21
R04	2024-10-27	7886	834	45.3	2.1	2770	7.65
R04	2024-11-03	7325	335	45.3	2.1	4446	7.76
R04	2024-11-10	7391	706	45.3	2.1	5184	6.04
R04	2024-11-17	7599	534	45.3	2.1	4378	10.77
R04	2024-11-24	8267	853	45.3	2.1	4228	6.21
R04	2024-12-01	7657	974	45.3	2.1	6438	6.09
R04	2024-12-08	7964	752	45.3	2.1	5914	7.94
R04	2024-12-15	7865	1001	45.3	2.1	5621	5.46
R04	2024-12-22	8012	764	45.3	2.1	3814	6.55
R04	2024-12-29	9708	1018	45.3	2.1	6095	8.56
R05	2023-01-01	8311	679	45.7	5.0	5676	3.71
R05	2023-01-08	6992	1020	45.7	5.0	4409	8.28
R05	2023-01-15	7455	910	45.7	5.0	3151	9.54
R05	2023-01-22	6326	527	45.7	5.0	6461	6.99
R05	2023-01-29	7540	1113	45.7	5.0	5877	6.1
R05	2023-02-05	7798	1014	45.7	5.0	3843	9.89
R05	2023-02-12	7334	625	45.7	5.0	6304	8.47
R05	2023-02-19	5335	778	45.7	5.0	3673	8.6
R05	2023-02-26	10579	907	45.7	5.0	4088	8.78
R05	2023-03-05	7924	785	45.7	5.0	4417	7.21
R05	2023-03-12	7893	319	45.7	5.0	5031	6.72
R05	2023-03-19	8520	398	45.7	5.0	5614	7.06
R05	2023-03-26	8742	474	45.7	5.0	3518	3.25
R05	2023-04-02	8219	730	45.7	5.0	4827	4.22
R05	2023-04-09	6185	300	45.7	5.0	3385	5.7
R05	2023-04-16	7102	786	45.7	5.0	5913	5.62
R05	2023-04-23	8733	955	45.7	5.0	6380	7.98
R05	2023-04-30	8109	583	45.7	5.0	5327	6.25
R05	2023-05-07	10064	818	45.7	5.0	4808	9.83
R05	2023-05-14	7276	799	45.7	5.0	7411	7.53
R05	2023-05-21	9687	1100	45.7	5.0	4337	8.82
R05	2023-05-28	7500	1207	45.7	5.0	6732	8.49
R05	2023-06-04	9566	660	45.7	5.0	7061	5.19
R05	2023-06-11	8610	657	45.7	5.0	6032	10.49
R05	2023-06-18	8677	863	45.7	5.0	4863	7.2
R05	2023-06-25	7496	1126	45.7	5.0	5952	6.31
R05	2023-07-02	8090	1383	45.7	5.0	5326	9.91
R05	2023-07-09	7135	894	45.7	5.0	4250	5.93
R05	2023-07-16	9190	620	45.7	5.0	3569	8.37
R05	2023-07-23	7267	743	45.7	5.0	2838	4.46
R05	2023-07-30	8331	753	45.7	5.0	6091	5.2
R05	2023-08-06	7750	809	45.7	5.0	4755	8.2
R05	2023-08-13	6371	902	45.7	5.0	6366	5.35
R05	2023-08-20	8601	871	45.7	5.0	5706	7.0
R05	2023-08-27	10127	1222	45.7	5.0	5750	7.63
R05	2023-09-03	8020	537	45.7	5.0	3287	4.69
R05	2023-09-10	8398	761	45.7	5.0	6832	1.99
R05	2023-09-17	8061	886	45.7	5.0	6077	7.29
R05	2023-09-24	8547	835	45.7	5.0	5527	6.96
R05	2023-10-01	11174	915	45.7	5.0	5236	5.52
R05	2023-10-08	7486	1102	45.7	5.0	2018	7.11
R05	2023-10-15	7962	900	45.7	5.0	5318	10.03
R05	2023-10-22	8147	787	45.7	5.0	6142	10.07
R05	2023-10-29	9030	1002	45.7	5.0	4739	7.25
R05	2023-11-05	10228	905	45.7	5.0	4709	7.07
R05	2023-11-12	9555	1025	45.7	5.0	3989	7.73
R05	2023-11-19	7988	786	45.7	5.0	6596	6.52
R05	2023-11-26	7136	637	45.7	5.0	4790	5.53
R05	2023-12-03	6702	622	45.7	5.0	4003	5.48
R05	2023-12-10	8598	408	45.7	5.0	4157	6.8
R05	2023-12-17	9722	750	45.7	5.0	4816	6.82
R05	2023-12-24	5264	931	45.7	5.0	5740	8.63
R05	2023-12-31	11758	540	45.7	5.0	3214	8.41
R05	2024-01-07	7493	602	45.7	5.0	4660	5.76
R05	2024-01-14	10587	1252	45.7	5.0	3037	4.05
R05	2024-01-21	6860	662	45.7	5.0	4069	6.61
R05	2024-01-28	7329	529	45.7	5.0	3767	10.09
R05	2024-02-04	7463	718	45.7	5.0	3175	6.07
R05	2024-02-11	9441	919	45.7	5.0	5973	4.59
R05	2024-02-18	6170	1026	45.7	5.0	5991	6.48
R05	2024-02-25	9279	559	45.7	5.0	3506	3.77
R05	2024-03-03	8542	843	45.7	5.0	4373	5.44
R05	2024-03-10	11621	748	45.7	5.0	6665	6.71
R05	2024-03-17	7248	1083	45.7	5.0	5947	6.95
R05	2024-03-24	9700	1304	45.7	5.0	4121	7.94
R05	2024-03-31	7386	613	45.7	5.0	3845	10.18
R05	2024-04-07	5262	901	45.7	5.0	4009	10.54
R05	2024-04-14	7590	727	45.7	5.0	6883	8.75
R05	2024-04-21	8831	961	45.7	5.0	3700	8.48
R05	2024-04-28	7701	872	45.7	5.0	5581	4.78
R05	2024-05-05	8890	762	45.7	5.0	3512	6.71
R05	2024-05-12	8030	918	45.7	5.0	2134	7.78
R05	2024-05-19	7232	961	45.7	5.0	4997	6.33
R05	2024-05-26	7733	866	45.7	5.0	6089	5.22
R05	2024-06-02	7484	1093	45.7	5.0	4566	7.73
R05	2024-06-09	6148	457	45.7	5.0	3751	5.62
R05	2024-06-16	9559	1029	45.7	5.0	2689	5.92
R05	2024-06-23	9046	778	45.7	5.0	6805	8.35
R05	2024-06-30	7598	764	45.7	5.0	4931	5.31
R05	2024-07-07	9408	948	45.7	5.0	5545	7.49
R05	2024-07-14	6472	900	45.7	5.0	5154	11.0
R05	2024-07-21	6060	655	45.7	5.0	3096	6.56
R05	2024-07-28	5388	1037	45.7	5.0	6310	6.68
R05	2024-08-04	6479	495	45.7	5.0	4155	8.25
R05	2024-08-11	6819	1181	45.7	5.0	6788	7.0
R05	2024-08-18	7307	686	45.7	5.0	6918	5.69
R05	2024-08-25	9401	804	45.7	5.0	5856	5.36
R05	2024-09-01	7500	795	45.7	5.0	4242	9.5
R05	2024-09-08	6853	684	45.7	5.0	6630	9.33
R05	2024-09-15	10381	418	45.7	5.0	5240	7.18
R05	2024-09-22	7157	864	45.7	5.0	4614	7.32
R05	2024-09-29	13102	863	45.7	5.0	5430	8.64
R05	2024-10-06	8270	580	45.7	5.0	3023	6.94
R05	2024-10-13	7596	407	45.7	5.0	6955	7.21
R05	2024-10-20	10159	353	45.7	5.0	6750	6.03
R05	2024-10-27	9888	842	45.7	5.0	5543	7.91
R05	2024-11-03	7362	670	45.7	5.0	4566	4.06
R05	2024-11-10	7278	660	45.7	5.0	3204	7.92
R05	2024-11-17	8011	849	45.7	5.0	5836	6.52
R05	2024-11-24	6591	860	45.7	5.0	1493	6.78
R05	2024-12-01	9147	1009	45.7	5.0	4364	2.52
R05	2024-12-08	4050	927	45.7	5.0	4575	11.03
R05	2024-12-15	5883	868	45.7	5.0	6994	7.41
R05	2024-12-22	5612	1354	45.7	5.0	6896	6.55
R05	2024-12-29	9228	965	45.7	5.0	5770	4.24
R06	2023-01-01	8756	879	68.9	3.2	4355	5.19
R06	2023-01-08	5641	951	68.9	3.2	4734	4.32
R06	2023-01-15	9464	682	68.9	3.2	3970	6.01
R06	2023-01-22	7710	891	68.9	3.2	3949	9.02
R06	2023-01-29	8726	697	68.9	3.2	4808	6.15
R06	2023-02-05	8098	1103	68.9	3.2	4480	7.38
R06	2023-02-12	6952	906	68.9	3.2	5331	9.66
R06	2023-02-19	6756	938	68.9	3.2	6516	6.12
R06	2023-02-26	7809	838	68.9	3.2	4716	7.35
R06	2023-03-05	9010	777	68.9	3.2	4853	7.53
R06	2023-03-12	7401	730	68.9	3.2	3921	6.92
R06	2023-03-19	8671	746	68.9	3.2	4071	6.81
R06	2023-03-26	8595	825	68.9	3.2	7675	5.69
R06	2023-04-02	7774	955	68.9	3.2	4166	10.86
R06	2023-04-09	8006	912	68.9	3.2	5022	9.04
R06	2023-04-16	6405	1114	68.9	3.2	5278	8.32
R06	2023-04-23	6892	867	68.9	3.2	3838	9.35
R06	2023-04-30	6065	830	68.9	3.2	4533	3.87
R06	2023-05-07	6596	889	68.9	3.2	3924	5.66
R06	2023-05-14	8560	982	68.9	3.2	5792	6.91
R06	2023-05-21	8326	823	68.9	3.2	3756	7.56
R06	2023-05-28	6432	922	68.9	3.2	5162	2.67
R06	2023-06-04	9468	695	68.9	3.2	4274	8.91
R06	2023-06-11	7755	919	68.9	3.2	4215	8.61
R06	2023-06-18	8295	880	68.9	3.2	4785	10.26
R06	2023-06-25	10805	359	68.9	3.2	6111	4.84
R06	2023-07-02	8764	444	68.9	3.2	5483	5.33
R06	2023-07-09	7311	713	68.9	3.2	4118	5.59
R06	2023-07-16	7402	769	68.9	3.2	5387	10.72
R06	2023-07-23	6579	825	68.9	3.2	5927	5.58
R06	2023-07-30	4614	418	68.9	3.2	2335	10.08
R06	2023-08-06	8921	951	68.9	3.2	6177	5.85
R06	2023-08-13	11454	867	68.9	3.2	4912	9.22
R06	2023-08-20	9000	1067	68.9	3.2	6672	6.29
R06	2023-08-27	8280	618	68.9	3.2	3046	8.67
R06	2023-09-03	9435	403	68.9	3.2	4139	7.11
R06	2023-09-10	8227	1209	68.9	3.2	4247	6.66
R06	2023-09-17	8974	729	68.9	3.2	4394	5.83
R06	2023-09-24	8349	764	68.9	3.2	5818	7.71
R06	2023-10-01	3626	449	68.9	3.2	4399	8.96
R06	2023-10-08	7022	874	68.9	3.2	5718	8.08
R06	2023-10-15	7178	570	68.9	3.2	3425	12.94
R06	2023-10-22	8683	1168	68.9	3.2	4000	9.5
R06	2023-10-29	7284	794	68.9	3.2	4656	5.24
R06	2023-11-05	6703	792	68.9	3.2	4295	7.25
R06	2023-11-12	6743	941	68.9	3.2	4448	10.27
R06	2023-11-19	7924	779	68.9	3.2	6924	6.01
R06	2023-11-26	7389	659	68.9	3.2	5245	5.53
R06	2023-12-03	9164	790	68.9	3.2	6006	8.45
R06	2023-12-10	7231	652	68.9	3.2	4605	7.02
R06	2023-12-17	8501	889	68.9	3.2	4961	5.64
R06	2023-12-24	7120	903	68.9	3.2	4219	8.12
R06	2023-12-31	8889	1106	68.9	3.2	4422	6.35
R06	2024-01-07	4530	611	68.9	3.2	3852	8.01
R06	2024-01-14	10711	916	68.9	3.2	6188	5.58
R06	2024-01-21	6203	751	68.9	3.2	4251	5.28
R06	2024-01-28	8327	562	68.9	3.2	5991	6.2
R06	2024-02-04	7932	819	68.9	3.2	4439	9.53
R06	2024-02-11	5591	1056	68.9	3.2	4583	8.84
R06	2024-02-18	8301	970	68.9	3.2	4857	7.48
R06	2024-02-25	9646	819	68.9	3.2	6596	7.7
R06	2024-03-03	6900	729	68.9	3.2	6065	4.52
R06	2024-03-10	9189	726	68.9	3.2	3452	7.41
R06	2024-03-17	6949	685	68.9	3.2	4249	7.23
R06	2024-03-24	7415	878	68.9	3.2	6214	8.08
R06	2024-03-31	10707	1210	68.9	3.2	4651	4.69
R06	2024-04-07	7566	823	68.9	3.2	7670	6.25
R06	2024-04-14	8416	663	68.9	3.2	4583	4.57
R06	2024-04-21	5805	1072	68.9	3.2	6279	6.26
R06	2024-04-28	9595	538	68.9	3.2	4791	7.35
R06	2024-05-05	9899	839	68.9	3.2	5653	6.06
R06	2024-05-12	8395	1052	68.9	3.2	3060	9.27
R06	2024-05-19	7685	518	68.9	3.2	4679	9.58
R06	2024-05-26	7276	859	68.9	3.2	3064	3.35
R06	2024-06-02	6384	1002	68.9	3.2	4939	9.2
R06	2024-06-09	9737	648	68.9	3.2	6880	5.91
R06	2024-06-16	9500	991	68.9	3.2	5078	7.13
R06	2024-06-23	8480	823	68.9	3.2	4531	6.05
R06	2024-06-30	7426	1043	68.9	3.2	3093	6.01
R06	2024-07-07	7511	754	68.9	3.2	5356	4.3
R06	2024-07-14	9537	977	68.9	3.2	5809	6.58
R06	2024-07-21	6892	734	68.9	3.2	5073	8.33
R06	2024-07-28	7878	872	68.9	3.2	4479	7.57
R06	2024-08-04	7626	853	68.9	3.2	2879	7.97
R06	2024-08-11	8810	905	68.9	3.2	3815	5.58
R06	2024-08-18	6697	865	68.9	3.2	5789	5.61
R06	2024-08-25	9973	1060	68.9	3.2	5165	7.74
R06	2024-09-01	5480	694	68.9	3.2	3497	5.18
R06	2024-09-08	8771	951	68.9	3.2	5957	7.48
R06	2024-09-15	8785	482	68.9	3.2	3452	6.58
R06	2024-09-22	8896	710	68.9	3.2	3367	5.62
R06	2024-09-29	6599	455	68.9	3.2	7669	9.47
R06	2024-10-06	5036	415	68.9	3.2	4032	4.02
R06	2024-10-13	11573	639	68.9	3.2	5433	5.99
R06	2024-10-20	6249	1009	68.9	3.2	5785	6.88
R06	2024-10-27	11572	847	68.9	3.2	4452	10.83
R06	2024-11-03	8605	1125	68.9	3.2	4953	0.97
R06	2024-11-10	5661	1016	68.9	3.2	4293	7.51
R06	2024-11-17	9700	835	68.9	3.2	3968	6.98
R06	2024-11-24	8160	718	68.9	3.2	3338	6.29
R06	2024-12-01	7860	511	68.9	3.2	3898	5.57
R06	2024-12-08	5209	825	68.9	3.2	5284	5.91
R06	2024-12-15	5947	881	68.9	3.2	5655	7.2
R06	2024-12-22	8062	918	68.9	3.2	4885	5.16
R06	2024-12-29	7894	721	68.9	3.2	4915	8.77
R07	2023-01-01	6121	616	57.5	1.6	6888	7.91
R07	2023-01-08	8241	468	57.5	1.6	4717	2.85
R07	2023-01-15	8055	550	57.5	1.6	5669	7.32
R07	2023-01-22	6175	876	57.5	1.6	7512	6.59
R07	2023-01-29	9320	379	57.5	1.6	5561	5.86
R07	2023-02-05	7596	919	57.5	1.6	4707	3.77
R07	2023-02-12	10290	509	57.5	1.6	3992	7.26
R07	2023-02-19	8206	885	57.5	1.6	5159	9.3
R07	2023-02-26	8735	562	57.5	1.6	1882	7.3
R07	2023-03-05	10199	549	57.5	1.6	3740	7.71
R07	2023-03-12	8724	1024	57.5	1.6	6969	7.47
R07	2023-03-19	6609	620	57.5	1.6	4347	9.06
R07	2023-03-26	7249	992	57.5	1.6	3170	7.57
R07	2023-04-02	6873	904	57.5	1.6	4692	8.6
R07	2023-04-09	7347	794	57.5	1.6	5969	6.8
R07	2023-04-16	8087	952	57.5	1.6	4907	3.83
R07	2023-04-23	7143	415	57.5	1.6	4700	7.94
R07	2023-04-30	8186	1078	57.5	1.6	6539	7.51
R07	2023-05-07	4411	934	57.5	1.6	4073	8.76
R07	2023-05-14	8468	931	57.5	1.6	5602	11.78
R07	2023-05-21	8781	543	57.5	1.6	6285	6.14
R07	2023-05-28	10017	1108	57.5	1.6	5746	4.44
R07	2023-06-04	7309	1068	57.5	1.6	7398	7.12
R07	2023-06-11	7587	563	57.5	1.6	3599	7.47
R07	2023-06-18	9051	502	57.5	1.6	5995	9.74
R07	2023-06-25	8945	1130	57.5	1.6	5426	7.73
R07	2023-07-02	8519	1071	57.5	1.6	5645	5.94
R07	2023-07-09	8635	886	57.5	1.6	4745	9.05
R07	2023-07-16	8137	941	57.5	1.6	5611	5.55
R07	2023-07-23	6530	656	57.5	1.6	4902	10.18
R07	2023-07-30	7928	874	57.5	1.6	6047	6.28
R07	2023-08-06	7377	1010	57.5	1.6	5681	5.87
R07	2023-08-13	7381	817	57.5	1.6	5395	9.49
R07	2023-08-20	8797	603	57.5	1.6	4056	7.62
R07	2023-08-27	8214	631	57.5	1.6	6263	2.5
R07	2023-09-03	8503	490	57.5	1.6	6056	6.47
R07	2023-09-10	9121	721	57.5	1.6	6590	3.27
R07	2023-09-17	9319	678	57.5	1.6	5450	7.83
R07	2023-09-24	5911	999	57.5	1.6	5472	7.23
R07	2023-10-01	8577	825	57.5	1.6	6001	6.06
R07	2023-10-08	9254	914	57.5	1.6	4793	10.69
R07	2023-10-15	8677	839	57.5	1.6	5688	6.79
R07	2023-10-22	9801	795	57.5	1.6	5983	4.86
R07	2023-10-29	5306	880	57.5	1.6	4539	6.61
R07	2023-11-05	4487	1140	57.5	1.6	5125	9.67
R07	2023-11-12	5911	819	57.5	1.6	5489	7.27
R07	2023-11-19	8350	522	57.5	1.6	5380	5.31
R07	2023-11-26	7073	803	57.5	1.6	4577	6.41
R07	2023-12-03	9685	768	57.5	1.6	4523	6.75
R07	2023-12-10	6332	832	57.5	1.6	5866	7.63
R07	2023-12-17	8054	920	57.5	1.6	4335	7.08
R07	2023-12-24	10097	741	57.5	1.6	5729	8.27
R07	2023-12-31	6863	937	57.5	1.6	4271	7.86
R07	2024-01-07	7065	856	57.5	1.6	5155	7.22
R07	2024-01-14	8407	693	57.5	1.6	3600	7.16
R07	2024-01-21	9654	916	57.5	1.6	5536	5.98
R07	2024-01-28	8279	633	57.5	1.6	4491	7.71
R07	2024-02-04	5275	1145	57.5	1.6	3398	10.78
R07	2024-02-11	6741	630	57.5	1.6	4522	6.12
R07	2024-02-18	7092	725	57.5	1.6	5110	5.21
R07	2024-02-25	9261	1082	57.5	1.6	2666	10.71
R07	2024-03-03	9158	851	57.5	1.6	4310	7.33
R07	2024-03-10	9346	1321	57.5	1.6	7630	3.94
R07	2024-03-17	7688	815	57.5	1.6	6612	6.83
R07	2024-03-24	6867	810	57.5	1.6	4537	8.97
R07	2024-03-31	11581	982	57.5	1.6	6141	9.47
R07	2024-04-07	8681	720	57.5	1.6	4639	9.19
R07	2024-04-14	8433	603	57.5	1.6	6570	5.45
R07	2024-04-21	6308	624	57.5	1.6	5367	8.95
R07	2024-04-28	8382	688	57.5	1.6	4030	8.54
R07	2024-05-05	7860	868	57.5	1.6	4831	7.6
R07	2024-05-12	8585	1285	57.5	1.6	5482	6.23
R07	2024-05-19	8263	610	57.5	1.6	3849	9.5
R07	2024-05-26	8456	1023	57.5	1.6	3050	5.05
R07	2024-06-02	8447	635	57.5	1.6	3291	4.84
R07	2024-06-09	7518	882	57.5	1.6	7058	4.89
R07	2024-06-16	6498	509	57.5	1.6	5687	7.25
R07	2024-06-23	6552	633	57.5	1.6	4851	6.87
R07	2024-06-30	6440	835	57.5	1.6	3348	7.1
R07	2024-07-07	7733	880	57.5	1.6	6453	6.26
R07	2024-07-14	8000	403	57.5	1.6	7366	3.28
R07	2024-07-21	7875	290	57.5	1.6	4009	10.47
R07	2024-07-28	9717	997	57.5	1.6	4768	10.3
R07	2024-08-04	8386	937	57.5	1.6	8176	9.18
R07	2024-08-11	7901	902	57.5	1.6	6684	8.24
R07	2024-08-18	9174	1057	57.5	1.6	8036	5.13
R07	2024-08-25	9053	891	57.5	1.6	4537	5.71
R07	2024-09-01	10478	595	57.5	1.6	3309	5.87
R07	2024-09-08	5327	630	57.5	1.6	3736	7.17
R07	2024-09-15	10168	682	57.5	1.6	6038	8.5
R07	2024-09-22	4669	689	57.5	1.6	4548	7.76
R07	2024-09-29	8855	866	57.5	1.6	3926	5.73
R07	2024-10-06	5745	813	57.5	1.6	4559	8.07
R07	2024-10-13	9045	733	57.5	1.6	5338	6.57
R07	2024-10-20	6329	639	57.5	1.6	2277	6.21
R07	2024-10-27	7109	580	57.5	1.6	5983	8.05
R07	2024-11-03	8830	938	57.5	1.6	4997	6.98
R07	2024-11-10	9245	933	57.5	1.6	6232	6.91
R07	2024-11-17	6520	847	57.5	1.6	4306	8.31
R07	2024-11-24	8431	810	57.5	1.6	4529	9.0
R07	2024-12-01	9385	687	57.5	1.6	3525	7.36
R07	2024-12-08	9778	547	57.5	1.6	5564	5.36
R07	2024-12-15	6474	986	57.5	1.6	5780	6.7
R07	2024-12-22	9184	936	57.5	1.6	3216	7.17
R07	2024-12-29	10119	894	57.5	1.6	1861	4.86
R08	2023-01-01	9493	688	79.1	1.4	6345	11.09
R08	2023-01-08	7643	676	79.1	1.4	3792	8.52
R08	2023-01-15	7095	719	79.1	1.4	3669	6.13
R08	2023-01-22	6939	403	79.1	1.4	3993	8.49
R08	2023-01-29	10023	778	79.1	1.4	5040	7.57
R08	2023-02-05	10943	598	79.1	1.4	3485	6.9
R08	2023-02-12	8591	793	79.1	1.4	3362	8.77
R08	2023-02-19	7792	910	79.1	1.4	6863	4.07
R08	2023-02-26	5422	913	79.1	1.4	2558	6.2
R08	2023-03-05	7143	871	79.1	1.4	4200	7.98
R08	2023-03-12	6399	551	79.1	1.4	5023	7.21
R08	2023-03-19	8442	1095	79.1	1.4	6536	7.9
R08	2023-03-26	9214	852	79.1	1.4	6415	7.73
R08	2023-04-02	7171	649	79.1	1.4	6381	6.63
R08	2023-04-09	10875	579	79.1	1.4	6501	6.15
R08	2023-04-16	8610	539	79.1	1.4	2793	9.96
R08	2023-04-23	7341	997	79.1	1.4	4212	8.97
R08	2023-04-30	7357	557	79.1	1.4	5775	8.89
R08	2023-05-07	8960	771	79.1	1.4	2901	4.86
R08	2023-05-14	6946	748	79.1	1.4	6356	6.77
R08	2023-05-21	4840	281	79.1	1.4	4166	5.97
R08	2023-05-28	8533	509	79.1	1.4	3340	7.91
R08	2023-06-04	10001	407	79.1	1.4	4077	9.22
R08	2023-06-11	9399	614	79.1	1.4	6391	7.09
R08	2023-06-18	8990	659	79.1	1.4	5350	4.67
R08	2023-06-25	7178	740	79.1	1.4	5168	11.81
R08	2023-07-02	11839	722	79.1	1.4	6775	4.78
R08	2023-07-09	8598	662	79.1	1.4	4458	12.32
R08	2023-07-16	7419	670	79.1	1.4	3799	5.46
R08	2023-07-23	5867	844	79.1	1.4	5245	7.68
R08	2023-07-30	7982	686	79.1	1.4	4211	7.32
R08	2023-08-06	7922	672	79.1	1.4	4656	10.08
R08	2023-08-13	10955	755	79.1	1.4	4119	6.91
R08	2023-08-20	9703	791	79.1	1.4	5426	5.68
R08	2023-08-27	6249	952	79.1	1.4	5233	8.31
R08	2023-09-03	5433	1166	79.1	1.4	5302	3.39
R08	2023-09-10	9480	725	79.1	1.4	5036	6.04
R08	2023-09-17	7853	790	79.1	1.4	2995	8.73
R08	2023-09-24	8169	889	79.1	1.4	5979	7.24
R08	2023-10-01	8496	505	79.1	1.4	4003	7.17
R08	2023-10-08	8278	880	79.1	1.4	6687	6.81
R08	2023-10-15	8544	811	79.1	1.4	4700	6.58
R08	2023-10-22	6823	776	79.1	1.4	4737	6.7
R08	2023-10-29	5387	780	79.1	1.4	3947	6.88
R08	2023-11-05	6357	809	79.1	1.4	4643	5.75
R08	2023-11-12	8434	875	79.1	1.4	4940	8.14
R08	2023-11-19	7380	879	79.1	1.4	4949	5.0
R08	2023-11-26	6797	1033	79.1	1.4	6891	8.43
R08	2023-12-03	7125	1085	79.1	1.4	5735	7.67
R08	2023-12-10	10763	628	79.1	1.4	5927	5.37
R08	2023-12-17	7090	1320	79.1	1.4	5602	10.7
R08	2023-12-24	8815	880	79.1	1.4	4248	8.96
R08	2023-12-31	8037	816	79.1	1.4	4686	6.8
R08	2024-01-07	8037	824	79.1	1.4	4939	3.89
R08	2024-01-14	8812	775	79.1	1.4	1019	3.82
R08	2024-01-21	7289	1055	79.1	1.4	5729	5.63
R08	2024-01-28	7713	1020	79.1	1.4	4260	4.83
R08	2024-02-04	9320	1023	79.1	1.4	4274	7.98
R08	2024-02-11	7939	681	79.1	1.4	6402	5.67
R08	2024-02-18	9134	813	79.1	1.4	4793	5.89
R08	2024-02-25	6520	750	79.1	1.4	4385	7.19
R08	2024-03-03	6203	769	79.1	1.4	5487	5.65
R08	2024-03-10	9111	969	79.1	1.4	3551	5.48
R08	2024-03-17	5989	884	79.1	1.4	5153	3.8
R08	2024-03-24	7021	861	79.1	1.4	5135	9.42
R08	2024-03-31	6272	798	79.1	1.4	3797	7.22
R08	2024-04-07	7728	854	79.1	1.4	4509	8.52
R08	2024-04-14	6927	596	79.1	1.4	5270	10.71
R08	2024-04-21	5718	571	79.1	1.4	5277	9.25
R08	2024-04-28	8459	678	79.1	1.4	5504	8.03
R08	2024-05-05	6979	964	79.1	1.4	4958	3.5
R08	2024-05-12	7797	686	79.1	1.4	6565	4.34
R08	2024-05-19	7275	851	79.1	1.4	7902	10.91
R08	2024-05-26	7932	869	79.1	1.4	5722	4.98
R08	2024-06-02	8015	1071	79.1	1.4	5169	10.9
R08	2024-06-09	7331	782	79.1	1.4	4903	4.4
R08	2024-06-16	9658	733	79.1	1.4	5309	5.8
R08	2024-06-23	10587	1046	79.1	1.4	5070	4.55
R08	2024-06-30	9115	1016	79.1	1.4	3887	6.71
R08	2024-07-07	8115	1017	79.1	1.4	4818	8.92
R08	2024-07-14	6840	588	79.1	1.4	7197	4.38
R08	2024-07-21	6873	956	79.1	1.4	4363	5.89
R08	2024-07-28	7703	368	79.1	1.4	6344	7.35
R08	2024-08-04	6782	456	79.1	1.4	3361	3.81
R08	2024-08-11	8340	847	79.1	1.4	5734	8.47
R08	2024-08-18	8942	1107	79.1	1.4	6434	8.92
R08	2024-08-25	8355	944	79.1	1.4	4507	6.56
R08	2024-09-01	10582	688	79.1	1.4	4243	6.28
R08	2024-09-08	7176	707	79.1	1.4	5290	7.55
R08	2024-09-15	9366	1237	79.1	1.4	4557	6.87
R08	2024-09-22	5243	541	79.1	1.4	4824	7.93
R08	2024-09-29	8737	923	79.1	1.4	6508	10.41
R08	2024-10-06	7634	639	79.1	1.4	5785	8.87
R08	2024-10-13	8203	764	79.1	1.4	4395	6.92
R08	2024-10-20	9035	666	79.1	1.4	4038	8.2
R08	2024-10-27	6727	830	79.1	1.4	5117	7.0
R08	2024-11-03	7036	1146	79.1	1.4	5477	5.97
R08	2024-11-10	8496	1166	79.1	1.4	5107	10.07
R08	2024-11-17	6278	629	79.1	1.4	2431	10.95
R08	2024-11-24	5447	834	79.1	1.4	7085	8.94
R08	2024-12-01	8564	1056	79.1	1.4	4197	8.04
R08	2024-12-08	7831	773	79.1	1.4	5228	9.35
R08	2024-12-15	10349	746	79.1	1.4	3693	5.36
R08	2024-12-22	10921	1096	79.1	1.4	3690	10.32
R08	2024-12-29	6932	932	79.1	1.4	4145	11.33
R09	2023-01-01	7144	590	32.0	4.6	4452	12.25
R09	2023-01-08	8390	594	32.0	4.6	4053	3.5
R09	2023-01-15	8810	549	32.0	4.6	6326	8.58
R09	2023-01-22	7849	1047	32.0	4.6	6110	7.31
R09	2023-01-29	6847	882	32.0	4.6	5489	7.98
R09	2023-02-05	8118	865	32.0	4.6	5362	9.72
R09	2023-02-12	6088	599	32.0	4.6	5090	5.48
R09	2023-02-19	8316	577	32.0	4.6	3853	11.12
R09	2023-02-26	7656	565	32.0	4.6	4862	9.07
R09	2023-03-05	9808	507	32.0	4.6	4079	7.45
R09	2023-03-12	7949	479	32.0	4.6	3274	4.86
R09	2023-03-19	5343	708	32.0	4.6	6433	5.67
R09	2023-03-26	9623	805	32.0	4.6	4779	3.67
R09	2023-04-02	9754	823	32.0	4.6	3080	7.76
R09	2023-04-09	7118	812	32.0	4.6	5288	9.43
R09	2023-04-16	6309	914	32.0	4.6	6593	12.04
R09	2023-04-23	9574	872	32.0	4.6	5330	10.1
R09	2023-04-30	7570	959	32.0	4.6	7632	6.78
R09	2023-05-07	4979	627	32.0	4.6	5352	5.33
R09	2023-05-14	7479	740	32.0	4.6	5673	5.11
R09	2023-05-21	7124	1081	32.0	4.6	4421	8.45
R09	2023-05-28	8020	795	32.0	4.6	5885	3.28
R09	2023-06-04	8665	910	32.0	4.6	6018	6.25
R09	2023-06-11	8000	309	32.0	4.6	4196	7.35
R09	2023-06-18	10205	1169	32.0	4.6	4589	8.75
R09	2023-06-25	7779	476	32.0	4.6	5726	10.66
R09	2023-07-02	7427	618	32.0	4.6	5080	6.75
R09	2023-07-09	11915	1001	32.0	4.6	5155	1.21
R09	2023-07-16	7785	1170	32.0	4.6	5096	8.64
R09	2023-07-23	8587	702	32.0	4.6	7029	7.38
R09	2023-07-30	6939	804	32.0	4.6	6713	4.04
R09	2023-08-06	8405	814	32.0	4.6	3151	8.53
R09	2023-08-13	8384	975	32.0	4.6	6365	6.89
R09	2023-08-20	7166	515	32.0	4.6	4226	7.02
R09	2023-08-27	6554	916	32.0	4.6	3915	3.47
R09	2023-09-03	7133	836	32.0	4.6	3488	5.22
R09	2023-09-10	7054	700	32.0	4.6	5357	8.28
R09	2023-09-17	7288	592	32.0	4.6	5164	8.04
R09	2023-09-24	10420	1029	32.0	4.6	3489	6.72
R09	2023-10-01	8684	629	32.0	4.6	4579	8.35
R09	2023-10-08	8374	800	32.0	4.6	4215	4.11
R09	2023-10-15	7531	781	32.0	4.6	3237	7.1
R09	2023-10-22	8588	661	32.0	4.6	5484	7.55
R09	2023-10-29	7543	716	32.0	4.6	4601	5.29
R09	2023-11-05	8516	630	32.0	4.6	4062	7.99
R09	2023-11-12	7636	812	32.0	4.6	2946	5.95
R09	2023-11-19	10521	443	32.0	4.6	7099	7.52
R09	2023-11-26	7200	759	32.0	4.6	6476	2.45
R09	2023-12-03	10123	853	32.0	4.6	6214	3.5
R09	2023-12-10	7658	334	32.0	4.6	6437	5.03
R09	2023-12-17	6503	413	32.0	4.6	5533	7.14
R09	2023-12-24	6878	852	32.0	4.6	4064	3.48
R09	2023-12-31	7454	1128	32.0	4.6	6165	7.91
R09	2024-01-07	8366	727	32.0	4.6	5883	8.13
R09	2024-01-14	7875	839	32.0	4.6	3072	6.04
R09	2024-01-21	6210	557	32.0	4.6	5564	4.47
R09	2024-01-28	9152	1006	32.0	4.6	4925	5.79
R09	2024-02-04	9546	910	32.0	4.6	6434	4.84
R09	2024-02-11	7609	756	32.0	4.6	5251	8.25
R09	2024-02-18	8206	1067	32.0	4.6	4550	4.9
R09	2024-02-25	7001	641	32.0	4.6	4452	6.46
R09	2024-03-03	7659	846	32.0	4.6	4446	9.1
R09	2024-03-10	5092	354	32.0	4.6	6201	8.85
R09	2024-03-17	9858	927	32.0	4.6	5003	6.48
R09	2024-03-24	5596	829	32.0	4.6	3275	11.93
R09	2024-03-31	6451	784	32.0	4.6	6807	6.27
R09	2024-04-07	7461	282	32.0	4.6	3428	8.12
R09	2024-04-14	10509	621	32.0	4.6	5236	12.42
R09	2024-04-21	8850	995	32.0	4.6	4080	10.1
R09	2024-04-28	6961	626	32.0	4.6	6775	5.73
R09	2024-05-05	7994	1125	32.0	4.6	3903	6.53
R09	2024-05-12	7084	734	32.0	4.6	5047	9.68
R09	2024-05-19	10463	831	32.0	4.6	4128	8.36
R09	2024-05-26	8007	807	32.0	4.6	3761	3.77
R09	2024-06-02	7971	586	32.0	4.6	4363	9.97
R09	2024-06-09	7894	1021	32.0	4.6	5355	8.17
R09	2024-06-16	7174	1030	32.0	4.6	5372	6.47
R09	2024-06-23	8465	656	32.0	4.6	4647	6.89
R09	2024-06-30	7211	1111	32.0	4.6	4501	11.17
R09	2024-07-07	8100	753	32.0	4.6	4394	7.84
R09	2024-07-14	9341	292	32.0	4.6	5005	3.02
R09	2024-07-21	9472	999	32.0	4.6	5049	7.42
R09	2024-07-28	5855	690	32.0	4.6	4265	6.1
R09	2024-08-04	9308	1056	32.0	4.6	5732	6.35
R09	2024-08-11	6880	818	32.0	4.6	5355	6.56
R09	2024-08-18	7011	923	32.0	4.6	5856	4.38
R09	2024-08-25	7424	955	32.0	4.6	6186	7.13
R09	2024-09-01	8548	850	32.0	4.6	6145	4.78
R09	2024-09-08	8401	622	32.0	4.6	6305	4.88
R09	2024-09-15	8612	623	32.0	4.6	5902	7.88
R09	2024-09-22	8359	1192	32.0	4.6	4156	8.85
R09	2024-09-29	9758	985	32.0	4.6	4187	6.53
R09	2024-10-06	7091	740	32.0	4.6	3990	6.27
R09	2024-10-13	10201	736	32.0	4.6	5127	5.55
R09	2024-10-20	7977	965	32.0	4.6	5587	9.84
R09	2024-10-27	6185	648	32.0	4.6	4504	10.05
R09	2024-11-03	8448	516	32.0	4.6	6310	7.22
R09	2024-11-10	9335	1116	32.0	4.6	3826	10.17
R09	2024-11-17	7888	717	32.0	4.6	5185	4.61
R09	2024-11-24	7970	751	32.0	4.6	3874	5.71
R09	2024-12-01	9707	764	32.0	4.6	3823	7.9
R09	2024-12-08	9149	799	32.0	4.6	3519	1.91
R09	2024-12-15	6648	1010	32.0	4.6	6155	5.41
R09	2024-12-22	7646	939	32.0	4.6	4833	8.87
R09	2024-12-29	7854	896	32.0	4.6	4612	5.43
R10	2023-01-01	9748	499	79.9	3.5	4280	6.81
R10	2023-01-08	9287	624	79.9	3.5	5152	4.23
R10	2023-01-15	8660	1164	79.9	3.5	2648	5.55
R10	2023-01-22	9255	1388	79.9	3.5	5705	5.54
R10	2023-01-29	7777	554	79.9	3.5	5966	9.09
R10	2023-02-05	10109	733	79.9	3.5	4030	9.99
R10	2023-02-12	10071	602	79.9	3.5	4549	8.58
R10	2023-02-19	7621	806	79.9	3.5	3237	4.76
R10	2023-02-26	7862	660	79.9	3.5	3622	6.37
R10	2023-03-05	6683	805	79.9	3.5	6190	6.4
R10	2023-03-12	7360	1014	79.9	3.5	5880	8.6
R10	2023-03-19	4218	710	79.9	3.5	4313	5.35
R10	2023-03-26	9580	691	79.9	3.5	3331	7.49
R10	2023-04-02	7988	615	79.9	3.5	6221	8.06
R10	2023-04-09	8791	896	79.9	3.5	6307	6.69
R10	2023-04-16	6137	758	79.9	3.5	3013	4.88
R10	2023-04-23	10428	579	79.9	3.5	3591	8.34
R10	2023-04-30	9294	466	79.9	3.5	5298	5.9
R10	2023-05-07	8495	739	79.9	3.5	3361	6.04
R10	2023-05-14	8938	1188	79.9	3.5	5467	6.22
R10	2023-05-21	6230	768	79.9	3.5	4545	7.61
R10	2023-05-28	7910	895	79.9	3.5	4568	10.42
R10	2023-06-04	8875	658	79.9	3.5	6201	4.69
R10	2023-06-11	6717	639	79.9	3.5	6594	6.64
R10	2023-06-18	7056	832	79.9	3.5	5650	10.18
R10	2023-06-25	5754	1052	79.9	3.5	2519	8.81
R10	2023-07-02	9744	1043	79.9	3.5	5682	4.87
R10	2023-07-09	9120	586	79.9	3.5	3873	6.09
R10	2023-07-16	7450	848	79.9	3.5	4165	7.66
R10	2023-07-23	5941	807	79.9	3.5	4673	9.03
R10	2023-07-30	9671	766	79.9	3.5	2648	4.05
R10	2023-08-06	9685	771	79.9	3.5	7098	8.79
R10	2023-08-13	8382	825	79.9	3.5	3621	5.74
R10	2023-08-20	8624	730	79.9	3.5	5561	9.06
R10	2023-08-27	7730	713	79.9	3.5	3924	8.67
R10	2023-09-03	9130	1237	79.9	3.5	5212	6.81
R10	2023-09-10	8700	742	79.9	3.5	3937	7.18
R10	2023-09-17	8686	904	79.9	3.5	5532	9.13
R10	2023-09-24	8780	854	79.9	3.5	3481	7.49
R10	2023-10-01	7743	575	79.9	3.5	5601	8.04
R10	2023-10-08	8638	911	79.9	3.5	5148	6.51
R10	2023-10-15	10655	829	79.9	3.5	1948	2.14
R10	2023-10-22	9807	433	79.9	3.5	4346	4.57
R10	2023-10-29	7546	877	79.9	3.5	4202	5.37
R10	2023-11-05	9093	1326	79.9	3.5	5648	5.17
R10	2023-11-12	9306	1148	79.9	3.5	6276	3.91
R10	2023-11-19	8792	708	79.9	3.5	5063	6.25
R10	2023-11-26	9114	729	79.9	3.5	6701	6.99
R10	2023-12-03	7664	914	79.9	3.5	5428	8.2
R10	2023-12-10	7800	1066	79.9	3.5	6188	6.98
R10	2023-12-17	9234	747	79.9	3.5	5684	8.65
R10	2023-12-24	8374	635	79.9	3.5	3567	7.59
R10	2023-12-31	6914	1010	79.9	3.5	3189	9.63
R10	2024-01-07	8076	629	79.9	3.5	4458	6.59
R10	2024-01-14	8724	554	79.9	3.5	3849	6.35
R10	2024-01-21	7953	943	79.9	3.5	5323	6.22
R10	2024-01-28	8354	833	79.9	3.5	4697	7.23
R10	2024-02-04	4772	986	79.9	3.5	5657	10.0
R10	2024-02-11	6783	914	79.9	3.5	2714	3.47
R10	2024-02-18	7644	684	79.9	3.5	6256	9.36
R10	2024-02-25	9925	919	79.9	3.5	5769	4.44
R10	2024-03-03	10099	1050	79.9	3.5	3344	7.94
R10	2024-03-10	7179	1169	79.9	3.5	3829	7.19
R10	2024-03-17	8278	789	79.9	3.5	7578	10.38
R10	2024-03-24	5543	897	79.9	3.5	4986	8.67
R10	2024-03-31	8319	637	79.9	3.5	3755	6.2
R10	2024-04-07	7819	838	79.9	3.5	4315	10.41
R10	2024-04-14	8802	974	79.9	3.5	4833	4.92
R10	2024-04-21	9325	601	79.9	3.5	2572	8.13
R10	2024-04-28	6866	733	79.9	3.5	5832	5.14
R10	2024-05-05	5596	1043	79.9	3.5	4930	9.51
R10	2024-05-12	8939	931	79.9	3.5	5196	7.33
R10	2024-05-19	9701	962	79.9	3.5	4293	7.99
R10	2024-05-26	7070	737	79.9	3.5	5682	5.73
R10	2024-06-02	8221	876	79.9	3.5	4592	8.44
R10	2024-06-09	7340	988	79.9	3.5	5156	7.35
R10	2024-06-16	6651	753	79.9	3.5	5233	9.05
R10	2024-06-23	7517	1004	79.9	3.5	4093	7.67
R10	2024-06-30	7239	1108	79.9	3.5	6636	7.57
R10	2024-07-07	7197	496	79.9	3.5	5453	7.42
R10	2024-07-14	9287	506	79.9	3.5	5169	7.86
R10	2024-07-21	6647	823	79.9	3.5	4127	5.35
R10	2024-07-28	7204	746	79.9	3.5	6486	6.36
R10	2024-08-04	6731	962	79.9	3.5	6233	8.64
R10	2024-08-11	10053	838	79.9	3.5	5186	5.59
R10	2024-08-18	10098	781	79.9	3.5	4635	6.21
R10	2024-08-25	8954	816	79.9	3.5	5227	6.35
R10	2024-09-01	7702	770	79.9	3.5	6705	3.4
R10	2024-09-08	8672	1017	79.9	3.5	2793	6.86
R10	2024-09-15	9473	649	79.9	3.5	5322	5.14
R10	2024-09-22	8049	1055	79.9	3.5	7034	7.51
R10	2024-09-29	6081	737	79.9	3.5	2824	6.41
R10	2024-10-06	9447	527	79.9	3.5	4751	5.37
R10	2024-10-13	10690	879	79.9	3.5	6020	7.59
R10	2024-10-20	9141	1016	79.9	3.5	5045	5.94
R10	2024-10-27	6597	1151	79.9	3.5	5984	2.55
R10	2024-11-03	7633	883	79.9	3.5	7006	4.79
R10	2024-11-10	8639	720	79.9	3.5	3563	9.69
R10	2024-11-17	6553	994	79.9	3.5	3086	6.02
R10	2024-11-24	8858	943	79.9	3.5	5524	8.97
R10	2024-12-01	7567	1078	79.9	3.5	5427	8.47
R10	2024-12-08	8545	898	79.9	3.5	3798	5.12
R10	2024-12-15	7188	902	79.9	3.5	4293	6.41
R10	2024-12-22	7891	1083	79.9	3.5	5723	4.08
R10	2024-12-29	8239	739	79.9	3.5	4726	7.0
