# Supplementary material for: Dynamic spatiotemporal graph attention networks for cross-regional multi-disease forecasting and intervention optimization
Source: Front Public Health. 2026 Feb 4;14:1720620. doi: 10.3389/fpubh.2026.1720620 (PMC12913526; doi:10.3389/fpubh.2026.1720620)
Supplement: Supplementary file 5 [file Data_Sheet_1.ZIP › Raw date/silver/fact_mobility_od_weekly.csv]

origin_id	dest_id	week_end_date	relation_type	trips_count	unique_travelers	flow_share	travel_time_median_min
R01	R02	2023-01-01	od_flow	17647.653882613176	9281.558589669592	0.4040373778962945	1606.7
R01	R03	2023-01-01	od_flow	639.7589229249032	429.7225854821308	0.012138218534944371	1320.9
R01	R04	2023-01-01	od_flow	3443.9448794312234	2018.3376506532209	0.07472031494423023	437.3
R01	R05	2023-01-01	od_flow	12956.986374215225	7587.040838690916	0.2844092298099343	412.6
R01	R06	2023-01-01	od_flow	1212.8971357928601	936.0255130227944	0.02663387988197014	416.3
R01	R07	2023-01-01	od_flow	2685.9845787314143	1607.4987216724164	0.05482150528077163	635.3
R01	R08	2023-01-01	od_flow	4888.7315104503095	3720.36123570544	0.1074020532029816	1028.2
R01	R09	2023-01-01	od_flow	1255.1512732936785	735.7411950933468	0.02742347656746529	708.5
R01	R10	2023-01-01	od_flow	347.4919366295134	221.013513538421	0.008413943881408037	638.0
R02	R01	2023-01-01	od_flow	599.9774364299358	319.88573987596897	0.025477228845152387	1609.3
R02	R03	2023-01-01	od_flow	1113.7585709936611	712.0315067216156	0.04384817290278322	376.8
R02	R04	2023-01-01	od_flow	2465.0098196975077	1547.7685441498843	0.0915671020170607	1199.1
R02	R05	2023-01-01	od_flow	6175.396846467461	3673.994522563362	0.2259648383352488	1633.3
R02	R06	2023-01-01	od_flow	3574.8217493737297	1927.773896892101	0.14292047125305266	1625.2
R02	R07	2023-01-01	od_flow	3743.7358059444155	2919.1824344908227	0.1293544903594414	1621.5
R02	R08	2023-01-01	od_flow	752.4772495433928	493.69813210437786	0.030223056165750148	648.5
R02	R09	2023-01-01	od_flow	1163.3145762925178	918.7057385631849	0.038799372740281605	921.4
R02	R10	2023-01-01	od_flow	6515.675706537077	3675.240140393637	0.271845267381229	1031.9
R03	R01	2023-01-01	od_flow	26286.408046920234	13756.038125507483	0.2230702229347281	1315.3
R03	R02	2023-01-01	od_flow	13590.817971912775	7527.891086455431	0.128636369699188	378.6
R03	R04	2023-01-01	od_flow	3342.2083470911675	2631.634150776416	0.03432254189169955	933.0
R03	R05	2023-01-01	od_flow	8788.909886571602	5291.511715157295	0.07450129291633073	1289.3
R03	R06	2023-01-01	od_flow	2784.1117220317683	1755.113619427569	0.02596910902176588	1279.6
R03	R07	2023-01-01	od_flow	9703.97063862381	5625.161596099077	0.07931524560391988	1260.0
R03	R08	2023-01-01	od_flow	1543.0728647007454	866.8461690794175	0.014317992086134327	486.5
R03	R09	2023-01-01	od_flow	45304.320620653896	35315.59807014273	0.366935179060023	619.5
R03	R10	2023-01-01	od_flow	6084.549295137209	3696.1550720386845	0.05293204678621043	788.1
R04	R01	2023-01-01	od_flow	13750.014556962045	8591.30061093434	0.22287691487067215	445.7
R04	R02	2023-01-01	od_flow	5022.451544128188	2950.9923982601345	0.08131436384786589	1197.2
R04	R03	2023-01-01	od_flow	14163.238780592492	8693.533056048707	0.23007122606477484	937.9
R04	R05	2023-01-01	od_flow	5020.30934486839	3917.464045613726	0.08830646484050854	635.8
R04	R06	2023-01-01	od_flow	2475.4300326293255	1393.8722060920952	0.032005990323938784	641.9
R04	R07	2023-01-01	od_flow	198.9857519595795	123.55256707309142	0.0031676530773851923	792.9
R04	R08	2023-01-01	od_flow	6765.644077847686	4799.691096382065	0.10181445436402668	601.3
R04	R09	2023-01-01	od_flow	3653.4678518825885	2294.8664035808824	0.059318867760756684	330.4
R04	R10	2023-01-01	od_flow	11573.480342086024	9076.931306118388	0.18112406485007115	204.8
R05	R01	2023-01-01	od_flow	14680.50487825392	10434.739516477652	0.23255894615513206	414.6
R05	R02	2023-01-01	od_flow	3231.8064490963698	2131.059590807976	0.05858965014059955	1628.8
R05	R03	2023-01-01	od_flow	17327.76828103131	10213.76822645578	0.3239454832455753	1280.6
R05	R04	2023-01-01	od_flow	410.1263149444645	308.72928931996785	0.007451088079399721	639.6
R05	R06	2023-01-01	od_flow	11704.972828831991	6551.026714619932	0.2304924389298976	15.7
R05	R07	2023-01-01	od_flow	2605.22142283824	1350.0385607892863	0.040850690645373035	248.0
R05	R08	2023-01-01	od_flow	128.81055547465428	93.3363413660765	0.003126522185586581	1144.2
R05	R09	2023-01-01	od_flow	6238.511475467758	4562.678368053183	0.10189670160141942	742.7
R05	R10	2023-01-01	od_flow	58.40195175551317	45.579605389553365	0.0010884790170166375	815.8
R06	R01	2023-01-01	od_flow	1174.0417640839364	870.871017158022	0.017713925401269735	408.0
R06	R02	2023-01-01	od_flow	2054.166445822732	1145.108224935873	0.03137359763247568	1628.4
R06	R03	2023-01-01	od_flow	23.932926137535866	12.530343698131823	0.0003504011764415749	1281.5
R06	R04	2023-01-01	od_flow	6900.687266078427	4998.137060609967	0.09216792526479319	641.7
R06	R05	2023-01-01	od_flow	7510.463923267151	4866.799221307994	0.10108241158936018	8.9
R06	R07	2023-01-01	od_flow	16884.87970292608	13428.487311829413	0.21036961531143494	245.6
R06	R08	2023-01-01	od_flow	11169.88304753545	6537.5816060617935	0.15063510061726315	1140.3
R06	R09	2023-01-01	od_flow	12117.198523169198	8191.594229497868	0.18787402511662393	746.4
R06	R10	2023-01-01	od_flow	14048.420325326177	8914.98392826899	0.20843299789033762	811.8
R07	R01	2023-01-01	od_flow	16809.75054632656	13161.917573692837	0.1413761648784572	640.2
R07	R02	2023-01-01	od_flow	34594.08070773305	18656.739441312646	0.282007930490308	1618.4
R07	R03	2023-01-01	od_flow	1596.1404760652756	814.4935185869301	0.013493638043440528	1256.8
R07	R04	2023-01-01	od_flow	26430.665302773727	16109.8676678401	0.24740878525977802	790.3
R07	R05	2023-01-01	od_flow	2977.523144980394	2045.4146676976377	0.027959847019829683	243.9
R07	R06	2023-01-01	od_flow	17642.04977268952	11858.85446820421	0.18430742077804482	248.6
R07	R08	2023-01-01	od_flow	7505.461563485565	5006.238759871004	0.06773268161069171	1207.0
R07	R09	2023-01-01	od_flow	344.0946511007825	216.72117694687668	0.0027849857721316384	806.0
R07	R10	2023-01-01	od_flow	3379.3528878633774	2346.7261825487185	0.03292854614731833	927.9
R08	R01	2023-01-01	od_flow	613.1358113279929	475.4779377234099	0.006992350186764971	1025.5
R08	R02	2023-01-01	od_flow	16537.535487661367	12774.0076039863	0.18107303871649094	646.5
R08	R03	2023-01-01	od_flow	7401.258773952577	3846.7964987101286	0.09478186967876295	491.0
R08	R04	2023-01-01	od_flow	12155.20076264349	6524.236244774261	0.12352546333628286	600.1
R08	R05	2023-01-01	od_flow	19669.973898962002	15024.689417427924	0.2137911174865049	1139.2
R08	R06	2023-01-01	od_flow	8702.093821909191	5077.176527500736	0.10409593332699858	1137.2
R08	R07	2023-01-01	od_flow	754.1959355209598	590.940220584383	0.008348417781602502	1201.5
R08	R09	2023-01-01	od_flow	15830.01265749179	8685.215780161316	0.14562174247424609	410.6
R08	R10	2023-01-01	od_flow	10533.955686253621	7600.899097449068	0.12177006701234613	417.3
R09	R01	2023-01-01	od_flow	1932.595836582965	1148.6001314227253	0.03224371177011079	706.7
R09	R02	2023-01-01	od_flow	7968.290395259115	5488.285573277757	0.13362385233012253	927.2
R09	R03	2023-01-01	od_flow	2635.0972514575387	1879.7111693693105	0.03587801252920149	617.7
R09	R04	2023-01-01	od_flow	13055.417016935755	7555.493922016186	0.20835848581135957	331.7
R09	R05	2023-01-01	od_flow	2379.112926544427	1534.2999991433428	0.033673281404080026	752.9
R09	R06	2023-01-01	od_flow	13167.533837850375	6966.226093848767	0.18227098192342975	746.8
R09	R07	2023-01-01	od_flow	3663.3321602625883	2921.528799427511	0.061853162416641974	809.4
R09	R08	2023-01-01	od_flow	7433.475221734087	4237.730778396574	0.11699548889533129	409.7
R09	R10	2023-01-01	od_flow	10555.548282409514	7748.038514265971	0.1951030229197226	270.2
R10	R01	2023-01-01	od_flow	6568.083369868521	4039.038537094572	0.2594996126966198	635.6
R10	R02	2023-01-01	od_flow	993.5321882119604	632.7757288779568	0.043544715081889826	1025.8
R10	R03	2023-01-01	od_flow	2385.300747775754	1298.1669557375844	0.08832036801053447	793.6
R10	R04	2023-01-01	od_flow	1372.6678146160011	919.3088429805357	0.06200154396077824	207.6
R10	R05	2023-01-01	od_flow	431.57888133499074	331.67939793610225	0.016759512733193052	817.5
R10	R06	2023-01-01	od_flow	1821.0065616251063	1379.9541931528063	0.07335334458541215	806.7
R10	R07	2023-01-01	od_flow	3775.3820174839025	1898.2359800384722	0.14223964089991778	933.0
R10	R08	2023-01-01	od_flow	8594.376279255664	4415.968873346985	0.3018990338229489	413.5
R10	R09	2023-01-01	od_flow	320.74124759039114	219.37133174225485	0.012382228208705763	271.4
R01	R02	2023-01-08	od_flow	140.37615174806845	85.13793034823054	0.0013070748403398193	1610.5
R01	R03	2023-01-08	od_flow	7553.318450531502	5960.8886048923	0.08963796033062543	1316.6
R01	R04	2023-01-08	od_flow	2237.773901610962	1706.3084403963608	0.0202831539788523	437.6
R01	R05	2023-01-08	od_flow	19486.19135541392	10295.858586149629	0.18261941904590223	412.2
R01	R06	2023-01-08	od_flow	15284.820694428052	7888.082779321096	0.12198810212439498	406.3
R01	R07	2023-01-08	od_flow	16985.482173527686	11665.031588219323	0.12811171752552264	636.5
R01	R08	2023-01-08	od_flow	8832.192499541727	5167.293273614006	0.060814972398364614	1031.9
R01	R09	2023-01-08	od_flow	5613.1674804801805	4225.251378628459	0.04921349114424804	708.4
R01	R10	2023-01-08	od_flow	33612.13515339086	26670.544869509606	0.34602410861175	628.0
R02	R01	2023-01-08	od_flow	8300.32035382438	4319.512190675087	0.07578263903877255	1609.0
R02	R03	2023-01-08	od_flow	1986.4732447232554	1121.1048046736194	0.02192171431048361	380.5
R02	R04	2023-01-08	od_flow	10699.716693513323	6040.772716573553	0.1126670908235098	1205.4
R02	R05	2023-01-08	od_flow	16090.258619961733	12593.131599192207	0.20081004418248766	1630.2
R02	R06	2023-01-08	od_flow	2570.4564374409074	1323.6161874686027	0.03182263220155397	1625.5
R02	R07	2023-01-08	od_flow	133.78676526331992	93.15180924718274	0.0015588568175718578	1617.6
R02	R08	2023-01-08	od_flow	9410.875622551672	6664.39629538599	0.10357818349084462	642.7
R02	R09	2023-01-08	od_flow	2854.7765806794437	1866.3754634498405	0.029256960455196646	922.0
R02	R10	2023-01-08	od_flow	32605.314808066803	23214.74796755046	0.4226018786795793	1035.0
R03	R01	2023-01-08	od_flow	411.5979760651244	289.0471831208994	0.003855292544850764	1316.5
R03	R02	2023-01-08	od_flow	10307.24102170687	5527.651720804661	0.0707946171662859	372.6
R03	R04	2023-01-08	od_flow	16812.970169367687	11066.183792209278	0.12885462645591614	931.8
R03	R05	2023-01-08	od_flow	34451.171045329436	21679.94688740198	0.26325580893511924	1281.2
R03	R06	2023-01-08	od_flow	27246.990727379343	21692.1474301406	0.18793155024626176	1284.0
R03	R07	2023-01-08	od_flow	6889.766311772169	3640.7018509242585	0.05442557673393907	1262.5
R03	R08	2023-01-08	od_flow	27268.74283555394	15976.148623842299	0.17093522329793176	487.8
R03	R09	2023-01-08	od_flow	5919.738339000393	4398.825781334689	0.04200761343201712	623.5
R03	R10	2023-01-08	od_flow	11142.543794640533	6501.286054721081	0.07793969118767817	787.0
R04	R01	2023-01-08	od_flow	12880.791742580805	7198.691745843264	0.2837531807947122	442.2
R04	R02	2023-01-08	od_flow	1233.1022111397385	760.9633232090807	0.029197556283279566	1200.1
R04	R03	2023-01-08	od_flow	4736.721335295429	2511.3433055078694	0.1374449739389428	930.7
R04	R05	2023-01-08	od_flow	2341.5872496430634	1637.0511996668067	0.05572429937609472	643.2
R04	R06	2023-01-08	od_flow	1047.564900962998	584.5770083576665	0.024456893350469504	637.6
R04	R07	2023-01-08	od_flow	3768.4474269590514	1910.279235780959	0.1036233993524672	795.9
R04	R08	2023-01-08	od_flow	2670.0381785952222	1558.983039283338	0.06448644827840042	595.2
R04	R09	2023-01-08	od_flow	8795.301701403494	6084.4038279284905	0.21334985129608716	329.7
R04	R10	2023-01-08	od_flow	4038.7423116972427	2430.911671715344	0.08796339732954654	207.6
R05	R01	2023-01-08	od_flow	3574.6434407396473	1828.4628579768041	0.03138421110314862	413.5
R05	R02	2023-01-08	od_flow	3579.857521091105	2340.600236110355	0.03659567217254898	1628.7
R05	R03	2023-01-08	od_flow	19070.43896641303	9608.252169393452	0.15262803873670197	1289.5
R05	R04	2023-01-08	od_flow	21887.964695122453	13877.448034940686	0.21256983438626967	639.4
R05	R06	2023-01-08	od_flow	1000.2720793544719	649.0733828163158	0.009861167893410044	13.3
R05	R07	2023-01-08	od_flow	42745.767370893096	30075.837633836458	0.4646880745825418	248.1
R05	R08	2023-01-08	od_flow	7457.561860247014	5535.325926896108	0.0714475943387395	1135.6
R05	R09	2023-01-08	od_flow	1292.5606988474124	800.3372828005517	0.011947534402637384	746.3
R05	R10	2023-01-08	od_flow	1017.2545338376239	532.53423907616	0.008877872384002065	806.7
R06	R01	2023-01-08	od_flow	4960.425140230231	3314.0828655777236	0.094145273017522	413.4
R06	R02	2023-01-08	od_flow	4932.518342578721	2991.3440831715616	0.12305442627692571	1629.7
R06	R03	2023-01-08	od_flow	21006.72571989694	14539.69992011291	0.35821364155811203	1280.4
R06	R04	2023-01-08	od_flow	5746.054800600463	3018.946313370172	0.09007753721946753	636.5
R06	R05	2023-01-08	od_flow	1057.0643450698733	795.0527922373321	0.020266541568821586	16.9
R06	R07	2023-01-08	od_flow	8063.062484696908	5940.156350741686	0.18284528046835655	245.2
R06	R08	2023-01-08	od_flow	314.6964621533886	175.46277477095472	0.007241100405214888	1134.0
R06	R09	2023-01-08	od_flow	4353.035764586328	2948.201548077124	0.0981367986769306	752.9
R06	R10	2023-01-08	od_flow	1259.734936206371	943.4068539662702	0.026019400808649014	813.8
R07	R01	2023-01-08	od_flow	15805.019420862545	10473.828204418605	0.12149470044586798	635.8
R07	R02	2023-01-08	od_flow	4724.732023221978	3420.2058424963902	0.03733709502194591	1611.3
R07	R03	2023-01-08	od_flow	38026.465636953355	27162.92304226007	0.28090678907722416	1261.8
R07	R04	2023-01-08	od_flow	7179.530568010493	5109.305717463354	0.06204516983718339	793.2
R07	R05	2023-01-08	od_flow	1318.0656544644057	925.9924816824043	0.009928369708048293	248.0
R07	R06	2023-01-08	od_flow	14789.964643760824	10636.997345813312	0.12545823708461665	247.2
R07	R08	2023-01-08	od_flow	22776.403073379	17502.039437969725	0.16495662616125467	1199.5
R07	R09	2023-01-08	od_flow	19498.202170931705	15541.368837706994	0.13786417536720377	802.7
R07	R10	2023-01-08	od_flow	8633.077653471199	4774.132468219311	0.06000883729665533	934.7
R08	R01	2023-01-08	od_flow	4174.78401766293	3201.667846047487	0.03013076928915545	1025.8
R08	R02	2023-01-08	od_flow	4785.480824235209	3686.51088265856	0.04126092598871297	645.8
R08	R03	2023-01-08	od_flow	34029.65844598476	20338.653643816036	0.2394370997099085	494.5
R08	R04	2023-01-08	od_flow	7529.5095931461265	5272.202891828618	0.06805416805209566	594.2
R08	R05	2023-01-08	od_flow	5183.278985989967	2679.236821503604	0.04114998877483087	1134.6
R08	R06	2023-01-08	od_flow	1994.1177000082682	1266.2792404466798	0.02063659603258111	1137.3
R08	R07	2023-01-08	od_flow	7207.065684237303	3959.672328591944	0.07571969328907563	1206.4
R08	R09	2023-01-08	od_flow	39791.757371398	26038.585388356325	0.3652741284536026	407.1
R08	R10	2023-01-08	od_flow	14624.414953357063	7629.10106496271	0.11833663041003724	408.7
R09	R01	2023-01-08	od_flow	16312.138741122259	12476.354767061024	0.20433050661214408	706.0
R09	R02	2023-01-08	od_flow	20141.12718578559	14598.180353948557	0.16574136363919056	930.4
R09	R03	2023-01-08	od_flow	12828.181423401487	6697.195927898881	0.12592166161336638	617.7
R09	R04	2023-01-08	od_flow	11158.388030826907	7637.591946772379	0.11551217523026751	334.6
R09	R05	2023-01-08	od_flow	11144.926329584003	5885.604787650043	0.1081301051514905	751.5
R09	R06	2023-01-08	od_flow	6440.011125209434	3811.6608064787088	0.07310551313035604	751.1
R09	R07	2023-01-08	od_flow	3265.959216540067	1703.8743641111887	0.030616806167024127	810.7
R09	R08	2023-01-08	od_flow	13800.982507093378	10775.783040890119	0.13574797521439128	412.9
R09	R10	2023-01-08	od_flow	3337.925808134709	2083.963694075599	0.04089389324176967	269.3
R10	R01	2023-01-08	od_flow	5884.335293911562	3691.665920143492	0.17606323207120705	637.3
R10	R02	2023-01-08	od_flow	10691.733154368398	5798.531416574651	0.2814219301606278	1023.8
R10	R03	2023-01-08	od_flow	3502.0287069074357	2602.154509775878	0.08559855217462096	787.4
R10	R04	2023-01-08	od_flow	1467.2241196829764	825.4537957227026	0.04201072718577736	207.1
R10	R05	2023-01-08	od_flow	282.98651394781905	148.17444773644348	0.008481560120982553	813.0
R10	R06	2023-01-08	od_flow	1081.4609078721276	638.4614148002587	0.031543466079102155	810.9
R10	R07	2023-01-08	od_flow	2044.5844522464881	1389.9681360526522	0.06758575017857398	929.8
R10	R08	2023-01-08	od_flow	5410.7697668450255	3780.5673736299636	0.1816493051418612	408.8
R10	R09	2023-01-08	od_flow	4534.712983766764	3203.481316952051	0.125645476887247	262.5
R01	R02	2023-01-15	od_flow	7746.982416502154	4650.239310574911	0.15734130368075003	1606.9
R01	R03	2023-01-15	od_flow	1121.0652811593063	862.3116977061042	0.02060261277972356	1315.1
R01	R04	2023-01-15	od_flow	2740.938031466565	1745.0195916804385	0.05924630588968592	434.3
R01	R05	2023-01-15	od_flow	3944.6416270877726	2376.9635246714993	0.08052800288507911	414.2
R01	R06	2023-01-15	od_flow	14611.421657234525	7412.62695410836	0.27874383756844245	411.6
R01	R07	2023-01-15	od_flow	953.5126105238202	599.4411775481886	0.022802600623739403	641.8
R01	R08	2023-01-15	od_flow	1075.233179824494	772.1672666041306	0.021363680934025443	1020.6
R01	R09	2023-01-15	od_flow	243.32277394596616	124.42213713404003	0.005374559289516616	701.2
R01	R10	2023-01-15	od_flow	15856.83970029803	12620.537635107083	0.3539970963490376	629.9
R02	R01	2023-01-15	od_flow	1128.5284639088773	883.895583519551	0.01108814645281228	1610.7
R02	R03	2023-01-15	od_flow	23791.888876546713	15897.938676648308	0.2643885315532196	372.8
R02	R04	2023-01-15	od_flow	148.9969384421972	83.71554123144796	0.0016948963399213536	1205.6
R02	R05	2023-01-15	od_flow	422.06872913876396	231.07666824988092	0.005320614155039904	1629.4
R02	R06	2023-01-15	od_flow	6921.004118027015	4255.869464623657	0.06532912259096046	1632.8
R02	R07	2023-01-15	od_flow	8624.238098716323	5782.514951845072	0.08675542585950546	1616.4
R02	R08	2023-01-15	od_flow	37159.96392635718	27729.53623451288	0.40908210145108836	644.2
R02	R09	2023-01-15	od_flow	8622.385329209965	6463.760264370977	0.10197717389395104	924.8
R02	R10	2023-01-15	od_flow	5506.745581463638	4058.9008610034593	0.054363987703501565	1027.3
R03	R01	2023-01-15	od_flow	949.4686900610232	586.9853706880982	0.013751067226773994	1312.7
R03	R02	2023-01-15	od_flow	483.4091316010599	299.7361796889643	0.006295466419911707	373.4
R03	R04	2023-01-15	od_flow	3053.7295724504606	1931.3624256462363	0.036771224732544114	932.8
R03	R05	2023-01-15	od_flow	2404.556861659175	1814.5514071722096	0.03301480808504871	1287.5
R03	R06	2023-01-15	od_flow	796.8798868968046	609.9940412297345	0.013204428896428509	1284.2
R03	R07	2023-01-15	od_flow	31901.23672695718	18067.08304200121	0.4417023305891673	1254.0
R03	R08	2023-01-15	od_flow	23374.51027898638	15138.848810214093	0.33685153817555996	493.2
R03	R09	2023-01-15	od_flow	3354.0552957365903	2092.505736501474	0.04087842314137399	623.5
R03	R10	2023-01-15	od_flow	6083.562615704985	3263.0980794036213	0.07753071273319179	787.7
R04	R01	2023-01-15	od_flow	1724.5357465840273	1050.3359761320326	0.023463433964562994	441.7
R04	R02	2023-01-15	od_flow	2344.4545820758003	1806.115674844898	0.039341510267725546	1197.1
R04	R03	2023-01-15	od_flow	16910.24724527049	11625.509724231642	0.24585686886586833	935.7
R04	R05	2023-01-15	od_flow	19926.95690330148	15534.533909682967	0.26957782684657683	638.6
R04	R06	2023-01-15	od_flow	5413.866618069962	4158.565580800077	0.07533667362134114	641.5
R04	R07	2023-01-15	od_flow	16099.972388277312	11282.93318376465	0.2076877738953135	795.1
R04	R08	2023-01-15	od_flow	5890.994470343211	3173.4414451885564	0.07995143757787528	599.3
R04	R09	2023-01-15	od_flow	1522.9283697517983	1034.8173738175994	0.018544299639968786	329.2
R04	R10	2023-01-15	od_flow	3356.4816864225236	2667.7172902003904	0.04024017532076765	206.7
R05	R01	2023-01-15	od_flow	9931.673492620008	5782.255407086232	0.2595210866610662	406.9
R05	R02	2023-01-15	od_flow	528.311200264594	297.3630059948152	0.014038570164480176	1629.4
R05	R03	2023-01-15	od_flow	5394.941601182551	4167.761056318979	0.14699705494029525	1280.3
R05	R04	2023-01-15	od_flow	5393.394704519211	2851.6294086615358	0.1262420967623491	646.3
R05	R06	2023-01-15	od_flow	889.5868772272438	596.5050619457758	0.02050638637821342	12.8
R05	R07	2023-01-15	od_flow	772.1567330105405	546.727853530578	0.02155363756470863	243.5
R05	R08	2023-01-15	od_flow	6743.840051844966	5070.170089083482	0.15933238023788285	1139.7
R05	R09	2023-01-15	od_flow	1952.6218416375211	1372.9315967394084	0.0571740891039279	751.5
R05	R10	2023-01-15	od_flow	8048.9939025682925	5167.163968038377	0.1946346981870765	813.2
R06	R01	2023-01-15	od_flow	5779.455503007646	4576.829441481508	0.11829474716925736	416.4
R06	R02	2023-01-15	od_flow	15309.129830169806	8117.2964257657	0.31141774475088757	1630.8
R06	R03	2023-01-15	od_flow	647.3622921622891	329.7355842673379	0.010670828731565378	1287.7
R06	R04	2023-01-15	od_flow	3657.2477997763767	2264.898802893755	0.06486740904530065	639.2
R06	R05	2023-01-15	od_flow	7602.419862710277	4336.003692552017	0.13927721360948478	14.2
R06	R07	2023-01-15	od_flow	475.23675861340763	274.27602863266424	0.0076502691847860705	252.4
R06	R08	2023-01-15	od_flow	842.982478826098	464.42227129918314	0.015160507092438772	1144.9
R06	R09	2023-01-15	od_flow	12740.992002469504	7644.727089031854	0.24831027716683138	746.5
R06	R10	2023-01-15	od_flow	4185.3680373228935	2809.216405331003	0.08435100324944801	810.6
R07	R01	2023-01-15	od_flow	14564.279467337194	9607.928588698947	0.11169428876502789	644.8
R07	R02	2023-01-15	od_flow	19161.750946116343	14272.981916861729	0.13526093035874132	1623.0
R07	R03	2023-01-15	od_flow	16783.977499603585	10349.931180054418	0.16685767169454754	1251.4
R07	R04	2023-01-15	od_flow	27320.550082889986	15287.565077237652	0.22274982249256095	791.1
R07	R05	2023-01-15	od_flow	1844.5163610463221	1333.0191983809414	0.013932942800292485	252.2
R07	R06	2023-01-15	od_flow	2451.829873515372	1942.1502822844777	0.02589769485088644	248.9
R07	R08	2023-01-15	od_flow	15809.106294233783	9840.71424810888	0.13461027767192316	1201.5
R07	R09	2023-01-15	od_flow	16302.39033499108	8990.980146895363	0.1525280186078893	806.5
R07	R10	2023-01-15	od_flow	4631.339747895243	2718.5789153300175	0.036468352758130956	935.3
R08	R01	2023-01-15	od_flow	8268.02099444479	6492.731415736123	0.1067446529576106	1020.8
R08	R02	2023-01-15	od_flow	0.8304259777402013	0.49087904180641434	8.14249415373643e-06	647.9
R08	R03	2023-01-15	od_flow	24464.450027653205	16153.047570581228	0.3105981138817717	492.6
R08	R04	2023-01-15	od_flow	1829.461549496914	971.3416846430911	0.022428951190555678	605.0
R08	R05	2023-01-15	od_flow	7766.535378263932	5542.218195207298	0.0924836565400362	1138.9
R08	R06	2023-01-15	od_flow	3932.8060626029105	2441.047115968885	0.04210708252825557	1142.7
R08	R07	2023-01-15	od_flow	405.1813940447389	248.33306099916982	0.004865088776464767	1202.5
R08	R09	2023-01-15	od_flow	25674.211962258178	13239.69303611746	0.3913572763678834	413.0
R08	R10	2023-01-15	od_flow	2261.8249212818664	1684.6299342732557	0.029407035263268388	416.6
R09	R01	2023-01-15	od_flow	2675.9277251810963	1491.5266499697623	0.11102642203671963	704.6
R09	R02	2023-01-15	od_flow	350.7594673532151	245.25881918714003	0.016276703751525873	921.9
R09	R03	2023-01-15	od_flow	8833.57267798096	4753.434436761488	0.38023572370885766	617.7
R09	R04	2023-01-15	od_flow	1106.4062832580405	610.9610175402962	0.05516529565874496	337.9
R09	R05	2023-01-15	od_flow	1819.7066865846791	918.4995363726366	0.08723409196423469	749.0
R09	R06	2023-01-15	od_flow	4986.17336635802	3334.997424753136	0.22457979530126612	744.8
R09	R07	2023-01-15	od_flow	508.0109908198946	298.9810587485319	0.030419069164106388	809.0
R09	R08	2023-01-15	od_flow	1484.1904231974656	785.5606604519353	0.06940723635940589	415.5
R09	R10	2023-01-15	od_flow	578.9113670086592	350.22322185540287	0.02565566205513878	267.6
R10	R01	2023-01-15	od_flow	3001.6191927574514	2032.881347717037	0.0877149450209339	637.1
R10	R02	2023-01-15	od_flow	469.275906892542	355.69065217056266	0.014258496157744448	1026.8
R10	R03	2023-01-15	od_flow	11409.98051731954	9063.04846597546	0.2568155060673916	793.7
R10	R04	2023-01-15	od_flow	1986.9596815334107	1006.58574061549	0.0498785090583025	208.9
R10	R05	2023-01-15	od_flow	12200.25631094669	6151.182636471597	0.34787640142659665	813.7
R10	R06	2023-01-15	od_flow	4595.352266983151	3257.2289846912445	0.10783445743784226	809.4
R10	R07	2023-01-15	od_flow	3570.3913712809745	1900.8361435876764	0.11248717194558965	928.6
R10	R08	2023-01-15	od_flow	854.4762325103812	617.4960528669592	0.02140565919606235	413.1
R10	R09	2023-01-15	od_flow	81.72304637047885	51.21859025155156	0.0017288536895366281	265.8
R01	R02	2023-01-22	od_flow	3410.8046790559715	1925.2504686013197	0.03206926249721134	1607.1
R01	R03	2023-01-22	od_flow	19511.885368227762	10933.308632829412	0.22210085409162741	1311.0
R01	R04	2023-01-22	od_flow	7112.85647965865	4641.577484693695	0.07998134172926814	439.7
R01	R05	2023-01-22	od_flow	383.9108266367923	223.12988683611283	0.004787753665679751	403.4
R01	R06	2023-01-22	od_flow	34624.53876153995	20414.68508790737	0.4193017770836946	415.0
R01	R07	2023-01-22	od_flow	509.5854522194538	368.95158396857977	0.004506236710634257	644.3
R01	R08	2023-01-22	od_flow	12841.368271376814	9102.81489358644	0.14760707418355523	1023.0
R01	R09	2023-01-22	od_flow	8608.52194100808	5443.7615567239745	0.08818177567873631	700.5
R01	R10	2023-01-22	od_flow	141.1253799419714	108.79768361308003	0.0014639243595930371	636.5
R02	R01	2023-01-22	od_flow	1691.9020562708747	1267.251229396149	0.07553197117110433	1607.2
R02	R03	2023-01-22	od_flow	3677.345491987952	2779.086433987088	0.20917638248429618	378.2
R02	R04	2023-01-22	od_flow	1898.9969857829647	1110.1135035852892	0.10961522469245845	1201.5
R02	R05	2023-01-22	od_flow	2229.9291619686337	1149.5412024513196	0.13443434550475028	1625.9
R02	R06	2023-01-22	od_flow	1100.114287137306	627.0859147472833	0.061405430288878786	1627.8
R02	R07	2023-01-22	od_flow	2285.8168330226413	1497.5215057384412	0.1209510582741259	1620.3
R02	R08	2023-01-22	od_flow	2394.308127575724	1641.307540372474	0.11354601149675923	638.2
R02	R09	2023-01-22	od_flow	2014.5659717181545	1101.764984687867	0.11212591528369571	924.1
R02	R10	2023-01-22	od_flow	1337.470904383966	901.7511604642195	0.06321366080393115	1028.4
R03	R01	2023-01-22	od_flow	3480.482543397094	2356.003756318107	0.04173388120448444	1314.3
R03	R02	2023-01-22	od_flow	9173.649053614863	6192.211946105002	0.09580211661156124	378.1
R03	R04	2023-01-22	od_flow	2630.6074882500325	1673.9734483028267	0.029585405968828384	929.5
R03	R05	2023-01-22	od_flow	25625.690216403393	16260.668164030258	0.37807525472475495	1290.8
R03	R06	2023-01-22	od_flow	10882.835061046477	6585.004461454046	0.12006098448312573	1282.7
R03	R07	2023-01-22	od_flow	6317.865258661314	4600.741769191082	0.068484244300847	1252.6
R03	R08	2023-01-22	od_flow	1456.991007188056	978.4403167734014	0.014301853835042646	485.7
R03	R09	2023-01-22	od_flow	1213.3820206135533	649.2365863145691	0.01420280345496689	628.9
R03	R10	2023-01-22	od_flow	19531.613269124657	11574.234694520972	0.23775345541638881	787.9
R04	R01	2023-01-22	od_flow	10229.21510277069	7246.848762501933	0.11342031421396737	439.3
R04	R02	2023-01-22	od_flow	27398.32139687295	21466.45975938069	0.27184098857202244	1196.8
R04	R03	2023-01-22	od_flow	2820.4377170199987	2219.8097140497725	0.03313482585965592	930.9
R04	R05	2023-01-22	od_flow	251.60634379802383	198.43079552137436	0.0022370625329760497	646.1
R04	R06	2023-01-22	od_flow	6931.140029225314	5535.771655528217	0.06562469404424023	638.1
R04	R07	2023-01-22	od_flow	2439.585243269708	1539.4591626983397	0.02670580344808004	791.4
R04	R08	2023-01-22	od_flow	5984.45629121067	3788.639052605175	0.0661445277319593	595.7
R04	R09	2023-01-22	od_flow	13543.851880198416	10320.094238330199	0.15306235829041887	337.3
R04	R10	2023-01-22	od_flow	26741.006063011213	18614.33257111238	0.2678294253066799	210.5
R05	R01	2023-01-22	od_flow	651.7068559734686	408.8468947968032	0.014487857756095455	406.8
R05	R02	2023-01-22	od_flow	10903.442798441778	5453.063469450143	0.21603317915072315	1631.1
R05	R03	2023-01-22	od_flow	4529.550316959732	3509.4181356430045	0.101097883312078	1282.5
R05	R04	2023-01-22	od_flow	2191.165498196621	1564.0110343898896	0.04321802537653732	643.5
R05	R06	2023-01-22	od_flow	417.89923133011746	248.9822992785578	0.00972115609085108	11.5
R05	R07	2023-01-22	od_flow	363.2754944943665	230.9331577498864	0.00673593100489698	248.1
R05	R08	2023-01-22	od_flow	10729.963793687977	5869.600122423659	0.22597336863357922	1139.4
R05	R09	2023-01-22	od_flow	15381.774884718245	9740.261323054265	0.3329483473199147	751.7
R05	R10	2023-01-22	od_flow	2406.9258648950304	1694.5090651696432	0.049784251355324105	813.4
R06	R01	2023-01-22	od_flow	9292.681144545468	4900.132006481457	0.09916959545970339	412.4
R06	R02	2023-01-22	od_flow	6103.717420852464	4296.196425404526	0.06636987395988517	1623.1
R06	R03	2023-01-22	od_flow	3392.696080281583	2300.6270249387435	0.03628728440066242	1286.5
R06	R04	2023-01-22	od_flow	6626.65979075336	5097.397115759413	0.06204936381010218	643.0
R06	R05	2023-01-22	od_flow	13602.292678627991	10399.720469558832	0.11802423401760533	14.3
R06	R07	2023-01-22	od_flow	26686.111563979644	20547.581723425646	0.2220412710127426	246.4
R06	R08	2023-01-22	od_flow	2895.720725348807	1686.2470660918887	0.02586629028812822	1138.0
R06	R09	2023-01-22	od_flow	33455.43227765528	19423.350168003944	0.35500203318964374	751.4
R06	R10	2023-01-22	od_flow	1552.258102287887	808.6621708711915	0.015190053861527069	813.5
R07	R01	2023-01-22	od_flow	2679.2845855715996	1913.668147845603	0.04251124624880761	644.3
R07	R02	2023-01-22	od_flow	2537.1422093987844	1386.3083419446687	0.030838249581761474	1616.6
R07	R03	2023-01-22	od_flow	20842.495851708976	11983.606408289117	0.25623527646321015	1258.5
R07	R04	2023-01-22	od_flow	4157.5696774398375	3173.2516378306723	0.06504270625860117	790.1
R07	R05	2023-01-22	od_flow	16561.94534720414	13003.013924542833	0.24386134077773652	254.5
R07	R06	2023-01-22	od_flow	5114.1991192024925	2707.007898118037	0.0762309429750372	241.2
R07	R08	2023-01-22	od_flow	3687.584273303534	2782.3756962048947	0.05288470917640372	1198.4
R07	R09	2023-01-22	od_flow	9180.647827450952	6255.204052232225	0.15212650139173906	803.5
R07	R10	2023-01-22	od_flow	5355.049198583009	3780.8078001468843	0.08026902712670309	935.8
R08	R01	2023-01-22	od_flow	146.30296934255728	91.26781503450732	0.0038298326309283543	1023.3
R08	R02	2023-01-22	od_flow	1208.7118257677917	767.1373852310045	0.04141561921228819	643.3
R08	R03	2023-01-22	od_flow	8672.115683817437	4865.58292092725	0.21725015402695896	484.5
R08	R04	2023-01-22	od_flow	4243.85583077313	2646.5876758055842	0.12105391369343173	594.1
R08	R05	2023-01-22	od_flow	9346.785571933106	6069.736102023086	0.2381127951043276	1141.0
R08	R06	2023-01-22	od_flow	1635.0939730438358	904.6068301374872	0.03894740960185168	1136.3
R08	R07	2023-01-22	od_flow	3686.8856009028527	2740.1639439928103	0.09839243677442722	1209.5
R08	R09	2023-01-22	od_flow	2598.403619322843	1466.1567147488856	0.07287794699586024	405.5
R08	R10	2023-01-22	od_flow	5322.82041075096	3181.18894895909	0.16811989195992602	408.7
R09	R01	2023-01-22	od_flow	1352.5011679790066	1012.3653068258564	0.019530983093909726	703.6
R09	R02	2023-01-22	od_flow	6829.55256424772	3900.878626431929	0.10459955154178993	922.0
R09	R03	2023-01-22	od_flow	10327.151717016442	6722.622188356776	0.1369821046328945	617.8
R09	R04	2023-01-22	od_flow	1208.381254889986	866.4990338885447	0.01868508742009379	338.5
R09	R05	2023-01-22	od_flow	3333.324680529586	2093.2531339543866	0.04711113902425498	752.9
R09	R06	2023-01-22	od_flow	3957.1955532830098	2982.014622723954	0.07014209594391198	747.4
R09	R07	2023-01-22	od_flow	29487.230363852857	19128.811683363972	0.42732756684914813	803.9
R09	R08	2023-01-22	od_flow	2136.0357279570107	1550.9752032363779	0.03200702605298462	407.4
R09	R10	2023-01-22	od_flow	10176.826252399638	7300.109213283084	0.14361444544101226	265.8
R10	R01	2023-01-22	od_flow	3064.213497177689	1627.5625631267696	0.10291103984441372	627.6
R10	R02	2023-01-22	od_flow	1347.8286899906723	753.3618317935717	0.04290947454638775	1026.8
R10	R03	2023-01-22	od_flow	1857.3101880645286	1025.3682875412665	0.06603342101124113	797.8
R10	R04	2023-01-22	od_flow	3381.0884251481034	2022.8033940286803	0.11484952290366289	201.6
R10	R05	2023-01-22	od_flow	3786.9973321419025	2452.3185499378146	0.11700882680104185	806.0
R10	R06	2023-01-22	od_flow	632.5344049766678	486.7932144288765	0.020048618336540237	807.3
R10	R07	2023-01-22	od_flow	8336.403185512692	6179.215256865615	0.22547299041851263	937.2
R10	R08	2023-01-22	od_flow	4022.0870638607125	2216.3541529790846	0.13458951011515397	410.0
R10	R09	2023-01-22	od_flow	4879.074819174988	2824.856744445448	0.1761765960230458	267.7
R01	R02	2023-01-29	od_flow	1462.8256483702173	1066.5236376278094	0.02535749206649389	1609.7
R01	R03	2023-01-29	od_flow	13547.555287465811	9564.508015798094	0.20324923696256958	1319.0
R01	R04	2023-01-29	od_flow	12219.728691612627	7630.661905966732	0.18804707451941446	443.2
R01	R05	2023-01-29	od_flow	486.62980382126835	366.7843011773868	0.007817273305008459	407.2
R01	R06	2023-01-29	od_flow	17899.97310860576	12465.29708237794	0.3163541945800726	413.1
R01	R07	2023-01-29	od_flow	3363.66166877617	2264.134496296399	0.0630196580584344	638.1
R01	R08	2023-01-29	od_flow	7566.626241745737	3973.7054902091613	0.1049601283696944	1032.5
R01	R09	2023-01-29	od_flow	1510.973373634717	1050.2611106514473	0.02411657980018026	703.6
R01	R10	2023-01-29	od_flow	4669.64585579635	2883.2087719029305	0.06707836233813204	629.2
R02	R01	2023-01-29	od_flow	26979.98163169455	14496.441130022316	0.41257279579837536	1609.2
R02	R03	2023-01-29	od_flow	2440.8977833462827	1675.942004797823	0.036777707407311976	377.7
R02	R04	2023-01-29	od_flow	5638.623065445559	4201.510812914773	0.0923701567538091	1205.4
R02	R05	2023-01-29	od_flow	2452.9016168291314	1642.6278679193117	0.04028813893386352	1631.8
R02	R06	2023-01-29	od_flow	7926.3431109234025	4796.000228011069	0.10320208443686602	1633.3
R02	R07	2023-01-29	od_flow	2737.3265743195093	1372.2433653801602	0.04016042040131337	1622.2
R02	R08	2023-01-29	od_flow	7225.837044235659	3856.7994821922575	0.12020049410168598	638.0
R02	R09	2023-01-29	od_flow	6197.379209462586	3497.119248571334	0.1064724665631581	925.9
R02	R10	2023-01-29	od_flow	2677.698887668778	1694.6466201323246	0.04795573560361661	1024.2
R03	R01	2023-01-29	od_flow	20056.84952446216	13799.81737312414	0.1952909757014677	1316.5
R03	R02	2023-01-29	od_flow	16743.064017942357	11529.548738696829	0.1512309617074854	378.3
R03	R04	2023-01-29	od_flow	4372.358695833776	2469.035665433458	0.043205253365345093	928.0
R03	R05	2023-01-29	od_flow	3689.0955242000614	2378.980873515131	0.03685001050168607	1285.2
R03	R06	2023-01-29	od_flow	44166.724469449044	29647.174722254626	0.4654961784482907	1283.6
R03	R07	2023-01-29	od_flow	120.10262100519806	61.42778684028627	0.0011008657532759316	1258.2
R03	R08	2023-01-29	od_flow	4228.0300807307785	2867.870775057748	0.04510617149728493	489.8
R03	R09	2023-01-29	od_flow	894.5101786511445	491.3146257845378	0.00894164919574966	618.5
R03	R10	2023-01-29	od_flow	5088.410334540368	2891.369689690937	0.052777933829414585	788.4
R04	R01	2023-01-29	od_flow	14783.50349201063	11168.12874495317	0.16595642295868196	441.3
R04	R02	2023-01-29	od_flow	4271.474471421992	2801.4489088564937	0.0540684599379553	1200.5
R04	R03	2023-01-29	od_flow	14507.277262008829	7304.319366738308	0.16431922319289488	933.6
R04	R05	2023-01-29	od_flow	7418.215990483038	5347.672990829442	0.08164924547977015	642.1
R04	R06	2023-01-29	od_flow	9940.327726866843	5169.219686153943	0.10245752384152569	636.5
R04	R07	2023-01-29	od_flow	13806.8139969965	7233.300643203189	0.19761522818669527	790.3
R04	R08	2023-01-29	od_flow	816.4764334792999	544.0156181037466	0.009254629195256055	597.6
R04	R09	2023-01-29	od_flow	19845.555605617563	11904.267390293366	0.22061613819124112	337.9
R04	R10	2023-01-29	od_flow	381.18540334402746	264.7746261025816	0.004063129015979598	206.7
R05	R01	2023-01-29	od_flow	8973.503976524931	5474.621257170498	0.15990709998561353	404.1
R05	R02	2023-01-29	od_flow	5408.123690187932	2788.8769712906856	0.07566542558046903	1627.0
R05	R03	2023-01-29	od_flow	1902.8558887851962	1448.9556936568263	0.032341316083940926	1284.9
R05	R04	2023-01-29	od_flow	2876.92040746306	1702.1959492956885	0.03929116911875906	641.5
R05	R06	2023-01-29	od_flow	7868.640524343043	4204.685652896106	0.10535947940843486	20.4
R05	R07	2023-01-29	od_flow	5166.542414833624	3242.8669550173645	0.09611207474445259	247.2
R05	R08	2023-01-29	od_flow	12839.772185112668	9629.601765839534	0.2097304905247145	1139.8
R05	R09	2023-01-29	od_flow	655.9046259138604	469.54082051974103	0.00855163276127442	743.6
R05	R10	2023-01-29	od_flow	19247.799339503497	10846.424290344357	0.27304131179234115	807.5
R06	R01	2023-01-29	od_flow	35307.35648691153	26685.294593021546	0.29509175885268973	413.9
R06	R02	2023-01-29	od_flow	5340.013929555697	3413.8683603201544	0.04725895960740427	1625.4
R06	R03	2023-01-29	od_flow	3298.621784394799	2149.0798466243987	0.03920594866160697	1277.6
R06	R04	2023-01-29	od_flow	25740.297442589377	16863.629965613647	0.24143996731534675	639.6
R06	R05	2023-01-29	od_flow	17297.311370975236	12492.705691375966	0.13409215281100584	17.9
R06	R07	2023-01-29	od_flow	379.690028440923	213.13949167282945	0.0031465414066453442	245.0
R06	R08	2023-01-29	od_flow	8159.594271780895	5229.921571865007	0.0667298262212394	1137.3
R06	R09	2023-01-29	od_flow	15879.076369134673	8598.037543386103	0.15391964824349266	745.9
R06	R10	2023-01-29	od_flow	2386.6549973805213	1894.9428020918708	0.01911519688056891	808.0
R07	R01	2023-01-29	od_flow	2748.668545057728	2152.178662462612	0.03156305512057428	640.3
R07	R02	2023-01-29	od_flow	5127.93445351549	3065.310215068554	0.07154721354586142	1616.9
R07	R03	2023-01-29	od_flow	24271.99955782323	16525.403025901007	0.2216792808516031	1262.6
R07	R04	2023-01-29	od_flow	7610.527457480472	5306.313159864897	0.0849506384061481	795.9
R07	R05	2023-01-29	od_flow	6685.9110394355175	4131.125677000855	0.06734361925786927	254.5
R07	R06	2023-01-29	od_flow	15746.964703171607	11226.66328139927	0.1480466052708449	252.4
R07	R08	2023-01-29	od_flow	18461.48552066331	10585.536700792012	0.23986489271083897	1207.1
R07	R09	2023-01-29	od_flow	1651.8524826650378	1210.778222244214	0.022149553343512776	806.8
R07	R10	2023-01-29	od_flow	10353.772444043734	7229.957981164943	0.11285514149274722	931.6
R08	R01	2023-01-29	od_flow	565.301524240605	445.459615975145	0.007357539038246109	1030.4
R08	R02	2023-01-29	od_flow	30062.101905099134	22732.496667603365	0.32489450596680075	638.9
R08	R03	2023-01-29	od_flow	5739.882722668269	3336.4375123119935	0.07721865976523158	492.9
R08	R04	2023-01-29	od_flow	277.8637284306741	141.5897526384094	0.0037646021492809176	594.6
R08	R05	2023-01-29	od_flow	252.13544942016344	143.605733094703	0.0033625758391117003	1143.9
R08	R06	2023-01-29	od_flow	996.743471323305	666.7595624587809	0.012993706576301329	1133.4
R08	R07	2023-01-29	od_flow	4599.325804581805	2456.884327710797	0.06940937237874856	1206.2
R08	R09	2023-01-29	od_flow	21179.914277968273	15051.064618388187	0.3029076876032729	413.4
R08	R10	2023-01-29	od_flow	17407.99857486287	13642.45531221221	0.19809135068300618	412.3
R09	R01	2023-01-29	od_flow	29310.764504062856	22484.016828707237	0.27220761575487473	704.3
R09	R02	2023-01-29	od_flow	35473.62088454621	25578.07872837687	0.30271184929006706	924.5
R09	R03	2023-01-29	od_flow	7609.785854255808	4643.127156861622	0.059497415552665314	617.3
R09	R04	2023-01-29	od_flow	5262.242424499169	2789.825747787074	0.04972395896117174	334.8
R09	R05	2023-01-29	od_flow	2506.769092067492	1776.413238040599	0.025699035765283856	750.7
R09	R06	2023-01-29	od_flow	16648.732533630817	11840.258459391345	0.13522335732340374	747.0
R09	R07	2023-01-29	od_flow	6982.188692582632	4434.245309100043	0.063941408150404	802.5
R09	R08	2023-01-29	od_flow	8483.75762851675	5024.900172551767	0.07136037529819886	405.2
R09	R10	2023-01-29	od_flow	1864.0662822246359	1102.1228074466608	0.019634983903930727	270.2
R10	R01	2023-01-29	od_flow	3730.8880425040356	2241.7025938552806	0.038495456640551845	629.6
R10	R02	2023-01-29	od_flow	18059.693512815156	9462.136891953429	0.208246317642391	1028.8
R10	R03	2023-01-29	od_flow	7649.369303448325	5988.490916829563	0.08417475691129003	795.0
R10	R04	2023-01-29	od_flow	15723.072739917689	11730.794136269005	0.16225563471093457	203.9
R10	R05	2023-01-29	od_flow	24154.67545251049	13682.423524984697	0.23257335005401497	811.9
R10	R06	2023-01-29	od_flow	5211.577837879182	3489.266733472815	0.04884745007668149	816.7
R10	R07	2023-01-29	od_flow	2429.644363251324	1872.4629793528436	0.021864870355830627	938.2
R10	R08	2023-01-29	od_flow	4537.6939782724085	2942.770704187633	0.05151380271818337	417.1
R10	R09	2023-01-29	od_flow	13126.673918022532	8552.68062992869	0.15202836089012214	270.0
R01	R02	2023-02-05	od_flow	1213.7014713171602	901.6615871573175	0.03788298516964925	1615.0
R01	R03	2023-02-05	od_flow	680.3514273722212	496.4764446686216	0.022413577157369687	1314.2
R01	R04	2023-02-05	od_flow	1267.9838946719226	714.3553402016748	0.04030155578372725	441.6
R01	R05	2023-02-05	od_flow	7445.5897831792	5902.894685393302	0.18963983182473462	406.8
R01	R06	2023-02-05	od_flow	4845.8934074094495	3210.1712204871747	0.1184492178177539	414.8
R01	R07	2023-02-05	od_flow	8506.925376794115	6197.489196473064	0.2607285546676824	634.7
R01	R08	2023-02-05	od_flow	5586.177901741433	4228.0972688361135	0.15769592096957263	1021.9
R01	R09	2023-02-05	od_flow	1116.9845215454714	675.0175947353797	0.03000841030173069	710.2
R01	R10	2023-02-05	od_flow	5138.045279811325	2819.7369784821008	0.14287994630777956	636.4
R02	R01	2023-02-05	od_flow	5761.368147675303	4395.805417888101	0.09772225006544916	1617.6
R02	R03	2023-02-05	od_flow	3087.903978474437	2052.6631860630696	0.044624063736574904	383.0
R02	R04	2023-02-05	od_flow	10718.796004942233	8570.590601808715	0.1815986230078025	1197.9
R02	R05	2023-02-05	od_flow	6922.103658665587	3477.8895631321648	0.1053968191105928	1624.1
R02	R06	2023-02-05	od_flow	17102.899774309222	10914.554167191915	0.21018906584794347	1628.2
R02	R07	2023-02-05	od_flow	6988.742868803103	4125.28524240305	0.09341147304526948	1613.2
R02	R08	2023-02-05	od_flow	7830.806338888189	4871.952777418757	0.13365378328934088	639.6
R02	R09	2023-02-05	od_flow	922.8390455987767	602.1725886784209	0.015088580338480841	920.7
R02	R10	2023-02-05	od_flow	8556.232410751234	6000.420872204617	0.11831534155854583	1032.8
R03	R01	2023-02-05	od_flow	3852.1350853765957	2268.539390018968	0.04841697368520146	1317.6
R03	R02	2023-02-05	od_flow	5836.499478269606	3320.6636110392747	0.07364177586350512	371.6
R03	R04	2023-02-05	od_flow	4794.924134908398	2547.757615134572	0.05894718483219122	929.8
R03	R05	2023-02-05	od_flow	22667.421897469685	13917.120574302193	0.2427353213684853	1284.8
R03	R06	2023-02-05	od_flow	5622.372751341829	3348.736808257553	0.07023459316092333	1282.7
R03	R07	2023-02-05	od_flow	28339.960597313744	19494.306379069698	0.28599988863563436	1252.5
R03	R08	2023-02-05	od_flow	2181.3491522773284	1258.36901443636	0.023805227450068446	487.2
R03	R09	2023-02-05	od_flow	3685.6474159087047	2806.1839617568403	0.042850431344004236	625.0
R03	R10	2023-02-05	od_flow	15343.278844875309	7762.240941085885	0.15336860365998672	795.1
R04	R01	2023-02-05	od_flow	583.3308308436876	323.02172396269117	0.014641764887216028	441.7
R04	R02	2023-02-05	od_flow	3922.2939744366026	2464.4068641542	0.07937338845839051	1206.6
R04	R03	2023-02-05	od_flow	6512.233577211369	3675.638376212684	0.18607185437142543	933.1
R04	R05	2023-02-05	od_flow	8455.276493266001	6584.176783659329	0.15761890206963677	639.8
R04	R06	2023-02-05	od_flow	6739.29577142555	4307.10240486063	0.1121034537785728	636.2
R04	R07	2023-02-05	od_flow	2155.827354651318	1181.5932611013216	0.049343756245791855	791.7
R04	R08	2023-02-05	od_flow	8135.558073880232	5366.971355255039	0.1461754374984434	594.6
R04	R09	2023-02-05	od_flow	9899.772592508327	5511.254730827414	0.17566360355301552	334.4
R04	R10	2023-02-05	od_flow	4679.088844876753	3350.680899399552	0.07900783913750771	205.4
R05	R01	2023-02-05	od_flow	11753.3864851983	7054.863558866571	0.20497857939097927	404.4
R05	R02	2023-02-05	od_flow	262.62789724945304	140.42781084989605	0.003852549450325953	1635.3
R05	R03	2023-02-05	od_flow	4456.703344162998	3208.8640866375886	0.06964164502085454	1286.7
R05	R04	2023-02-05	od_flow	1743.8086599855303	927.8386656217685	0.024543325298518003	641.3
R05	R06	2023-02-05	od_flow	14153.663973821604	10036.750105932279	0.2103869949499482	15.5
R05	R07	2023-02-05	od_flow	2993.646235653801	1837.3451657751405	0.04505150780028306	247.1
R05	R08	2023-02-05	od_flow	19697.08532609076	13517.120665337836	0.2572429149331956	1145.0
R05	R09	2023-02-05	od_flow	10672.389415408237	6623.785561583249	0.14681542604778108	743.5
R05	R10	2023-02-05	od_flow	2404.8670022132474	1246.807435923485	0.03748705710811434	806.4
R06	R01	2023-02-05	od_flow	18325.163508317233	11048.87613633334	0.29130684216337344	407.5
R06	R02	2023-02-05	od_flow	1391.4563632897953	1018.1972947184107	0.02123291284626613	1624.4
R06	R03	2023-02-05	od_flow	2067.565321615605	1061.0153577882938	0.030905797275926055	1285.1
R06	R04	2023-02-05	od_flow	1634.1105481264954	1058.9898423581392	0.02282444399278457	637.6
R06	R05	2023-02-05	od_flow	3079.613193519842	2220.9194212058874	0.04334778638959798	16.9
R06	R07	2023-02-05	od_flow	10285.333720676457	5464.715443526875	0.1474402461049089	252.8
R06	R08	2023-02-05	od_flow	6028.508935825722	4570.057952563509	0.09176477982160743	1141.5
R06	R09	2023-02-05	od_flow	23507.163974454856	13096.713145007692	0.34547219968399406	746.4
R06	R10	2023-02-05	od_flow	392.5155943022143	204.67761277808842	0.005704991721541432	810.0
R07	R01	2023-02-05	od_flow	1366.157796969596	1003.741738773586	0.01661259743339359	640.3
R07	R02	2023-02-05	od_flow	3411.159396089889	1999.6185678362854	0.045879610927160905	1613.1
R07	R03	2023-02-05	od_flow	14046.562046256744	8073.803803633291	0.15789830650733047	1253.5
R07	R04	2023-02-05	od_flow	10973.87955580494	8597.861532701585	0.10078523311416118	787.5
R07	R05	2023-02-05	od_flow	22807.69663547973	15794.39179845569	0.24573259645580214	252.8
R07	R06	2023-02-05	od_flow	5378.750888791307	3113.0331293173854	0.07487121134592795	241.4
R07	R08	2023-02-05	od_flow	10581.808149633656	6260.54973654161	0.11893953966571932	1207.1
R07	R09	2023-02-05	od_flow	16158.028891319076	10286.12885301857	0.17216937926842243	808.5
R07	R10	2023-02-05	od_flow	6148.4796942188195	3789.8346565002375	0.06711152528208211	929.6
R08	R01	2023-02-05	od_flow	14751.0283910519	10955.741681507105	0.20222178279022562	1029.9
R08	R02	2023-02-05	od_flow	9126.669740199295	6753.884576768502	0.12038249048666314	641.0
R08	R03	2023-02-05	od_flow	7677.469883611334	4236.295321588891	0.11938262012598283	482.7
R08	R04	2023-02-05	od_flow	34.57985377316519	23.04653715987481	0.0006139119545844948	595.9
R08	R05	2023-02-05	od_flow	8998.69849007517	6820.110564764372	0.13629435317431374	1137.4
R08	R06	2023-02-05	od_flow	25864.83649257083	16803.22829527458	0.36904191281802184	1135.9
R08	R07	2023-02-05	od_flow	1770.2032286581093	1029.4762351877214	0.0295509874426447	1200.2
R08	R09	2023-02-05	od_flow	1234.8788643799162	788.7153391638557	0.015932220710030757	413.3
R08	R10	2023-02-05	od_flow	501.61937451124305	361.5575225509259	0.006579720497532864	408.6
R09	R01	2023-02-05	od_flow	4213.004565614524	3108.0893523478803	0.04450790623817099	703.4
R09	R02	2023-02-05	od_flow	9969.052271463554	6455.530194030821	0.12369963474298466	928.1
R09	R03	2023-02-05	od_flow	9350.55551773838	5297.035415075923	0.11049836143568197	620.3
R09	R04	2023-02-05	od_flow	3573.841236434189	2778.9452975075433	0.03964828350609732	330.6
R09	R05	2023-02-05	od_flow	9949.921693355032	7872.9378200121055	0.13160186687355624	753.6
R09	R06	2023-02-05	od_flow	20686.658644252824	14278.273473734956	0.24314808396924717	750.2
R09	R07	2023-02-05	od_flow	16316.049343072276	12984.448770566221	0.1810017019971254	802.3
R09	R08	2023-02-05	od_flow	972.5824850740648	537.5346098351032	0.012006172466884206	409.8
R09	R10	2023-02-05	od_flow	11105.920308137924	8197.843667487115	0.11388798877025208	266.6
R10	R01	2023-02-05	od_flow	383.94802032891664	299.1359579657339	0.006474080966207107	635.5
R10	R02	2023-02-05	od_flow	16587.801311935782	11656.969397366323	0.29349537339220183	1030.5
R10	R03	2023-02-05	od_flow	5375.315400059118	3961.0811212017197	0.09447235237327631	795.2
R10	R04	2023-02-05	od_flow	9381.890288505525	7022.176658444655	0.1780818017943584	202.1
R10	R05	2023-02-05	od_flow	5231.825358941719	3835.925406536627	0.0885903430141153	817.3
R10	R06	2023-02-05	od_flow	484.59414352567813	309.22720511053166	0.007666018556178217	809.7
R10	R07	2023-02-05	od_flow	3933.936007314852	2383.577433837822	0.05775910099803876	935.4
R10	R08	2023-02-05	od_flow	5613.593364816391	3140.9347706800154	0.08873264811815276	412.9
R10	R09	2023-02-05	od_flow	12041.79402846192	8880.72702240251	0.18472828078747128	266.7
R01	R02	2023-02-12	od_flow	10322.77184436137	7834.040677176206	0.13633678489635206	1612.4
R01	R03	2023-02-12	od_flow	15407.351384970514	9238.589428994337	0.2023986894338678	1310.7
R01	R04	2023-02-12	od_flow	3337.0339441930373	2518.494069282028	0.048157681006686645	440.2
R01	R05	2023-02-12	od_flow	7047.58680513695	5449.4716045847645	0.1081305584773208	405.2
R01	R06	2023-02-12	od_flow	13333.636255026082	7811.084330288706	0.18300664127451755	410.8
R01	R07	2023-02-12	od_flow	1106.3781565345987	752.038200333791	0.016036371368983223	635.0
R01	R08	2023-02-12	od_flow	2985.972904442227	1545.0926576569577	0.04256632482523453	1025.0
R01	R09	2023-02-12	od_flow	14076.659204815393	8824.135982110509	0.17935006110668913	706.5
R01	R10	2023-02-12	od_flow	7413.217181797929	4519.359958442527	0.08401688761034826	637.3
R02	R01	2023-02-12	od_flow	13114.314569331895	9881.440797574525	0.18162659042456042	1606.6
R02	R03	2023-02-12	od_flow	22422.734978475444	12344.93524632099	0.28342744235773953	372.0
R02	R04	2023-02-12	od_flow	3682.196231229902	1948.1971388527295	0.04699253228752114	1202.4
R02	R05	2023-02-12	od_flow	712.8763200919967	452.99638913078326	0.009950761321749355	1635.2
R02	R06	2023-02-12	od_flow	15091.730549391807	7679.617103750877	0.21078268894044125	1627.5
R02	R07	2023-02-12	od_flow	869.7619279070095	507.37550746190925	0.012255867123507843	1621.6
R02	R08	2023-02-12	od_flow	15829.503234899381	10440.716246537739	0.18544529168657248	637.9
R02	R09	2023-02-12	od_flow	359.8927957855973	227.994103371622	0.00426318458207245	930.8
R02	R10	2023-02-12	od_flow	4492.169721580063	2883.2452458885273	0.06525564127583544	1031.9
R03	R01	2023-02-12	od_flow	5419.666790463315	3509.4358030790895	0.06259108018271108	1315.7
R03	R02	2023-02-12	od_flow	1783.100669895179	1292.54778919587	0.02605434836463963	373.3
R03	R04	2023-02-12	od_flow	2419.905833455109	1258.3229613349656	0.03221079323279315	938.7
R03	R05	2023-02-12	od_flow	9245.606712807607	5968.995768095671	0.1464197721404058	1289.0
R03	R06	2023-02-12	od_flow	914.8180100269295	718.3000366370023	0.01288277910285316	1284.9
R03	R07	2023-02-12	od_flow	3480.1063849937887	2065.79251375122	0.042824647585629955	1261.7
R03	R08	2023-02-12	od_flow	11490.892746871128	8745.949883948404	0.18928635095513965	489.4
R03	R09	2023-02-12	od_flow	11659.806029012605	5946.797215348171	0.18201283914389635	626.8
R03	R10	2023-02-12	od_flow	19988.11740084242	12694.752461698905	0.3057173892919312	790.2
R04	R01	2023-02-12	od_flow	4547.84611446887	2293.1326998206723	0.06596370641976373	434.0
R04	R02	2023-02-12	od_flow	6458.055707433815	3733.1657066679036	0.09884838580429581	1197.2
R04	R03	2023-02-12	od_flow	4679.299417718175	2379.685829545326	0.0706769568200041	937.9
R04	R05	2023-02-12	od_flow	10524.556723755968	7384.768294244685	0.15061507626299242	635.3
R04	R06	2023-02-12	od_flow	1404.6840851409531	1117.3720670187636	0.019230633308188798	645.6
R04	R07	2023-02-12	od_flow	2971.946498802338	1793.3797410354673	0.04253724866436656	795.8
R04	R08	2023-02-12	od_flow	19655.97317000811	11547.00126050696	0.2697272850523511	600.4
R04	R09	2023-02-12	od_flow	10898.485045996335	7274.087555804199	0.16707820664381226	338.0
R04	R10	2023-02-12	od_flow	7430.526122615107	5095.894878658189	0.11532250102422527	201.9
R05	R01	2023-02-12	od_flow	10576.71185004385	6252.066627708289	0.14827727389736953	414.9
R05	R02	2023-02-12	od_flow	13656.181796543566	7951.186899126015	0.18038036254772633	1626.4
R05	R03	2023-02-12	od_flow	17455.69601593056	13851.938586539725	0.2754739872328435	1286.1
R05	R04	2023-02-12	od_flow	4564.009216281349	3044.584951955416	0.06782904809458243	643.1
R05	R06	2023-02-12	od_flow	3327.549535709485	2275.0236113219044	0.05168495477897572	17.1
R05	R07	2023-02-12	od_flow	4631.30143719788	2894.677875624653	0.06825457401898302	252.1
R05	R08	2023-02-12	od_flow	5201.159377433204	2852.446332473076	0.08249898653285395	1138.8
R05	R09	2023-02-12	od_flow	720.3847048259128	543.2447069422846	0.011408539046743361	752.2
R05	R10	2023-02-12	od_flow	8788.535032068987	6294.743350742509	0.11419227384992219	808.7
R06	R01	2023-02-12	od_flow	4799.802115068037	2758.9873879348506	0.3395889106928296	415.3
R06	R02	2023-02-12	od_flow	6324.911789890973	4720.520948719155	0.38258872494833585	1628.2
R06	R03	2023-02-12	od_flow	1793.1598353485235	1352.1051117464565	0.10263147642233635	1284.5
R06	R04	2023-02-12	od_flow	405.94064707184975	259.02927241819896	0.022303333732952964	635.6
R06	R05	2023-02-12	od_flow	431.9724204027469	217.86148561180536	0.02900685864326229	9.9
R06	R07	2023-02-12	od_flow	1921.5762976527071	1279.825286972121	0.10307035978954479	241.4
R06	R08	2023-02-12	od_flow	137.44890694393143	88.07600863452416	0.006717752699379167	1144.4
R06	R09	2023-02-12	od_flow	147.355600656795	108.1509951333479	0.00737741788150585	750.5
R06	R10	2023-02-12	od_flow	99.66446982904974	65.35836714593786	0.006715165189853144	815.6
R07	R01	2023-02-12	od_flow	1775.090325150479	985.706600838502	0.04361796098539632	634.8
R07	R02	2023-02-12	od_flow	3918.6993666479952	2696.038144796324	0.10106128812196956	1619.9
R07	R03	2023-02-12	od_flow	1794.7519069630064	1263.1374176324784	0.03857195305188078	1256.4
R07	R04	2023-02-12	od_flow	7771.351389972234	5377.888927287852	0.22742314416409568	791.1
R07	R05	2023-02-12	od_flow	13707.647242829291	10345.70521679579	0.3941694917993032	253.5
R07	R06	2023-02-12	od_flow	6678.229737236016	4602.103531808429	0.16849139871910163	244.6
R07	R08	2023-02-12	od_flow	54.12244922508785	27.362752447575158	0.0013628507373532543	1208.8
R07	R09	2023-02-12	od_flow	669.0045188524464	374.9358547443424	0.015098290193294403	803.0
R07	R10	2023-02-12	od_flow	445.3482991841909	292.31786186762884	0.010203622227605269	929.8
R08	R01	2023-02-12	od_flow	6949.291522874092	4948.153739632853	0.07599174473929572	1030.0
R08	R02	2023-02-12	od_flow	3918.163400009046	2186.811938964908	0.044610030371524695	640.0
R08	R03	2023-02-12	od_flow	2558.2737472242125	1939.5640572085686	0.03540929184346132	488.4
R08	R04	2023-02-12	od_flow	18283.085497094235	13527.172162077397	0.19757199290631372	600.6
R08	R05	2023-02-12	od_flow	6687.104920479073	5011.483515283019	0.07887630023787852	1137.6
R08	R06	2023-02-12	od_flow	17025.49592294458	11302.028870227768	0.16772627702465864	1135.8
R08	R07	2023-02-12	od_flow	22452.377788460606	13022.626748873874	0.30736634812540464	1209.7
R08	R09	2023-02-12	od_flow	6574.503464709256	3602.9740606944515	0.0741202339405178	414.2
R08	R10	2023-02-12	od_flow	1494.8488097837333	765.5813576942362	0.01832778081094507	411.8
R09	R01	2023-02-12	od_flow	14087.680688228787	8567.26676048432	0.1274505550997509	704.8
R09	R02	2023-02-12	od_flow	5355.291480724548	4164.589527775191	0.06358736880744335	928.8
R09	R03	2023-02-12	od_flow	35425.026254596916	18870.911378092474	0.39712322277848167	618.3
R09	R04	2023-02-12	od_flow	14906.736764477211	10221.965723412204	0.1601363061181672	330.5
R09	R05	2023-02-12	od_flow	16204.300146111334	10641.558020342234	0.16117736026949675	742.4
R09	R06	2023-02-12	od_flow	66.35555912099062	42.8133819150405	0.0005829916207083895	752.8
R09	R07	2023-02-12	od_flow	2577.358938734967	1964.543239019508	0.02860208474924219	804.5
R09	R08	2023-02-12	od_flow	287.64254392774006	222.17811050516536	0.002587876444496541	407.6
R09	R10	2023-02-12	od_flow	5434.522295854899	4198.046557665488	0.05875223411221312	264.7
R10	R01	2023-02-12	od_flow	5642.98011152379	3527.5093595972344	0.13012105893839107	630.3
R10	R02	2023-02-12	od_flow	3492.545851679682	2484.7324579692154	0.0952129104168113	1034.6
R10	R03	2023-02-12	od_flow	9407.586528540516	5930.37599718691	0.2234851052376408	792.2
R10	R04	2023-02-12	od_flow	1551.3893484484313	1002.63118115727	0.037459030820888285	206.0
R10	R05	2023-02-12	od_flow	3111.360884696682	2199.0131750351898	0.06990701852204534	807.1
R10	R06	2023-02-12	od_flow	662.2106317852167	345.47830162698824	0.016473248208250135	814.8
R10	R07	2023-02-12	od_flow	7853.033308887658	4814.576859474795	0.1688184127280485	928.9
R10	R08	2023-02-12	od_flow	9669.11332170119	7409.693446129123	0.21548758273157095	418.4
R10	R09	2023-02-12	od_flow	1830.2256666762491	1391.541874412157	0.04303563239635359	261.0
R01	R02	2023-02-19	od_flow	1260.9655886532507	679.8328148877742	0.03715814967700273	1618.3
R01	R03	2023-02-19	od_flow	7549.215269708949	5238.555393095626	0.21106567449303076	1315.4
R01	R04	2023-02-19	od_flow	5977.384506319587	3080.516264642433	0.15358790037100867	442.9
R01	R05	2023-02-19	od_flow	2180.0085339146567	1418.7319862568881	0.050470343663315584	409.0
R01	R06	2023-02-19	od_flow	2472.3790434181133	1363.6078599571438	0.06931667777425927	408.0
R01	R07	2023-02-19	od_flow	2779.2589755497015	2200.8763230368413	0.08180042787550339	635.8
R01	R08	2023-02-19	od_flow	4294.933661370489	2494.41641349323	0.12704821717971962	1027.6
R01	R09	2023-02-19	od_flow	4312.850051954017	3183.3802982873767	0.1366018770727759	709.1
R01	R10	2023-02-19	od_flow	4866.041344702339	2779.4600004969616	0.13295073189338405	629.6
R02	R01	2023-02-19	od_flow	5894.574305762753	3832.772886408212	0.13136145231500135	1612.1
R02	R03	2023-02-19	od_flow	8865.31347367632	6452.78286492434	0.17369692879005008	381.9
R02	R04	2023-02-19	od_flow	589.2173617169525	466.5758814453784	0.014576288781248383	1198.3
R02	R05	2023-02-19	od_flow	4256.6460092214675	2992.9524867571795	0.10194048784068081	1629.7
R02	R06	2023-02-19	od_flow	10562.620692778952	8430.364848156587	0.20278184651921916	1631.1
R02	R07	2023-02-19	od_flow	1430.187441441254	873.9818999931246	0.03786997446219042	1611.4
R02	R08	2023-02-19	od_flow	2716.19078103246	1785.0750137536884	0.061821792514708665	642.9
R02	R09	2023-02-19	od_flow	4801.781540532243	3713.871672916219	0.10172046991800777	920.8
R02	R10	2023-02-19	od_flow	7885.759892866381	4815.555644532646	0.17423075885889341	1028.8
R03	R01	2023-02-19	od_flow	1770.8002570914903	1010.4919822799129	0.10042921860693282	1310.5
R03	R02	2023-02-19	od_flow	4854.0117605896785	3196.798514815248	0.3429547787718077	378.7
R03	R04	2023-02-19	od_flow	954.1359464137589	562.3796625837787	0.057657251145663474	927.4
R03	R05	2023-02-19	od_flow	1739.0646803820114	1284.977598710403	0.1193802494711861	1284.2
R03	R06	2023-02-19	od_flow	1226.7388840271808	780.0825574171652	0.06908710327994318	1283.4
R03	R07	2023-02-19	od_flow	1130.6341944214037	606.5583417082037	0.07881988395842612	1257.5
R03	R08	2023-02-19	od_flow	3659.4911432252484	2188.7170864995182	0.2096952567389969	488.0
R03	R09	2023-02-19	od_flow	255.69615958632247	175.42895321479097	0.016178510880021583	623.6
R03	R10	2023-02-19	od_flow	112.88602721871169	81.49681562296064	0.0057977471470221165	794.8
R04	R01	2023-02-19	od_flow	16161.46130339339	10066.024316668872	0.1374268160469145	445.4
R04	R02	2023-02-19	od_flow	9937.683863402804	5443.713272695852	0.09416066860989504	1200.3
R04	R03	2023-02-19	od_flow	12074.707317820885	7493.196439904043	0.10216434317690422	933.9
R04	R05	2023-02-19	od_flow	30022.85010573608	19603.92989848761	0.2368190586350426	636.5
R04	R06	2023-02-19	od_flow	8447.229339964026	6398.669795558344	0.07304862561129324	638.8
R04	R07	2023-02-19	od_flow	3543.825180681675	2233.3941993244	0.02984613495094884	796.3
R04	R08	2023-02-19	od_flow	8433.877003447627	5710.491431654624	0.07324752393422018	601.2
R04	R09	2023-02-19	od_flow	2073.7417552696666	1257.267563268181	0.019784957771867645	339.7
R04	R10	2023-02-19	od_flow	27784.12337037881	21401.80596303405	0.23350187126291372	210.8
R05	R01	2023-02-19	od_flow	4990.735456219529	2785.379803835476	0.07034072810286697	405.6
R05	R02	2023-02-19	od_flow	3523.5726450915686	2188.5860469327026	0.05106259144288997	1626.5
R05	R03	2023-02-19	od_flow	25927.54011586767	18009.893730008727	0.39032257121271047	1289.5
R05	R04	2023-02-19	od_flow	724.9862067795667	479.19152408957666	0.010592367692170397	644.3
R05	R06	2023-02-19	od_flow	2741.939589971207	1486.1843631230454	0.04077752863534104	12.6
R05	R07	2023-02-19	od_flow	5450.45377922612	4244.393217298496	0.08211224795758444	253.5
R05	R08	2023-02-19	od_flow	371.4236382317026	200.70160345013923	0.007587012292024134	1136.4
R05	R09	2023-02-19	od_flow	1843.7020624266029	1261.8873734895524	0.032967376324489706	753.1
R05	R10	2023-02-19	od_flow	18461.451052571796	14560.314984753593	0.31423757633992294	813.6
R06	R01	2023-02-19	od_flow	1464.499666372167	982.3021252007256	0.013874600733764763	409.2
R06	R02	2023-02-19	od_flow	12407.61177678093	8209.444346383858	0.12102752141336877	1627.7
R06	R03	2023-02-19	od_flow	4418.169608244741	2957.7237367980642	0.039803350114735715	1282.9
R06	R04	2023-02-19	od_flow	25739.74383067709	13944.669431542163	0.2048790978300723	635.2
R06	R05	2023-02-19	od_flow	8960.975597585146	5139.899361833591	0.09964383628170322	16.9
R06	R07	2023-02-19	od_flow	17317.68686850388	9601.832847302383	0.17846592529791647	241.1
R06	R08	2023-02-19	od_flow	16527.78131111381	12090.760254875908	0.16991586316068133	1143.8
R06	R09	2023-02-19	od_flow	909.078572687611	532.3413206272642	0.009967037645661479	746.8
R06	R10	2023-02-19	od_flow	17578.28699055974	13821.873603053838	0.1624227675220961	808.3
R07	R01	2023-02-19	od_flow	337.96379844867556	236.12035638861934	0.005166650574101109	635.4
R07	R02	2023-02-19	od_flow	3064.530107055494	2396.6244091034473	0.05198808648810954	1620.3
R07	R03	2023-02-19	od_flow	3387.419489622117	2682.0040980533604	0.04532046859145045	1251.2
R07	R04	2023-02-19	od_flow	12583.693599808215	6333.956572593423	0.19310318704333254	788.0
R07	R05	2023-02-19	od_flow	7610.915427385791	5355.289695107275	0.11354340836927412	245.8
R07	R06	2023-02-19	od_flow	9272.14114873496	6565.856982526316	0.11781566188720839	245.7
R07	R08	2023-02-19	od_flow	2599.054913828449	1589.9476246926197	0.03626644636932098	1203.6
R07	R09	2023-02-19	od_flow	23911.502735564005	14567.983706836938	0.3197761335132711	810.4
R07	R10	2023-02-19	od_flow	7442.398496328341	5410.369162046421	0.11701995716393164	935.0
R08	R01	2023-02-19	od_flow	3707.375808935123	2643.2426514451367	0.11762457263687706	1021.1
R08	R02	2023-02-19	od_flow	856.1992582328917	532.8624645285823	0.022343812320924288	645.3
R08	R03	2023-02-19	od_flow	1146.0495864075892	789.8962488755537	0.031382194843482786	489.7
R08	R04	2023-02-19	od_flow	1067.9589218118972	647.2521568491172	0.03335977172250616	599.5
R08	R05	2023-02-19	od_flow	7295.4137817589435	5176.05228511803	0.22922467859462514	1139.5
R08	R06	2023-02-19	od_flow	1641.5749062934756	920.4014269558949	0.03863184881985847	1135.8
R08	R07	2023-02-19	od_flow	2074.5514860926646	1163.2845451484125	0.05631008802379804	1209.6
R08	R09	2023-02-19	od_flow	12421.902280468426	8083.190662047561	0.3409618360003507	415.7
R08	R10	2023-02-19	od_flow	4908.860252230318	2579.670301815689	0.13016119703757745	409.6
R09	R01	2023-02-19	od_flow	17935.39303365172	12174.150995207283	0.16951911322872318	707.4
R09	R02	2023-02-19	od_flow	19999.087363283965	14998.572297840801	0.2175192739747996	927.3
R09	R03	2023-02-19	od_flow	24551.488818413072	16528.124082375136	0.2464812163492851	627.7
R09	R04	2023-02-19	od_flow	1610.754740784887	1013.041693361855	0.018448918560571792	334.7
R09	R05	2023-02-19	od_flow	6077.081224352427	3139.2092130096707	0.05916909426387971	753.7
R09	R06	2023-02-19	od_flow	20061.936933096695	13077.761002437777	0.20004303683161387	741.4
R09	R07	2023-02-19	od_flow	4211.698415220892	3274.2764511836813	0.047092082175423725	810.4
R09	R08	2023-02-19	od_flow	460.13207434841377	246.85481506727152	0.0056440525339041085	409.1
R09	R10	2023-02-19	od_flow	3531.216336480084	2036.1999238887365	0.03608321208179895	267.1
R10	R01	2023-02-19	od_flow	18231.32190830625	10972.679260708412	0.17201976114767092	627.4
R10	R02	2023-02-19	od_flow	9309.248375430732	6069.16783258738	0.09146722729062212	1024.8
R10	R03	2023-02-19	od_flow	7162.340423549178	4373.226191877659	0.07014809165724933	787.1
R10	R04	2023-02-19	od_flow	23602.788949536945	16206.85685556414	0.20190784379006416	206.1
R10	R05	2023-02-19	od_flow	17903.24836403745	10584.991279453143	0.17010732677213308	811.2
R10	R06	2023-02-19	od_flow	9184.409986260915	6090.4461922183755	0.09378613133809797	806.5
R10	R07	2023-02-19	od_flow	7733.288287263019	4054.050828184142	0.07838438352312635	932.4
R10	R08	2023-02-19	od_flow	12346.994761569335	8396.706692234467	0.11567263678583435	413.1
R10	R09	2023-02-19	od_flow	633.0164473164397	370.5438895277204	0.006506597695201585	270.8
R01	R02	2023-02-26	od_flow	24809.520435403014	14116.62049599695	0.2365877847375627	1606.7
R01	R03	2023-02-26	od_flow	19924.187495187078	15282.540008035734	0.21725832040038018	1319.2
R01	R04	2023-02-26	od_flow	11251.82326043605	5884.908478670199	0.10286163146024377	435.2
R01	R05	2023-02-26	od_flow	685.7832933054897	399.4499101634572	0.005319969622473842	411.7
R01	R06	2023-02-26	od_flow	1183.4519146034809	802.9423084971573	0.011568327168065447	408.5
R01	R07	2023-02-26	od_flow	8194.1007965863	5130.220624705561	0.07512332038377294	640.9
R01	R08	2023-02-26	od_flow	18140.948007813095	13821.309263457395	0.1839651454463808	1030.9
R01	R09	2023-02-26	od_flow	9228.840082479801	6760.529798815497	0.10174504542703498	704.9
R01	R10	2023-02-26	od_flow	6413.622817421977	3576.3168822489583	0.06557045535408537	637.0
R02	R01	2023-02-26	od_flow	267.2970330125384	202.04630804873875	0.004434775437487187	1610.4
R02	R03	2023-02-26	od_flow	14284.305973136215	9386.242023949733	0.2111392501502112	377.4
R02	R04	2023-02-26	od_flow	4626.852182989312	2543.6738828450325	0.07471081731296823	1196.9
R02	R05	2023-02-26	od_flow	4669.347583792473	3142.8111353440754	0.08386819389630563	1631.9
R02	R06	2023-02-26	od_flow	588.4804466675971	461.3505172684571	0.010732552976339117	1625.3
R02	R07	2023-02-26	od_flow	2463.270645436928	1725.5413121452818	0.04900353457196546	1620.0
R02	R08	2023-02-26	od_flow	2204.912301377097	1589.735199901409	0.035894438917817566	642.3
R02	R09	2023-02-26	od_flow	2801.6611426041127	1879.3558648818828	0.0492431720514258	927.1
R02	R10	2023-02-26	od_flow	30272.141096165105	18377.20573013473	0.4809732646854798	1027.3
R03	R01	2023-02-26	od_flow	54.821245195518195	43.01257614612003	0.002612956581074257	1316.6
R03	R02	2023-02-26	od_flow	3770.6873977621763	2289.165871628889	0.1775227667036625	377.8
R03	R04	2023-02-26	od_flow	1979.2049294707358	1390.8348604812718	0.08959985478476759	938.5
R03	R05	2023-02-26	od_flow	3538.7482815940984	2750.397764460352	0.16364546180241454	1287.1
R03	R06	2023-02-26	od_flow	3512.15424047624	2737.3027305706046	0.17777924860348068	1282.0
R03	R07	2023-02-26	od_flow	4781.306761074274	2450.9061184662405	0.2316484983452361	1261.7
R03	R08	2023-02-26	od_flow	468.0504651172664	302.0525496400295	0.022483274156222262	488.2
R03	R09	2023-02-26	od_flow	1117.4707592788723	716.0191817955799	0.06154281178790955	627.0
R03	R10	2023-02-26	od_flow	1532.0798460405167	773.1560321037783	0.07316512723523245	789.6
R04	R01	2023-02-26	od_flow	758.835374302915	562.059227430772	0.041991403619276654	445.8
R04	R02	2023-02-26	od_flow	2508.881128751538	1515.136021366922	0.15789711599003364	1202.3
R04	R03	2023-02-26	od_flow	1566.6989405805953	825.1688336255227	0.08202687540776492	937.3
R04	R05	2023-02-26	od_flow	5345.856173855758	3976.950877755114	0.2835328266255751	635.7
R04	R06	2023-02-26	od_flow	1291.6332924240285	852.0960607837607	0.07326501108030442	638.3
R04	R07	2023-02-26	od_flow	3907.179049065844	3022.121201441509	0.28383465747461717	789.5
R04	R08	2023-02-26	od_flow	603.6046170323801	397.97633839530613	0.03488012634108116	598.6
R04	R09	2023-02-26	od_flow	35.28063548531195	20.538719171672135	0.002056749480767881	330.4
R04	R10	2023-02-26	od_flow	630.4168413494237	432.0947999173911	0.04051523398057915	207.7
R05	R01	2023-02-26	od_flow	46.233494820999766	29.131113698236003	0.0022339858397334117	409.9
R05	R02	2023-02-26	od_flow	1013.2597842743573	640.1683938222043	0.04789810950823447	1632.9
R05	R03	2023-02-26	od_flow	2543.354832188762	1427.9423005224783	0.13727099651469812	1283.5
R05	R04	2023-02-26	od_flow	3327.0690822627844	2061.926105152001	0.1697192769110473	640.6
R05	R06	2023-02-26	od_flow	2115.9500605348658	1598.3562248089797	0.11062258670268207	17.8
R05	R07	2023-02-26	od_flow	2085.91080520047	1467.7792347079176	0.12721843806007826	249.8
R05	R08	2023-02-26	od_flow	1474.912360523641	809.2385001576221	0.09200454950253459	1138.0
R05	R09	2023-02-26	od_flow	1075.524262435513	855.8939214604795	0.057405982609542244	751.5
R05	R10	2023-02-26	od_flow	4945.690628400645	3870.4595505739953	0.2556260743514497	808.4
R06	R01	2023-02-26	od_flow	919.5110603328121	483.47167031261415	0.04312285292085068	414.8
R06	R02	2023-02-26	od_flow	1356.5251082812997	970.4605897145267	0.07402172315987154	1633.6
R06	R03	2023-02-26	od_flow	1142.6953176525103	761.4393291165329	0.051357108107958516	1284.5
R06	R04	2023-02-26	od_flow	841.3855124806013	667.2955436829297	0.038566909402162855	642.8
R06	R05	2023-02-26	od_flow	3943.185782544084	3142.945946882766	0.1560788901785124	9.6
R06	R07	2023-02-26	od_flow	4775.583520095833	3343.7367822949363	0.20469679485068698	244.4
R06	R08	2023-02-26	od_flow	4701.760799632289	2567.335595108717	0.19472597668526287	1135.8
R06	R09	2023-02-26	od_flow	2784.3163288183714	1911.4021797958437	0.11159266908341765	742.6
R06	R10	2023-02-26	od_flow	2900.591041954691	1734.9231286396919	0.1258370756112766	811.2
R07	R01	2023-02-26	od_flow	4388.646266837595	3201.3171888023417	0.07264488919437759	645.0
R07	R02	2023-02-26	od_flow	24200.2878443642	15102.168844108335	0.42258191430694114	1616.2
R07	R03	2023-02-26	od_flow	917.8520313958851	532.4627436495001	0.014534397488873538	1256.1
R07	R04	2023-02-26	od_flow	8214.794707689724	6069.024390423682	0.13214315257096493	792.4
R07	R05	2023-02-26	od_flow	8517.498199585736	4735.932442643985	0.13511210391768827	249.1
R07	R06	2023-02-26	od_flow	2113.4711896191016	1392.2089485696492	0.03764830543118168	251.5
R07	R08	2023-02-26	od_flow	4532.832590104376	2580.4958321754953	0.0897765007623203	1208.6
R07	R09	2023-02-26	od_flow	4812.218839871817	2652.991916572101	0.08088982695590256	805.3
R07	R10	2023-02-26	od_flow	950.6936426101402	610.6417372206879	0.014668909371750017	931.9
R08	R01	2023-02-26	od_flow	1515.4390916432944	825.866248248032	0.033351876472532	1021.6
R08	R02	2023-02-26	od_flow	15723.761130327764	8516.504220894998	0.40740857781265266	640.4
R08	R03	2023-02-26	od_flow	5807.3925105110575	3394.397128956865	0.13363460765258894	489.9
R08	R04	2023-02-26	od_flow	5494.0371415738155	3179.64837377633	0.12158339045174482	596.6
R08	R05	2023-02-26	od_flow	3226.2219330634343	2547.868311691115	0.07059656376482513	1134.4
R08	R06	2023-02-26	od_flow	2344.5640645119065	1838.5726670934803	0.05606613169210893	1137.4
R08	R07	2023-02-26	od_flow	6516.501469068608	4119.116628979008	0.1481761585338977	1206.6
R08	R09	2023-02-26	od_flow	480.4484372346778	320.0503780236227	0.013558344650247352	413.5
R08	R10	2023-02-26	od_flow	723.4756598008287	370.9263207762457	0.015624348969402515	407.1
R09	R01	2023-02-26	od_flow	3135.8000346381905	2457.076731663976	0.13304716120980506	703.4
R09	R02	2023-02-26	od_flow	480.71772984691154	361.0561741017485	0.02680060754318743	919.2
R09	R03	2023-02-26	od_flow	2217.0809337858373	1663.2479721739467	0.11305690878275877	618.7
R09	R04	2023-02-26	od_flow	182.22315809601375	100.11359963158111	0.008860592284749724	335.6
R09	R05	2023-02-26	od_flow	2967.4233557350562	1762.0467727282444	0.1411881325646572	744.4
R09	R06	2023-02-26	od_flow	609.9212410472725	377.8847035868334	0.031534297609711125	743.1
R09	R07	2023-02-26	od_flow	4339.0688637891235	2668.1789362616014	0.1972783288769354	810.6
R09	R08	2023-02-26	od_flow	432.5560334125962	339.0775038536842	0.02077633688062224	406.5
R09	R10	2023-02-26	od_flow	6426.531776055162	3555.114809532216	0.327457634247573	271.3
R10	R01	2023-02-26	od_flow	18779.432212222644	11925.639585620169	0.18015114104294472	635.0
R10	R02	2023-02-26	od_flow	7782.048195691561	4356.429791225243	0.08260663738523069	1028.9
R10	R03	2023-02-26	od_flow	6641.647164062097	4826.142265897807	0.060787095339815675	793.6
R10	R04	2023-02-26	od_flow	6662.976600101393	4293.82603342387	0.06741014283430191	199.6
R10	R05	2023-02-26	od_flow	26225.25459255934	19544.62602013122	0.21466152151567983	817.7
R10	R06	2023-02-26	od_flow	3298.2194284580796	1817.1137290018742	0.030012403575878126	813.2
R10	R07	2023-02-26	od_flow	2693.347919207333	1841.2367270259288	0.024250202669531096	937.2
R10	R08	2023-02-26	od_flow	27509.839213923624	19432.81855112123	0.22802590343167287	410.8
R10	R09	2023-02-26	od_flow	11507.088769424816	7636.638547420591	0.11209495220494502	262.8
R01	R02	2023-03-05	od_flow	8452.76004746333	5152.073119725696	0.06584145724635859	1607.8
R01	R03	2023-03-05	od_flow	25497.63856445045	17902.2361092992	0.22130478056418695	1309.0
R01	R04	2023-03-05	od_flow	11996.799221747999	8256.348999880174	0.1222856362283358	445.7
R01	R05	2023-03-05	od_flow	1158.8827067346306	740.897902495005	0.010289321377169838	412.9
R01	R06	2023-03-05	od_flow	5992.456627836152	4668.885042436165	0.06490440129685918	415.3
R01	R07	2023-03-05	od_flow	3109.3404286988075	2287.6665609391935	0.020155586289168543	637.5
R01	R08	2023-03-05	od_flow	2976.5068864485875	1884.649775847807	0.030759635783967103	1026.4
R01	R09	2023-03-05	od_flow	12140.162657565172	9098.9549368425	0.10403506436425877	710.4
R01	R10	2023-03-05	od_flow	39891.3143947572	30258.844551442886	0.36042411684969516	628.2
R02	R01	2023-03-05	od_flow	3427.7947893697597	2341.048856279766	0.10007531593529094	1615.3
R02	R03	2023-03-05	od_flow	5037.262601382945	2993.8617197492013	0.12661770873149872	381.6
R02	R04	2023-03-05	od_flow	3216.4677602415945	2146.3255141004665	0.1017403766779244	1202.0
R02	R05	2023-03-05	od_flow	8224.731877782006	4520.8109585061675	0.19024488705155737	1628.8
R02	R06	2023-03-05	od_flow	2566.1676095993507	1869.0250066478661	0.07633788404135951	1628.1
R02	R07	2023-03-05	od_flow	4134.753001281277	3233.7690116684325	0.13214100197115566	1614.7
R02	R08	2023-03-05	od_flow	1879.303138544823	1247.4952888575156	0.04390754080944695	643.4
R02	R09	2023-03-05	od_flow	931.2947189050471	480.54998308620213	0.025793940031520544	923.6
R02	R10	2023-03-05	od_flow	8176.237761836214	5746.833220997756	0.20314134475024587	1027.8
R03	R01	2023-03-05	od_flow	4416.713559527491	3336.525030321359	0.06194094291583656	1319.7
R03	R02	2023-03-05	od_flow	913.723285819705	595.6667197291605	0.01378968997899714	378.7
R03	R04	2023-03-05	od_flow	1175.195313701398	630.4374639516113	0.014792385789875467	936.7
R03	R05	2023-03-05	od_flow	4818.854583254159	3105.187226738226	0.06245674114330519	1284.5
R03	R06	2023-03-05	od_flow	18836.125172596378	14758.38974174986	0.24868856476375503	1283.8
R03	R07	2023-03-05	od_flow	1251.073422374712	983.2852366650266	0.023432450524967233	1253.0
R03	R08	2023-03-05	od_flow	4948.091118920022	3482.1629611391804	0.06228813301057783	490.0
R03	R09	2023-03-05	od_flow	28498.56135037009	19078.186183162365	0.3667078422621676	627.4
R03	R10	2023-03-05	od_flow	10554.830211266106	7964.424697434164	0.1459032496105181	791.3
R04	R01	2023-03-05	od_flow	7028.584319468132	4042.9790939229615	0.2627984948295638	444.7
R04	R02	2023-03-05	od_flow	6069.6914852807	4243.503534575483	0.21079577003056216	1200.1
R04	R03	2023-03-05	od_flow	11.710142366388961	6.0116005330773215	0.0003894605577201756	936.4
R04	R05	2023-03-05	od_flow	304.3729929232237	234.3452545739374	0.01187123542138391	639.3
R04	R06	2023-03-05	od_flow	1208.3411254483378	710.8628830246557	0.038099420937664615	645.6
R04	R07	2023-03-05	od_flow	271.09353472383884	146.17917015116802	0.010178452273785443	787.7
R04	R08	2023-03-05	od_flow	5846.007687131558	4073.8980064980124	0.19326022718825175	598.3
R04	R09	2023-03-05	od_flow	3270.476136320827	2409.052111912851	0.12993160903082046	333.0
R04	R10	2023-03-05	od_flow	4225.33150196377	2324.4817304269986	0.1426753297302478	199.5
R05	R01	2023-03-05	od_flow	3395.5215159907	2322.922633428839	0.05965118783746529	410.6
R05	R02	2023-03-05	od_flow	4701.863158582186	3741.9970417527	0.11376016316756489	1633.8
R05	R03	2023-03-05	od_flow	3318.8674319574243	2092.526199673821	0.06322194460368259	1287.8
R05	R04	2023-03-05	od_flow	3774.405132804814	2286.2678079441857	0.07214448917903371	640.1
R05	R06	2023-03-05	od_flow	134.51063507258033	67.92264327436922	0.002516059282142546	18.2
R05	R07	2023-03-05	od_flow	7347.85460752278	3836.968527674179	0.1208385143963813	245.1
R05	R08	2023-03-05	od_flow	3146.614640170495	2413.164310500306	0.07011596944208902	1141.6
R05	R09	2023-03-05	od_flow	16288.69182593129	12338.795090788226	0.3463295842832931	754.3
R05	R10	2023-03-05	od_flow	7560.728932812743	5208.528475492351	0.15142208780834765	815.3
R06	R01	2023-03-05	od_flow	19989.673296286215	13913.745724518112	0.405909620033606	408.0
R06	R02	2023-03-05	od_flow	417.55251498792717	325.02397271158765	0.00735100952207361	1625.5
R06	R03	2023-03-05	od_flow	5562.353186818123	3339.954381964276	0.10817617911520927	1282.8
R06	R04	2023-03-05	od_flow	4081.949189209866	2464.167664336579	0.09136243084907145	636.9
R06	R05	2023-03-05	od_flow	3691.9557528786886	2550.4477308969954	0.07462508662692713	19.9
R06	R07	2023-03-05	od_flow	2507.9484551202722	1342.350874761611	0.04578950632588624	249.3
R06	R08	2023-03-05	od_flow	4609.681586988117	2870.232523317312	0.09041121006332904	1135.8
R06	R09	2023-03-05	od_flow	4645.767778099941	3292.093926122937	0.10115526288030043	744.1
R06	R10	2023-03-05	od_flow	3663.4079319129437	2173.9457389864338	0.07521969458359694	806.8
R07	R01	2023-03-05	od_flow	27957.484705601713	16557.50305284162	0.41547036803270554	645.8
R07	R02	2023-03-05	od_flow	2591.7470373542114	1300.2231097571057	0.044379116594387466	1611.7
R07	R03	2023-03-05	od_flow	6419.65463919974	3679.8682393239137	0.10123251883216064	1252.2
R07	R04	2023-03-05	od_flow	1609.7606592307898	1160.677786007107	0.023685369739089943	787.7
R07	R05	2023-03-05	od_flow	1154.1613779360491	715.3374228310927	0.018724449838462668	249.1
R07	R06	2023-03-05	od_flow	6780.318621513448	5240.613313924746	0.10660496532238455	247.1
R07	R08	2023-03-05	od_flow	15016.441417601787	10635.881526073235	0.23692893221115247	1199.5
R07	R09	2023-03-05	od_flow	1854.3349364836504	1167.3317790142473	0.03605346737286397	807.8
R07	R10	2023-03-05	od_flow	1074.0079040673186	619.8054305803935	0.016920812056792717	928.3
R08	R01	2023-03-05	od_flow	950.8500259857661	539.6189137765903	0.010420862618618345	1026.3
R08	R02	2023-03-05	od_flow	2021.6649039485671	1091.2434741426662	0.024758691709075777	641.6
R08	R03	2023-03-05	od_flow	3002.0707668945447	1837.3851857616514	0.038221346084397666	494.6
R08	R04	2023-03-05	od_flow	6971.750263554567	5566.551531548111	0.09508702272337423	595.1
R08	R05	2023-03-05	od_flow	11593.152765894933	6633.144384008606	0.14736911398445413	1140.5
R08	R06	2023-03-05	od_flow	7927.92253358019	5318.933523729656	0.10032810372547406	1135.9
R08	R07	2023-03-05	od_flow	13225.224237164224	10271.230185454093	0.1744826394455309	1206.0
R08	R09	2023-03-05	od_flow	27644.240232982498	17440.89928887461	0.30306604898856504	414.2
R08	R10	2023-03-05	od_flow	8249.775246323952	4965.658213528525	0.10626617072050994	418.2
R09	R01	2023-03-05	od_flow	419.7253694126867	246.11911802207464	0.0032935546428902044	710.4
R09	R02	2023-03-05	od_flow	20534.96372529263	13738.735584652424	0.16967204043975126	920.3
R09	R03	2023-03-05	od_flow	34130.31209342026	22512.064443683208	0.27782971294475417	621.3
R09	R04	2023-03-05	od_flow	1076.8962950286596	832.6387181332248	0.008617869598147396	329.0
R09	R05	2023-03-05	od_flow	19788.423222229692	14697.474676603419	0.1570721139338337	753.5
R09	R06	2023-03-05	od_flow	10003.127584933509	5245.477369180531	0.08884597822224775	741.3
R09	R07	2023-03-05	od_flow	13539.263829837873	9323.456163190112	0.11204016882903216	807.7
R09	R08	2023-03-05	od_flow	602.3348844317013	361.1430623426173	0.005153520859076651	412.2
R09	R10	2023-03-05	od_flow	21093.51139044639	15771.251476500272	0.1774750405302667	272.2
R10	R01	2023-03-05	od_flow	8755.873994181191	6730.778265570235	0.3977161826737862	634.4
R10	R02	2023-03-05	od_flow	607.578655587735	441.64864279623305	0.0235907235171543	1033.1
R10	R03	2023-03-05	od_flow	946.369935133544	608.859581992575	0.04612609232200403	791.5
R10	R04	2023-03-05	od_flow	979.5738551708655	760.0327676227229	0.051014935584773824	210.0
R10	R05	2023-03-05	od_flow	1474.8175608036615	1175.0686333446351	0.06405284582831822	816.3
R10	R06	2023-03-05	od_flow	1220.4619365000808	694.7871436592087	0.05357027364594651	806.5
R10	R07	2023-03-05	od_flow	7657.145861290078	6078.442650475749	0.3354462065484266	931.3
R10	R08	2023-03-05	od_flow	585.5296054900124	334.69715715775743	0.026645306623322523	415.2
R10	R09	2023-03-05	od_flow	38.86902074203738	26.029389821455847	0.0018374332562678224	261.9
R01	R02	2023-03-12	od_flow	7441.467285419288	5850.516861547417	0.06950230910839549	1612.8
R01	R03	2023-03-12	od_flow	28043.013611019203	21709.343053817556	0.2515644531934014	1320.5
R01	R04	2023-03-12	od_flow	1188.5428302112564	664.2346267177345	0.012174166496134268	440.5
R01	R05	2023-03-12	od_flow	1310.3314997136977	833.2455990342785	0.011798246234013994	413.6
R01	R06	2023-03-12	od_flow	3652.58466866049	2650.095123929497	0.0366583418212523	405.8
R01	R07	2023-03-12	od_flow	42794.27902706369	25515.20406421101	0.43733895787763205	638.6
R01	R08	2023-03-12	od_flow	5166.40723444759	3917.0735967060414	0.056472530759217196	1025.9
R01	R09	2023-03-12	od_flow	12597.737502888822	9764.58839466071	0.11852022902062133	705.3
R01	R10	2023-03-12	od_flow	568.9567181562709	285.11759811697056	0.0059707654893318635	632.5
R02	R01	2023-03-12	od_flow	2597.2482109260177	1976.3596887484705	0.045242534078136484	1612.0
R02	R03	2023-03-12	od_flow	1794.3053343004713	1353.4147502009034	0.02780256161496133	374.1
R02	R04	2023-03-12	od_flow	9191.867237339784	6317.451963133531	0.15843026902753493	1196.0
R02	R05	2023-03-12	od_flow	474.89571539660693	247.53673718086037	0.008204344212063027	1628.8
R02	R06	2023-03-12	od_flow	14373.45852620356	9674.439192704973	0.2309797865735407	1632.6
R02	R07	2023-03-12	od_flow	19459.335279278912	10082.544721930793	0.32596684234868106	1620.1
R02	R08	2023-03-12	od_flow	6718.934007314931	4498.675547037844	0.10743483208939457	642.2
R02	R09	2023-03-12	od_flow	1414.5453585668467	850.995978041208	0.023510291134027597	927.9
R02	R10	2023-03-12	od_flow	3493.6738993401805	2316.893113105687	0.0724285389216602	1034.3
R03	R01	2023-03-12	od_flow	10325.171436358922	7674.144035369358	0.14043925562584905	1314.1
R03	R02	2023-03-12	od_flow	3174.568617518922	2494.2281357518086	0.045519986802890745	381.1
R03	R04	2023-03-12	od_flow	410.59896162592236	276.5836463233662	0.00667494448405403	934.7
R03	R05	2023-03-12	od_flow	17204.838324612978	10312.89393697621	0.2541059675634764	1290.8
R03	R06	2023-03-12	od_flow	3148.776693942906	2390.0252315741645	0.042828511170745924	1281.1
R03	R07	2023-03-12	od_flow	5396.728653964092	2939.753003362551	0.10348652691391737	1262.3
R03	R08	2023-03-12	od_flow	2811.378448087391	1746.6918006712092	0.045678275133624886	493.2
R03	R09	2023-03-12	od_flow	8191.902141053153	4154.837867157208	0.11709541684010252	626.2
R03	R10	2023-03-12	od_flow	14480.895484864333	9764.093776295009	0.24417111546533904	793.8
R04	R01	2023-03-12	od_flow	3769.381481866914	2742.901950865063	0.03529191566763819	437.5
R04	R02	2023-03-12	od_flow	9406.94276793111	5907.238870170185	0.0999748420636333	1197.3
R04	R03	2023-03-12	od_flow	9645.00764701695	5596.5499964622	0.09460137111896148	936.8
R04	R05	2023-03-12	od_flow	2629.3612658133775	2100.025127495408	0.028258733432868784	636.2
R04	R06	2023-03-12	od_flow	29668.51985425644	21856.36152854832	0.26345166587943664	644.2
R04	R07	2023-03-12	od_flow	1955.6509952677254	1182.579185403836	0.020064356529040556	790.6
R04	R08	2023-03-12	od_flow	29906.17313928287	17891.792188437284	0.2924203361693896	604.8
R04	R09	2023-03-12	od_flow	13421.553176043193	7795.333048229982	0.13499347923589933	340.7
R04	R10	2023-03-12	od_flow	2922.947332761336	1999.3460410756225	0.030943299903131938	202.3
R05	R01	2023-03-12	od_flow	1070.4107857295921	579.5292652654734	0.013468763470790382	411.2
R05	R02	2023-03-12	od_flow	2765.612165564142	1394.1394647247203	0.049809017162116956	1624.9
R05	R03	2023-03-12	od_flow	7990.555829016146	4934.235606004066	0.11228059587375075	1280.9
R05	R04	2023-03-12	od_flow	17855.265435322843	11858.953576939806	0.23528955770914914	638.0
R05	R06	2023-03-12	od_flow	23111.550724651264	13939.65664642642	0.40650071394167325	15.8
R05	R07	2023-03-12	od_flow	1504.8421836352084	1002.2550032587379	0.021847495362796142	247.4
R05	R08	2023-03-12	od_flow	8813.824669659163	5372.161721536149	0.12586435295083326	1144.9
R05	R09	2023-03-12	od_flow	118.5997418729382	60.6518310452908	0.0015925962470136076	749.5
R05	R10	2023-03-12	od_flow	2457.7489254485195	1586.3132896047541	0.033346907281876545	807.1
R06	R01	2023-03-12	od_flow	28994.886532536937	15632.18848381287	0.3045142735194507	413.8
R06	R02	2023-03-12	od_flow	5656.8876224913965	2944.4412021599674	0.0700508029288853	1622.5
R06	R03	2023-03-12	od_flow	14878.409460693243	9009.59212058945	0.16922406809804802	1280.1
R06	R04	2023-03-12	od_flow	11988.71152473783	8213.055472136675	0.12747227939701905	641.2
R06	R05	2023-03-12	od_flow	5905.385871324638	3822.8060176492763	0.07485135528131673	16.7
R06	R07	2023-03-12	od_flow	3546.7144018670597	1881.433970604343	0.03411464821307646	244.9
R06	R08	2023-03-12	od_flow	10180.614495648664	7487.152696777153	0.11871131965094504	1139.1
R06	R09	2023-03-12	od_flow	5841.653263581005	3508.7480428719023	0.0787268326119562	742.1
R06	R10	2023-03-12	od_flow	1600.4683969084765	1095.489013834825	0.02233442029930245	817.1
R07	R01	2023-03-12	od_flow	1050.9798041729005	693.7019269005139	0.013705780502114365	643.9
R07	R02	2023-03-12	od_flow	21055.754275277908	15350.007100028644	0.2863461162604635	1612.4
R07	R03	2023-03-12	od_flow	13502.1556496826	9897.747243995364	0.17766884569466154	1255.2
R07	R04	2023-03-12	od_flow	197.96465376097552	135.24803110784367	0.002708988735993397	786.6
R07	R05	2023-03-12	od_flow	421.7474384866033	327.7864733200202	0.005932698652991686	243.9
R07	R06	2023-03-12	od_flow	21904.0436900986	13118.63081367835	0.2908919276364269	245.7
R07	R08	2023-03-12	od_flow	8467.136367887384	6115.328358083742	0.11026688508233891	1205.4
R07	R09	2023-03-12	od_flow	3374.8189828159148	2181.2941509513007	0.0508791417059894	812.0
R07	R10	2023-03-12	od_flow	5276.94123592469	2977.128142956546	0.061599615729020354	932.7
R08	R01	2023-03-12	od_flow	15357.452174671263	10005.917841297713	0.19511438814051982	1032.1
R08	R02	2023-03-12	od_flow	3789.5102714995874	2090.744222488714	0.04495281561583751	645.4
R08	R03	2023-03-12	od_flow	130.20438889986082	78.82129566414213	0.0013960454917194924	486.4
R08	R04	2023-03-12	od_flow	6152.601035038913	4339.201255753149	0.06936019452078214	596.3
R08	R05	2023-03-12	od_flow	5886.52877114918	2957.930391438281	0.08370114465177346	1145.9
R08	R06	2023-03-12	od_flow	23567.355061319366	14835.906744367183	0.3020532140379736	1144.9
R08	R07	2023-03-12	od_flow	10075.872854622874	5645.433067757039	0.12171258721840578	1207.6
R08	R09	2023-03-12	od_flow	4559.953585212864	3352.071568609226	0.0632496267828647	406.1
R08	R10	2023-03-12	od_flow	9657.668625710392	7385.4023116298	0.11845998354012355	418.4
R09	R01	2023-03-12	od_flow	5498.7340791656925	4025.5736950182227	0.0726945471977811	701.4
R09	R02	2023-03-12	od_flow	4776.257609222885	3052.739890403342	0.07079740845937331	928.1
R09	R03	2023-03-12	od_flow	483.19002834593044	248.87375804709185	0.006053812486772981	624.3
R09	R04	2023-03-12	od_flow	479.1351398622665	261.50999200802806	0.007840558269040211	338.8
R09	R05	2023-03-12	od_flow	13872.458343384389	10435.788361944555	0.2243906098566339	742.9
R09	R06	2023-03-12	od_flow	17171.9579173366	10629.14384221273	0.2639331026894997	745.5
R09	R07	2023-03-12	od_flow	4411.185264637827	3199.33791160265	0.05895172017568567	800.9
R09	R08	2023-03-12	od_flow	12784.027616022779	9132.98903513179	0.18366448800041602	411.1
R09	R10	2023-03-12	od_flow	7737.261099058143	5201.362940770071	0.1116737528647972	267.0
R10	R01	2023-03-12	od_flow	10940.88928221452	8748.439495949635	0.18412341686416706	627.0
R10	R02	2023-03-12	od_flow	12414.86158386492	6369.670737874125	0.18749852375584666	1026.4
R10	R03	2023-03-12	od_flow	2643.9411905625834	1491.681265293505	0.034678452526235824	798.0
R10	R04	2023-03-12	od_flow	16467.13872558831	8938.946743342318	0.22617112870906714	200.3
R10	R05	2023-03-12	od_flow	1256.5295536766998	922.6600013885046	0.017520832975315755	810.2
R10	R06	2023-03-12	od_flow	7087.759378382085	5623.207126745042	0.11124942162140053	810.5
R10	R07	2023-03-12	od_flow	7896.829630313191	5557.087057554137	0.11340369431958612	937.7
R10	R08	2023-03-12	od_flow	6858.559176596461	4373.226427802208	0.11042288639437689	414.1
R10	R09	2023-03-12	od_flow	1138.4010302665006	905.9299581753311	0.014931642834004171	261.6
R01	R02	2023-03-19	od_flow	798.2990516204329	511.36956984256494	0.01790306626195249	1611.7
R01	R03	2023-03-19	od_flow	130.43985760748967	76.52465426224074	0.002961877019975003	1310.9
R01	R04	2023-03-19	od_flow	3513.1882408091096	2014.6121097478942	0.08133628842912835	436.6
R01	R05	2023-03-19	od_flow	7391.458430271114	3998.8420033481148	0.14455660962153144	409.7
R01	R06	2023-03-19	od_flow	14041.435140530688	9886.069149171397	0.26081615704925326	408.1
R01	R07	2023-03-19	od_flow	5659.4425325579505	3390.534112153443	0.11253664390377809	642.2
R01	R08	2023-03-19	od_flow	4144.670505302446	2537.785257239795	0.100767951210507	1023.8
R01	R09	2023-03-19	od_flow	5827.96531257447	3068.3876990635144	0.1333218269838816	709.6
R01	R10	2023-03-19	od_flow	6516.150204023188	3384.6947163569466	0.14579957951999284	635.0
R02	R01	2023-03-19	od_flow	3718.3030354722905	2955.101984857959	0.06500520728412161	1614.6
R02	R03	2023-03-19	od_flow	1663.6913261705806	1325.7447795299584	0.03183641593587934	373.5
R02	R04	2023-03-19	od_flow	13664.483544326995	8948.896859502625	0.2318720414045246	1204.6
R02	R05	2023-03-19	od_flow	2519.4638636505792	2005.2582668690002	0.052465852017991865	1629.1
R02	R06	2023-03-19	od_flow	365.7711947174729	249.17124953822037	0.008948179445396413	1623.0
R02	R07	2023-03-19	od_flow	8328.226469133298	5173.544508983862	0.1466284481970742	1611.3
R02	R08	2023-03-19	od_flow	12227.35707787305	8284.04232130876	0.20424154819987347	637.0
R02	R09	2023-03-19	od_flow	12072.843624099172	8402.475449560323	0.23369719207952222	919.5
R02	R10	2023-03-19	od_flow	1306.6085038365259	776.1537634499579	0.025305115435616123	1025.5
R03	R01	2023-03-19	od_flow	13371.422618918401	9425.373072250311	0.21618263576608698	1316.5
R03	R02	2023-03-19	od_flow	11978.196760508576	8786.970462008663	0.16567309838298627	374.6
R03	R04	2023-03-19	od_flow	4594.362371195665	3231.9261498287033	0.05920267725303772	937.8
R03	R05	2023-03-19	od_flow	2002.8508680649607	1436.9188983515226	0.02501475404435503	1279.8
R03	R06	2023-03-19	od_flow	2706.462544517268	1825.3804100555647	0.04042927465232651	1278.8
R03	R07	2023-03-19	od_flow	2954.900852300623	1508.393431967936	0.05043097061105368	1257.3
R03	R08	2023-03-19	od_flow	13152.448967685968	8106.558348138538	0.16826930710090302	483.9
R03	R09	2023-03-19	od_flow	7676.9307430020535	4337.060298925589	0.10151295549893244	620.2
R03	R10	2023-03-19	od_flow	12932.360711030271	7275.206366315035	0.17328432669031837	795.5
R04	R01	2023-03-19	od_flow	7230.869610368378	3792.6720087445456	0.15930833190548657	435.6
R04	R02	2023-03-19	od_flow	5995.936966176075	3277.995753854497	0.12663089433225752	1202.7
R04	R03	2023-03-19	od_flow	1818.2258412805302	1422.1998258189346	0.038567161356065485	929.4
R04	R05	2023-03-19	od_flow	3670.2055094539855	2176.1813587604292	0.07952854774299709	638.1
R04	R06	2023-03-19	od_flow	16706.594238447116	11235.748808409859	0.3531164972495871	644.0
R04	R07	2023-03-19	od_flow	135.13979751603512	87.4402830566837	0.003126337037277168	785.5
R04	R08	2023-03-19	od_flow	1169.0562860964467	836.619594908288	0.026244486746698565	596.3
R04	R09	2023-03-19	od_flow	2679.3771820106094	1919.9690030142986	0.06528680189898413	338.5
R04	R10	2023-03-19	od_flow	7553.546656718809	4692.331052514745	0.1481909417306465	207.2
R05	R01	2023-03-19	od_flow	4679.360417830364	2826.209204362346	0.05900629584492003	413.1
R05	R02	2023-03-19	od_flow	3077.295846457094	2238.8367011999044	0.030105712782241792	1627.8
R05	R03	2023-03-19	od_flow	566.6357914270053	292.0999870798128	0.006534414016297909	1283.1
R05	R04	2023-03-19	od_flow	14190.76198916739	10301.924304636692	0.18197237018767506	638.8
R05	R06	2023-03-19	od_flow	12908.426174893011	7406.185505460957	0.1404654785690067	17.2
R05	R07	2023-03-19	od_flow	6727.94865931487	4873.275178936364	0.07282765906360553	247.8
R05	R08	2023-03-19	od_flow	539.2684633016344	418.69843006202666	0.006259271572692508	1142.0
R05	R09	2023-03-19	od_flow	26849.02147808781	14817.350694895584	0.36930732544093026	750.5
R05	R10	2023-03-19	od_flow	13527.846830294717	9743.015163973569	0.13352147252263016	812.0
R06	R01	2023-03-19	od_flow	448.1989016343136	240.51501638405017	0.012947753236293194	406.0
R06	R02	2023-03-19	od_flow	1144.1618600523373	596.9014305462158	0.029282895697107618	1631.3
R06	R03	2023-03-19	od_flow	4943.6856905861	3302.782591970754	0.15568483109109998	1278.3
R06	R04	2023-03-19	od_flow	3537.5099515050138	2727.857872900417	0.10718108049130767	646.0
R06	R05	2023-03-19	od_flow	880.1065890276589	654.3028421398946	0.02583296915860914	18.4
R06	R07	2023-03-19	od_flow	1632.052975308477	1094.9645054280156	0.04903554037567037	244.7
R06	R08	2023-03-19	od_flow	5114.970316691054	3521.905799069986	0.1681890889519006	1135.4
R06	R09	2023-03-19	od_flow	2600.6787378464164	1502.1314181754826	0.08959480183752666	746.7
R06	R10	2023-03-19	od_flow	12373.726120934332	9613.80126172632	0.3622510391604847	814.3
R07	R01	2023-03-19	od_flow	974.057763192512	646.4927593455944	0.014492019499096068	641.5
R07	R02	2023-03-19	od_flow	1066.508076569667	832.4896424595964	0.017035603629591757	1614.7
R07	R03	2023-03-19	od_flow	8080.579257710955	5522.200433228086	0.12037803632690448	1252.9
R07	R04	2023-03-19	od_flow	8583.243732042843	5260.191078313117	0.1592886443966067	790.7
R07	R05	2023-03-19	od_flow	4398.252947346225	3418.889686414814	0.08500308742627216	252.2
R07	R06	2023-03-19	od_flow	18097.341023829555	11662.048706154292	0.3161316576828981	249.1
R07	R08	2023-03-19	od_flow	12218.230451024683	9037.86308049492	0.20119053681182797	1198.6
R07	R09	2023-03-19	od_flow	2820.4814078114473	2242.862173179078	0.05700301646192555	805.6
R07	R10	2023-03-19	od_flow	1502.180176961081	829.6646454665419	0.02947739776487736	937.2
R08	R01	2023-03-19	od_flow	610.812543937695	332.31528308614713	0.028004491143975675	1027.2
R08	R02	2023-03-19	od_flow	5851.9520159226395	3179.930071585166	0.3860992684409171	644.1
R08	R03	2023-03-19	od_flow	1269.2759773188382	768.8545718431002	0.06664666890485688	484.8
R08	R04	2023-03-19	od_flow	1950.2873382868506	1193.559267810215	0.09627884710920843	598.7
R08	R05	2023-03-19	od_flow	1354.8212420127393	1050.8747042001346	0.05904241257892915	1139.1
R08	R06	2023-03-19	od_flow	853.1597076461765	475.80968316687984	0.0470648909895546	1136.5
R08	R07	2023-03-19	od_flow	3191.572461319977	2031.4464347522862	0.14985525686065315	1199.9
R08	R09	2023-03-19	od_flow	214.96910997586338	136.48779874859292	0.009284000322472796	408.1
R08	R10	2023-03-19	od_flow	3296.0820630361927	1870.5842642543503	0.1577241636494323	411.9
R09	R01	2023-03-19	od_flow	1369.2584262411965	1078.2972751444934	0.05770428601666326	704.9
R09	R02	2023-03-19	od_flow	1059.6776278683233	703.577319064365	0.040185671461785054	921.3
R09	R03	2023-03-19	od_flow	2003.1797849423622	1455.3960802908928	0.0786343034857897	626.7
R09	R04	2023-03-19	od_flow	426.4868594890103	227.82137111394664	0.019863809606714123	329.8
R09	R05	2023-03-19	od_flow	3938.7063684692753	2370.5870501534446	0.13311320606093388	746.0
R09	R06	2023-03-19	od_flow	5915.17717779621	3254.5911683156232	0.2522734357530186	752.8
R09	R07	2023-03-19	od_flow	1236.5939629146953	757.4289004446944	0.044542138736172056	801.4
R09	R08	2023-03-19	od_flow	2285.9684328000894	1751.479982631208	0.09006759217184442	404.9
R09	R10	2023-03-19	od_flow	6486.667220652749	4968.06527691125	0.28361555670707894	264.2
R10	R01	2023-03-19	od_flow	5995.044479911372	3768.3000209936895	0.1501837645121067	630.4
R10	R02	2023-03-19	od_flow	2320.236580694067	1466.7630641806973	0.06271934311200364	1030.0
R10	R03	2023-03-19	od_flow	5472.511803514453	3478.4962989892656	0.13074606358573548	796.1
R10	R04	2023-03-19	od_flow	7162.595183895942	4728.145103511822	0.18196004175870162	203.1
R10	R05	2023-03-19	od_flow	13056.80074600873	8714.300657396914	0.30953212058088936	806.5
R10	R06	2023-03-19	od_flow	261.53566403815563	144.09696118824706	0.006398713547311821	808.8
R10	R07	2023-03-19	od_flow	1868.703015689072	944.6379676655486	0.045591579270212824	936.8
R10	R08	2023-03-19	od_flow	2181.387756918449	1264.3383262395105	0.06623698676880554	410.7
R10	R09	2023-03-19	od_flow	1484.64672373529	1136.2615932489716	0.04663138686423309	262.0
R01	R02	2023-03-26	od_flow	9670.551560474623	4937.282827465565	0.08454535728057185	1608.7
R01	R03	2023-03-26	od_flow	608.6912414471063	437.2574682989547	0.005075471211056066	1311.1
R01	R04	2023-03-26	od_flow	17968.717039210238	13948.501358218002	0.16727964612696708	438.1
R01	R05	2023-03-26	od_flow	4568.7337111596435	3529.070917877809	0.03857407072140517	414.4
R01	R06	2023-03-26	od_flow	14620.875177480986	7418.585522598342	0.12393806542694172	415.5
R01	R07	2023-03-26	od_flow	35997.19703192455	23596.96407515631	0.3108124185097037	634.9
R01	R08	2023-03-26	od_flow	4180.693997472801	3269.5964326451126	0.03633372080868781	1028.9
R01	R09	2023-03-26	od_flow	17400.436543050826	13229.302378928725	0.16133395810703619	704.1
R01	R10	2023-03-26	od_flow	8743.464330861718	6043.407770759481	0.07210729180763054	635.0
R02	R01	2023-03-26	od_flow	5312.670608798196	3730.4687643649813	0.31341038181110864	1613.1
R02	R03	2023-03-26	od_flow	4097.771686176197	3066.378215109029	0.17483523610076082	376.8
R02	R04	2023-03-26	od_flow	786.4264742443531	544.4712332632528	0.04420530958098572	1206.5
R02	R05	2023-03-26	od_flow	1429.9309070803715	991.535613352113	0.07546325086315375	1626.1
R02	R06	2023-03-26	od_flow	6508.135677167265	4348.454167391477	0.2993682727304871	1634.1
R02	R07	2023-03-26	od_flow	58.83353560848344	36.60625386924393	0.0028042703758571486	1623.1
R02	R08	2023-03-26	od_flow	306.1564938637026	206.27783948011515	0.015689378488730202	637.3
R02	R09	2023-03-26	od_flow	474.99657889193065	242.12684449944646	0.029048795145342355	928.7
R02	R10	2023-03-26	od_flow	932.3965757950531	543.3250987073475	0.045175104903574376	1033.3
R03	R01	2023-03-26	od_flow	782.8785873605743	556.2812132503691	0.018044889103919638	1311.6
R03	R02	2023-03-26	od_flow	1454.2551886015103	728.9169609714138	0.03821958157547401	375.7
R03	R04	2023-03-26	od_flow	3121.552361802367	1894.2419495379531	0.08180431965981304	929.0
R03	R05	2023-03-26	od_flow	9199.529418313341	4893.153768308608	0.21960072265255773	1289.9
R03	R06	2023-03-26	od_flow	1899.4830968274998	1212.815691519212	0.04419568593216847	1279.7
R03	R07	2023-03-26	od_flow	697.2435751893104	411.67176254072007	0.01664729496542159	1253.2
R03	R08	2023-03-26	od_flow	12647.812415112854	8733.13050676737	0.26973567357668665	487.3
R03	R09	2023-03-26	od_flow	7171.5883553533395	5541.574406457254	0.14994627381078526	628.7
R03	R10	2023-03-26	od_flow	6703.589342845973	4408.879038694722	0.1618055587231735	787.4
R04	R01	2023-03-26	od_flow	2460.2911211403384	1964.5813961674535	0.033355178532462816	445.2
R04	R02	2023-03-26	od_flow	7727.267055129991	4076.0673927186886	0.10037175192806587	1196.4
R04	R03	2023-03-26	od_flow	9942.352476403963	7138.829495725265	0.1393914896620347	938.3
R04	R05	2023-03-26	od_flow	1246.6332434415003	908.2856659541826	0.012944361087257692	638.4
R04	R06	2023-03-26	od_flow	1685.4394818840963	865.589282653241	0.01869727745606676	635.1
R04	R07	2023-03-26	od_flow	6281.611665878207	3258.24255753709	0.08575922028091146	787.3
R04	R08	2023-03-26	od_flow	27719.95608579314	14895.309240711711	0.35703188799043095	604.7
R04	R09	2023-03-26	od_flow	11408.639495077432	7734.279354816195	0.1347904028066803	335.3
R04	R10	2023-03-26	od_flow	8728.000947539183	4623.36986927869	0.11765843025608948	202.9
R05	R01	2023-03-26	od_flow	3233.2666764267574	2168.3761333177604	0.08681004812227518	409.8
R05	R02	2023-03-26	od_flow	6020.949818679705	4545.773341598051	0.15459473249801217	1635.9
R05	R03	2023-03-26	od_flow	4371.585976130704	2429.5985826187734	0.14032782208444672	1279.1
R05	R04	2023-03-26	od_flow	3379.385411107521	2205.8401210513603	0.08407455813664111	641.9
R05	R06	2023-03-26	od_flow	1535.2002090978547	1189.688824700036	0.03855743800241049	16.0
R05	R07	2023-03-26	od_flow	13185.483847255222	9916.813892225804	0.29327542596642436	244.8
R05	R08	2023-03-26	od_flow	2386.1941811000183	1314.9598119806158	0.05758471354813034	1136.6
R05	R09	2023-03-26	od_flow	731.7889908751371	569.2953813542367	0.01694646918605875	742.7
R05	R10	2023-03-26	od_flow	4101.023574094648	2868.7612650569463	0.12782879245560097	815.9
R06	R01	2023-03-26	od_flow	1201.0614260352195	863.1430870433728	0.03864365597358954	409.9
R06	R02	2023-03-26	od_flow	2233.222075790412	1343.48833046903	0.05385436339179814	1625.8
R06	R03	2023-03-26	od_flow	5085.019553191221	2687.1741673235983	0.16632554748865092	1281.4
R06	R04	2023-03-26	od_flow	855.8198229911784	437.2990625985755	0.028479415560122626	637.4
R06	R05	2023-03-26	od_flow	2808.276647351176	1967.116646577514	0.09318380474295537	17.1
R06	R07	2023-03-26	od_flow	7969.235466752375	5374.098587193405	0.21756363694681033	252.5
R06	R08	2023-03-26	od_flow	1445.3690050060686	797.4614657671482	0.04633335936884415	1140.5
R06	R09	2023-03-26	od_flow	5532.724798697671	3948.4644321185515	0.1863015285785385	744.9
R06	R10	2023-03-26	od_flow	6614.406829221224	4143.277302735093	0.16931468794869048	815.6
R07	R01	2023-03-26	od_flow	8856.96436341805	4995.632265214578	0.17063316061304767	640.4
R07	R02	2023-03-26	od_flow	850.4279640537841	638.3386338603515	0.018078940481839955	1618.5
R07	R03	2023-03-26	od_flow	11416.085766342825	8883.766080262105	0.20705455108989096	1262.0
R07	R04	2023-03-26	od_flow	5628.523948132958	3680.0244188682427	0.0895236480487668	788.8
R07	R05	2023-03-26	od_flow	12332.93129598417	8520.86286441451	0.27549847675708955	249.0
R07	R06	2023-03-26	od_flow	1635.5478201259373	868.459771454612	0.0321845367970077	243.4
R07	R08	2023-03-26	od_flow	7225.78909693083	4840.680516587108	0.12696503661693925	1206.3
R07	R09	2023-03-26	od_flow	1454.0659601544662	874.9239421881795	0.028266978811625827	807.0
R07	R10	2023-03-26	od_flow	3210.2262416022477	1653.8208236243422	0.05179467078379235	933.6
R08	R01	2023-03-26	od_flow	3555.298661013234	1988.3909945362993	0.05307357749324805	1025.7
R08	R02	2023-03-26	od_flow	2095.7350359805478	1211.8599347814688	0.026723614621193107	647.2
R08	R03	2023-03-26	od_flow	6967.629506471533	4830.465371341466	0.09714620878403253	482.9
R08	R04	2023-03-26	od_flow	4687.462534146838	2880.1285014797604	0.07296475277725749	598.0
R08	R05	2023-03-26	od_flow	17704.37483224822	10829.789906399017	0.2704218732721525	1138.1
R08	R06	2023-03-26	od_flow	4304.87747653505	3244.9924816937814	0.06740745359524218	1143.0
R08	R07	2023-03-26	od_flow	18542.66498335399	11921.913039713227	0.24882804191333988	1208.4
R08	R09	2023-03-26	od_flow	3271.803020945519	2192.596713255967	0.04950036177113141	415.5
R08	R10	2023-03-26	od_flow	9974.832183095692	7889.869539471782	0.11393411577240292	414.6
R09	R01	2023-03-26	od_flow	1446.8649848134341	1005.1564063898974	0.036303238646555075	710.3
R09	R02	2023-03-26	od_flow	12774.717772228807	6853.214376746183	0.23988447211411115	921.4
R09	R03	2023-03-26	od_flow	606.2773581783175	309.90023971763594	0.012293526503073296	618.7
R09	R04	2023-03-26	od_flow	4747.814933046765	2484.5304080251462	0.09346838882918358	340.3
R09	R05	2023-03-26	od_flow	2843.972537667616	2171.935264059813	0.05125231943502457	751.3
R09	R06	2023-03-26	od_flow	1952.4442639661956	1485.6690693380906	0.03631098221346686	750.6
R09	R07	2023-03-26	od_flow	842.9224044260393	509.0817377454482	0.015122089936634915	809.4
R09	R08	2023-03-26	od_flow	22450.293984693282	11951.90151463214	0.4794065852403909	416.0
R09	R10	2023-03-26	od_flow	1623.1057896405814	953.2516680022545	0.03595839708155962	267.2
R10	R01	2023-03-26	od_flow	7659.782870965398	5341.42336847887	0.06616636176351359	633.1
R10	R02	2023-03-26	od_flow	9852.676239572786	6492.615625433353	0.10356709055020825	1033.9
R10	R03	2023-03-26	od_flow	1431.881994620452	782.7177987586186	0.014456226351678852	793.5
R10	R04	2023-03-26	od_flow	2098.3343322464557	1206.8849562836579	0.02417760859770836	203.1
R10	R05	2023-03-26	od_flow	15859.955252588132	8367.417091210005	0.1622802748957453	814.0
R10	R06	2023-03-26	od_flow	24908.94085800713	15660.02679286942	0.2438181044975904	815.7
R10	R07	2023-03-26	od_flow	9696.762927275056	7120.1386355789755	0.10274342854523429	939.6
R10	R08	2023-03-26	od_flow	19544.390434800982	12886.782207345976	0.18655127439342556	415.1
R10	R09	2023-03-26	od_flow	9501.84672719764	7191.269352832659	0.09623963040489546	263.0
R01	R02	2023-04-02	od_flow	6363.285170294406	4608.751763734611	0.06570707778610516	1615.4
R01	R03	2023-04-02	od_flow	5990.146028366298	3834.2771150444373	0.052063588444514156	1320.0
R01	R04	2023-04-02	od_flow	1109.9622605065067	640.673098733481	0.010331491347454315	437.2
R01	R05	2023-04-02	od_flow	13816.088861691975	7443.489377230146	0.141822563875738	413.4
R01	R06	2023-04-02	od_flow	13235.251512878549	8834.304820705727	0.1220179251701785	415.0
R01	R07	2023-04-02	od_flow	638.7009579011803	424.30260806106764	0.005900397366594604	635.0
R01	R08	2023-04-02	od_flow	38966.86884909289	30182.784463219967	0.31551561238601616	1025.4
R01	R09	2023-04-02	od_flow	17791.48956943377	11354.513047427921	0.18479984798753402	702.7
R01	R10	2023-04-02	od_flow	10651.043342991265	6523.292012928898	0.1018414956358651	635.7
R02	R01	2023-04-02	od_flow	1523.5961525098924	997.0873534286358	0.0646638806251637	1607.4
R02	R03	2023-04-02	od_flow	110.52913159736894	73.70465615919916	0.004028764792675821	376.5
R02	R04	2023-04-02	od_flow	1418.923471763548	892.0976166298041	0.06942505898955541	1197.8
R02	R05	2023-04-02	od_flow	3190.6718675030365	2409.390793574102	0.12253970929997608	1625.7
R02	R06	2023-04-02	od_flow	5712.726921371079	2907.402312325895	0.23413757877630467	1633.5
R02	R07	2023-04-02	od_flow	3228.512693819018	2370.4237347389435	0.10507287815537507	1614.9
R02	R08	2023-04-02	od_flow	8024.196991726706	5172.174875106607	0.2775115756678308	648.4
R02	R09	2023-04-02	od_flow	2348.9130937559858	1268.3379627116858	0.10525654411657305	921.3
R02	R10	2023-04-02	od_flow	445.4257360415208	325.1668015939029	0.01736400957654548	1027.3
R03	R01	2023-04-02	od_flow	37.04536427758821	23.223899415506615	0.0007588180240742144	1315.6
R03	R02	2023-04-02	od_flow	2306.750529697027	1768.303627145638	0.03930494961081539	375.5
R03	R04	2023-04-02	od_flow	31018.640633213843	22458.007021315654	0.5688582289991045	928.3
R03	R05	2023-04-02	od_flow	4976.588607509249	3122.336811727527	0.10237009900681346	1279.3
R03	R06	2023-04-02	od_flow	7825.20344739617	4612.6380813465485	0.14331497511542882	1287.4
R03	R07	2023-04-02	od_flow	317.46880661622845	216.08396599755082	0.006124236041455387	1256.2
R03	R08	2023-04-02	od_flow	1595.0235279365893	816.86203013623	0.02938474086257284	493.4
R03	R09	2023-04-02	od_flow	4379.40101975574	3501.2914673518717	0.10818152173646638	619.2
R03	R10	2023-04-02	od_flow	104.81949523765675	79.07344242577918	0.0017024306032690003	795.3
R04	R01	2023-04-02	od_flow	10257.771293831043	5897.237023233455	0.11174874767445171	441.3
R04	R02	2023-04-02	od_flow	3695.012272706929	2818.945680207901	0.03961195965601883	1200.4
R04	R03	2023-04-02	od_flow	21501.680032440505	12588.644231558425	0.1872268598318915	937.7
R04	R05	2023-04-02	od_flow	18199.172071657085	9241.326747882078	0.19227097988724973	636.3
R04	R06	2023-04-02	od_flow	7511.995815964183	4401.7607656856	0.07685001424340841	646.8
R04	R07	2023-04-02	od_flow	3642.4417862393184	2792.349884855924	0.047660328744444945	790.6
R04	R08	2023-04-02	od_flow	22990.875891121428	13669.72160005728	0.21844247123503457	605.0
R04	R09	2023-04-02	od_flow	11942.499056510153	7806.637546417591	0.12180780383832666	338.3
R04	R10	2023-04-02	od_flow	429.6552854183476	237.94567833883897	0.004380834889173736	205.9
R05	R01	2023-04-02	od_flow	9424.285550228167	7474.811767229211	0.23176294447136475	412.6
R05	R02	2023-04-02	od_flow	1853.4920318541942	1363.4278254935919	0.050973397375365395	1625.4
R05	R03	2023-04-02	od_flow	2080.490352008964	1158.4172902425714	0.052290426907307466	1281.6
R05	R04	2023-04-02	od_flow	7770.219613673201	4617.798497497376	0.16602092768407814	636.3
R05	R06	2023-04-02	od_flow	4005.7025395153632	2561.092140670381	0.09516799751266464	17.4
R05	R07	2023-04-02	od_flow	4900.735122665885	3843.0001899498698	0.12861038687168697	254.5
R05	R08	2023-04-02	od_flow	4391.697249606297	3500.7963142003828	0.11519870396513587	1144.0
R05	R09	2023-04-02	od_flow	4916.597963664969	2960.124200729409	0.1271132972468199	746.1
R05	R10	2023-04-02	od_flow	1264.9596187644472	995.4705024256236	0.032861917965576894	815.3
R06	R01	2023-04-02	od_flow	3659.4233484925885	1891.0123810103912	0.05744149534391098	416.4
R06	R02	2023-04-02	od_flow	7500.100329823248	5528.906250365611	0.12157405450657852	1628.2
R06	R03	2023-04-02	od_flow	7067.4164359935985	5142.45803882078	0.10886463590016468	1279.6
R06	R04	2023-04-02	od_flow	2403.5804371308664	1611.5105542048536	0.040934971513782135	644.9
R06	R05	2023-04-02	od_flow	16360.854737802829	12496.372215453646	0.23996963294899143	19.7
R06	R07	2023-04-02	od_flow	13271.912732848286	8250.56878137969	0.19611218277373385	247.8
R06	R08	2023-04-02	od_flow	1749.940515801517	1397.600612422702	0.025718627108883178	1133.4
R06	R09	2023-04-02	od_flow	2117.105751144131	1284.1092473422757	0.03021817058827356	744.4
R06	R10	2023-04-02	od_flow	10455.971473452506	7452.359331938986	0.17916622931568169	806.4
R07	R01	2023-04-02	od_flow	6126.965289730916	3530.821338560458	0.05954344149215468	637.1
R07	R02	2023-04-02	od_flow	4455.1768291208955	2880.278249731602	0.050881151684721196	1619.0
R07	R03	2023-04-02	od_flow	4983.293089250337	2861.1698035976915	0.05036470190068703	1262.5
R07	R04	2023-04-02	od_flow	15467.987574431607	9576.938767497266	0.15650514806806837	792.3
R07	R05	2023-04-02	od_flow	22506.14157390448	11753.511776573627	0.22731508111826065	243.4
R07	R06	2023-04-02	od_flow	11617.95805642697	7442.696964489329	0.13923372492388442	245.8
R07	R08	2023-04-02	od_flow	24677.659854796406	19689.5903125138	0.23794739679392454	1202.9
R07	R09	2023-04-02	od_flow	1390.4396236989157	955.743134260325	0.015169718979497471	811.7
R07	R10	2023-04-02	od_flow	6191.755267603994	4465.783953864176	0.06303963503880171	929.3
R08	R01	2023-04-02	od_flow	17367.508842654614	12173.180499518334	0.21437847788554829	1030.1
R08	R02	2023-04-02	od_flow	4734.435456658584	3020.663902569517	0.0486870020092022	646.2
R08	R03	2023-04-02	od_flow	870.7001448589629	516.1308744857643	0.011141217514061842	490.4
R08	R04	2023-04-02	od_flow	26722.38335385539	13895.2819644679	0.30092226796204563	599.9
R08	R05	2023-04-02	od_flow	8636.054060979153	5214.378162983456	0.0867249567920569	1142.4
R08	R06	2023-04-02	od_flow	6310.580823898219	4037.8697499615723	0.0694901314569928	1141.1
R08	R07	2023-04-02	od_flow	6925.368323619334	3677.7116616978387	0.07152535973297437	1201.2
R08	R09	2023-04-02	od_flow	17020.072987957126	8578.68207693388	0.1826804697672225	407.2
R08	R10	2023-04-02	od_flow	1392.2479267514195	981.3275937569125	0.014450116879895383	416.1
R09	R01	2023-04-02	od_flow	10863.6148757046	7864.931284823053	0.14406921482589424	709.3
R09	R02	2023-04-02	od_flow	6932.128129904491	4997.705731479446	0.08300664468951276	929.9
R09	R03	2023-04-02	od_flow	2024.3738338534797	1041.2231568251404	0.03053210763909584	620.0
R09	R04	2023-04-02	od_flow	9514.206921661329	5165.826665605272	0.127950789098308	335.5
R09	R05	2023-04-02	od_flow	12421.963669415642	9543.402312435423	0.19836061249060127	743.1
R09	R06	2023-04-02	od_flow	4361.983598961476	3463.836440362347	0.051625123407542314	748.5
R09	R07	2023-04-02	od_flow	10755.322054584962	7840.7844171145825	0.1342041919024201	805.3
R09	R08	2023-04-02	od_flow	4414.431860485035	3348.3014589554477	0.06447618264572093	406.5
R09	R10	2023-04-02	od_flow	11971.11526664613	6742.890514450678	0.1657751333009045	263.8
R10	R01	2023-04-02	od_flow	7446.472327967891	4465.292306329629	0.0934086384735415	626.2
R10	R02	2023-04-02	od_flow	23859.80016194804	17962.033045065135	0.31329004659848	1026.8
R10	R03	2023-04-02	od_flow	5766.360420183771	3375.6815399418583	0.07531272062322675	797.8
R10	R04	2023-04-02	od_flow	11150.37716445513	5919.094853954548	0.15269468714177153	200.0
R10	R05	2023-04-02	od_flow	1699.5999145479109	1152.2910807183985	0.02261294202515192	808.1
R10	R06	2023-04-02	od_flow	3850.1651106831473	2415.214125634316	0.045131037822551616	816.3
R10	R07	2023-04-02	od_flow	1324.9266301071489	860.3827311798408	0.017629889840526547	932.5
R10	R08	2023-04-02	od_flow	10389.766253296455	5473.780971821305	0.13563984759144718	414.8
R10	R09	2023-04-02	od_flow	11364.963460866882	7342.7007545051965	0.1442801898833031	270.5
R01	R02	2023-04-09	od_flow	15681.07351458952	9764.640873633973	0.22544055061394694	1612.9
R01	R03	2023-04-09	od_flow	11918.661729709125	6441.5891659097615	0.14426246376659835	1309.2
R01	R04	2023-04-09	od_flow	2338.3901041106506	1220.8395163309826	0.029921936052087105	436.2
R01	R05	2023-04-09	od_flow	2516.7550816683683	1513.466185939702	0.03726679323603937	404.0
R01	R06	2023-04-09	od_flow	12447.67760610792	8422.192226394569	0.14301536809484086	407.3
R01	R07	2023-04-09	od_flow	321.37936110486424	242.37237370392663	0.004764253796046365	639.9
R01	R08	2023-04-09	od_flow	12026.28993115719	9565.779154300628	0.16553356376774794	1029.8
R01	R09	2023-04-09	od_flow	16903.652521038406	13350.252246473818	0.20021537934916478	705.9
R01	R10	2023-04-09	od_flow	4340.134188264101	3316.241756002483	0.049579691323528345	637.7
R02	R01	2023-04-09	od_flow	17839.418565982458	10426.78662931805	0.19400935998541322	1606.9
R02	R03	2023-04-09	od_flow	9415.241592317716	5812.810633100486	0.09510207833504122	376.7
R02	R04	2023-04-09	od_flow	4822.235683472885	3812.7995719500827	0.05129458353771583	1203.4
R02	R05	2023-04-09	od_flow	1851.9072202193533	1467.4193604566537	0.01888267050521023	1632.2
R02	R06	2023-04-09	od_flow	11870.392146807824	9122.512997140853	0.10845353933681647	1630.7
R02	R07	2023-04-09	od_flow	4031.074175693792	2382.5406305779	0.04739375723712876	1620.5
R02	R08	2023-04-09	od_flow	2555.988271399573	1505.5074742504128	0.02481393260530385	643.6
R02	R09	2023-04-09	od_flow	43651.63432090009	23272.88653317699	0.43527562273319936	928.8
R02	R10	2023-04-09	od_flow	2184.1747513525215	1487.0275393231948	0.02477445572417096	1026.0
R03	R01	2023-04-09	od_flow	753.1183334913329	447.792227129002	0.02110867978825371	1309.6
R03	R02	2023-04-09	od_flow	702.0526519838642	424.62077410286247	0.01389163393024041	380.1
R03	R04	2023-04-09	od_flow	804.0854001229033	531.6671563003225	0.01436055661924029	932.6
R03	R05	2023-04-09	od_flow	17426.079705255444	12163.417250525672	0.299468068597024	1282.5
R03	R06	2023-04-09	od_flow	11679.107986110197	6332.681074867187	0.24169134428050945	1279.1
R03	R07	2023-04-09	od_flow	9902.711247642823	6167.892644253523	0.1916497019483332	1252.8
R03	R08	2023-04-09	od_flow	558.1486293592474	405.76330889737284	0.011387420334007994	492.7
R03	R09	2023-04-09	od_flow	9427.048740016138	7147.763394390675	0.19368800940299125	617.2
R03	R10	2023-04-09	od_flow	661.3978664766278	351.97659238839594	0.01275458509939961	787.4
R04	R01	2023-04-09	od_flow	5262.222133828584	4161.742120369072	0.10348611969963081	437.5
R04	R02	2023-04-09	od_flow	2236.2802079888343	1159.16210233573	0.040062225372994885	1201.0
R04	R03	2023-04-09	od_flow	6841.268546721886	5089.924313765655	0.09131561875600852	928.1
R04	R05	2023-04-09	od_flow	8181.181828598001	5477.344845441897	0.12007752878828437	640.9
R04	R06	2023-04-09	od_flow	4742.454022362066	3635.080311112386	0.0687066097592685	644.3
R04	R07	2023-04-09	od_flow	14160.33275241637	9810.493009273201	0.21348931162624116	790.6
R04	R08	2023-04-09	od_flow	4335.563002314688	3292.440963067832	0.06537848834074464	604.8
R04	R09	2023-04-09	od_flow	4886.070855199113	2617.6148237008388	0.07959813664832928	329.8
R04	R10	2023-04-09	od_flow	15085.645953951396	8251.129803333055	0.21788596100849786	202.1
R05	R01	2023-04-09	od_flow	2931.2042996451164	2218.008011525996	0.10080897544925502	408.8
R05	R02	2023-04-09	od_flow	3740.677733516025	2898.2681318301834	0.14233080720503835	1627.5
R05	R03	2023-04-09	od_flow	10336.169868886971	8113.271172066171	0.39278043803988316	1280.9
R05	R04	2023-04-09	od_flow	278.5003269219346	208.45662873007745	0.011193662263014418	640.9
R05	R06	2023-04-09	od_flow	1948.5643566233634	1459.0577166892535	0.08404357246186651	17.2
R05	R07	2023-04-09	od_flow	1179.8490834276179	739.4179826807789	0.04679082824092339	245.1
R05	R08	2023-04-09	od_flow	3485.3176892928427	2117.135527296808	0.17146925792097745	1136.6
R05	R09	2023-04-09	od_flow	625.3101998409745	404.39136666955886	0.026275260370927322	751.9
R05	R10	2023-04-09	od_flow	580.3208009337627	389.21594417677136	0.024307198048114428	816.5
R06	R01	2023-04-09	od_flow	3820.0023659156523	2144.296864725934	0.11475233128908104	407.5
R06	R02	2023-04-09	od_flow	4174.819628733098	2906.2459745792626	0.12788789218039823	1627.6
R06	R03	2023-04-09	od_flow	508.3443343492099	372.51074920934985	0.017090941831330742	1285.9
R06	R04	2023-04-09	od_flow	3433.4437411559657	2733.265335571784	0.08917166785997481	645.8
R06	R05	2023-04-09	od_flow	3408.8990065429275	2124.606373139348	0.08361957370338287	12.9
R06	R07	2023-04-09	od_flow	2806.3634812132736	1519.4356199787185	0.08858541519031105	242.6
R06	R08	2023-04-09	od_flow	6607.887432394604	3530.1609571568843	0.20127402875670314	1136.2
R06	R09	2023-04-09	od_flow	1503.0816699940335	919.4953075836348	0.0426964108520915	746.6
R06	R10	2023-04-09	od_flow	8121.253159777233	4851.422218291301	0.23492173833672655	807.5
R07	R01	2023-04-09	od_flow	43561.68798338297	22769.40698461092	0.4077111192961313	639.5
R07	R02	2023-04-09	od_flow	429.8168020868627	342.46808692123227	0.0042164834022403825	1620.4
R07	R03	2023-04-09	od_flow	6433.982923927056	4684.908534973374	0.06327109644013144	1257.1
R07	R04	2023-04-09	od_flow	5323.437674876519	4137.755376554822	0.05083122475683315	795.0
R07	R05	2023-04-09	od_flow	7260.260025365696	4293.528896992513	0.07085657046759955	243.4
R07	R06	2023-04-09	od_flow	5186.381450509653	4048.990047427988	0.048511054463871196	248.0
R07	R08	2023-04-09	od_flow	5796.81167806348	4340.982710931428	0.06429749078082576	1208.2
R07	R09	2023-04-09	od_flow	4130.830878555061	3074.793838952353	0.04419373558403515	807.9
R07	R10	2023-04-09	od_flow	20673.900969642556	10390.008625893612	0.24611122480833214	937.7
R08	R01	2023-04-09	od_flow	16342.84447916313	11164.644476361871	0.18293527712326182	1023.3
R08	R02	2023-04-09	od_flow	15025.001092740606	10821.488003348535	0.13137565711440882	644.3
R08	R03	2023-04-09	od_flow	426.82800837748334	337.52391064242767	0.0037926623039612264	485.0
R08	R04	2023-04-09	od_flow	677.391390221861	475.2488863643199	0.006807235224988842	594.9
R08	R05	2023-04-09	od_flow	9946.281778409779	6108.7355545139535	0.09454713513034568	1143.5
R08	R06	2023-04-09	od_flow	27771.958325392465	22183.044137459256	0.3070239599609718	1144.0
R08	R07	2023-04-09	od_flow	343.09166317948086	173.71561124394503	0.0034327339693893135	1208.4
R08	R09	2023-04-09	od_flow	16717.809726541065	11967.452393376512	0.17281436386517993	410.0
R08	R10	2023-04-09	od_flow	10253.08961613792	7141.99202319875	0.09727097530749246	411.0
R09	R01	2023-04-09	od_flow	5069.9455471284655	3424.9001611402737	0.049874730535737224	702.3
R09	R02	2023-04-09	od_flow	15075.670002759569	11558.951468144822	0.16181410553533962	930.7
R09	R03	2023-04-09	od_flow	4652.944282872808	3603.4484707313172	0.04612030266233768	628.7
R09	R04	2023-04-09	od_flow	4527.932151547267	2620.0841954482416	0.06206186774571548	331.4
R09	R05	2023-04-09	od_flow	27762.916946699956	13994.767783652067	0.28625216158573935	747.2
R09	R06	2023-04-09	od_flow	1467.5609202401697	766.0891146227074	0.016647934549452712	745.9
R09	R07	2023-04-09	od_flow	29114.97053887577	22156.91180601878	0.324479156086817	809.1
R09	R08	2023-04-09	od_flow	3581.9295802446136	2026.3387861545086	0.041894651228968856	405.6
R09	R10	2023-04-09	od_flow	960.3126899998865	700.8592484124422	0.010855090069892095	266.3
R10	R01	2023-04-09	od_flow	22811.495788222626	14373.942426286209	0.32144057270633397	635.5
R10	R02	2023-04-09	od_flow	7979.918961579374	6244.870425881252	0.1196126773116841	1034.3
R10	R03	2023-04-09	od_flow	6775.7356292212025	4094.72566439064	0.1013851999426446	791.1
R10	R04	2023-04-09	od_flow	4160.480382022827	2530.5791077000235	0.07283210727269891	209.0
R10	R05	2023-04-09	od_flow	2868.391332619554	2279.6087114224224	0.03781533136317646	806.5
R10	R06	2023-04-09	od_flow	4624.076419814184	2988.9442347144677	0.09434038600359404	814.6
R10	R07	2023-04-09	od_flow	10217.257783731773	5842.63090665433	0.1475596746937512	938.1
R10	R08	2023-04-09	od_flow	3380.56706660082	2022.018240204707	0.05648621599758487	410.9
R10	R09	2023-04-09	od_flow	2851.4990256327037	1669.4574156901235	0.04852783470853195	266.0
R01	R02	2023-04-16	od_flow	2409.4023830722185	1916.7040596053541	0.07959013099385566	1617.3
R01	R03	2023-04-16	od_flow	5506.642857927461	3057.033256644361	0.1883847798549428	1320.2
R01	R04	2023-04-16	od_flow	10646.008972134026	7023.228946835149	0.3040040159137659	444.2
R01	R05	2023-04-16	od_flow	2058.8616236448806	1638.1582540849329	0.07701131930830078	409.3
R01	R06	2023-04-16	od_flow	707.3681400482454	383.54110811102544	0.026299614203460907	407.3
R01	R07	2023-04-16	od_flow	1422.8320872591275	908.8485023827908	0.049340106572398075	639.0
R01	R08	2023-04-16	od_flow	1037.0273567467505	760.9715865457208	0.03390894169172484	1024.8
R01	R09	2023-04-16	od_flow	1669.0484655331961	1201.9805996851683	0.05927076620673411	711.6
R01	R10	2023-04-16	od_flow	5685.729773703404	4240.0851692882925	0.1821903252548169	632.8
R02	R01	2023-04-16	od_flow	3496.3872491227567	2111.5374739784684	0.03417396373427747	1611.1
R02	R03	2023-04-16	od_flow	4403.884947330486	2883.8284598602045	0.04101089996410677	375.6
R02	R04	2023-04-16	od_flow	9688.44043788995	5648.370295671923	0.08134338952546434	1203.0
R02	R05	2023-04-16	od_flow	9167.348135839893	6492.370804897107	0.09032107198138312	1631.2
R02	R06	2023-04-16	od_flow	2006.9754806570954	1114.5949369736252	0.01751745049320876	1625.6
R02	R07	2023-04-16	od_flow	26779.241973925542	18520.979602699124	0.21206710890040645	1617.5
R02	R08	2023-04-16	od_flow	7656.607797707904	5593.329345728316	0.07642365691377594	645.9
R02	R09	2023-04-16	od_flow	32842.03329190535	19714.3833107817	0.26871781610981954	929.4
R02	R10	2023-04-16	od_flow	20350.281222699195	13929.218563172673	0.17842464237755762	1033.6
R03	R01	2023-04-16	od_flow	15496.630654004133	8253.024213831059	0.12486472525253474	1318.4
R03	R02	2023-04-16	od_flow	977.6936391474717	607.6735750600079	0.0086492422109545	382.1
R03	R04	2023-04-16	od_flow	30997.27019527982	20377.98552589819	0.3108628996937892	927.2
R03	R05	2023-04-16	od_flow	8908.437826278474	6563.86072894705	0.08853399045939635	1281.1
R03	R06	2023-04-16	od_flow	16958.43238171716	10236.684943415994	0.15352742298155705	1286.4
R03	R07	2023-04-16	od_flow	17463.362679497033	13076.916395285132	0.16545550439650375	1253.1
R03	R08	2023-04-16	od_flow	12502.580571737315	9278.839319718574	0.11175266989739825	490.6
R03	R09	2023-04-16	od_flow	1949.7844882591396	1051.969694506757	0.01940799949828378	621.6
R03	R10	2023-04-16	od_flow	1641.3663458559743	920.9617807037017	0.0169455456095824	794.0
R04	R01	2023-04-16	od_flow	2710.0159239397094	2111.692479181694	0.061436925814745295	445.2
R04	R02	2023-04-16	od_flow	2335.310951497385	1846.7616529537122	0.044795757047303084	1196.6
R04	R03	2023-04-16	od_flow	20748.937697000038	13744.725915155666	0.4787212355352093	927.2
R04	R05	2023-04-16	od_flow	3316.076681611692	1719.6925323119133	0.08825837723647993	645.9
R04	R06	2023-04-16	od_flow	2114.635650199149	1622.5920453075507	0.05297006847313105	642.2
R04	R07	2023-04-16	od_flow	1394.6387074272989	1034.5035166736902	0.030921571871960474	790.2
R04	R08	2023-04-16	od_flow	3317.4624000381896	2113.8536656390256	0.08155403020030824	600.3
R04	R09	2023-04-16	od_flow	5762.554599486553	3063.805144105381	0.15428819923988665	340.7
R04	R10	2023-04-16	od_flow	270.23850532321876	177.82798267907054	0.007053834580975981	205.5
R05	R01	2023-04-16	od_flow	1527.6429266265304	1157.4548651789692	0.021434700106051904	413.8
R05	R02	2023-04-16	od_flow	20467.013836152782	14991.165677062672	0.3664546914688445	1632.8
R05	R03	2023-04-16	od_flow	5883.596895462366	3891.664152093397	0.07436248951329273	1280.1
R05	R04	2023-04-16	od_flow	8491.438153284842	5171.286978084734	0.13096834869396384	642.8
R05	R06	2023-04-16	od_flow	4293.294071045791	3014.5423925800255	0.06091424497349692	11.0
R05	R07	2023-04-16	od_flow	2388.1915377398795	1327.8468605001287	0.038489665438750736	247.9
R05	R08	2023-04-16	od_flow	6657.191337108166	4787.639141090378	0.09416747769234322	1145.9
R05	R09	2023-04-16	od_flow	10738.011403989904	8036.504824857333	0.19933966869467712	750.3
R05	R10	2023-04-16	od_flow	950.4671646472834	752.0271560236941	0.013868713418578994	808.8
R06	R01	2023-04-16	od_flow	215.6109200714666	153.1872044417518	0.004998581369911299	409.8
R06	R02	2023-04-16	od_flow	6206.456266357009	3428.763434054243	0.09021221220048793	1626.4
R06	R03	2023-04-16	od_flow	47.820054348329656	27.126006311392523	0.000837506555569918	1281.6
R06	R04	2023-04-16	od_flow	1864.7729098040375	1378.9086419375099	0.029847077279423186	644.6
R06	R05	2023-04-16	od_flow	880.6411857313866	536.6189613518382	0.01720484558922978	20.3
R06	R07	2023-04-16	od_flow	1134.5362151501452	851.6529790190267	0.02271044782592992	249.7
R06	R08	2023-04-16	od_flow	33004.803987247666	23921.307680931397	0.47699371569933957	1135.6
R06	R09	2023-04-16	od_flow	6510.172380899574	4239.498485306302	0.09766720017177126	749.3
R06	R10	2023-04-16	od_flow	15394.673615347621	10412.651185928438	0.259528413308337	815.4
R07	R01	2023-04-16	od_flow	1731.8881152820402	1166.8879459423379	0.09806445442909784	639.6
R07	R02	2023-04-16	od_flow	2650.6809241664114	1659.1980575673624	0.13537986826190435	1621.8
R07	R03	2023-04-16	od_flow	79.36979822191496	62.22525654138784	0.004626955681366701	1261.8
R07	R04	2023-04-16	od_flow	1111.2019852599446	783.7638816619351	0.06046174273274551	790.7
R07	R05	2023-04-16	od_flow	1003.2379264667416	503.94555244664036	0.0615023474007671	248.1
R07	R06	2023-04-16	od_flow	1142.4214052938755	618.2386734168897	0.06063445773870336	242.9
R07	R08	2023-04-16	od_flow	3143.852135918323	1998.7357269660872	0.15553154810454017	1204.2
R07	R09	2023-04-16	od_flow	2113.836573183215	1077.626508518744	0.1071780879356846	801.0
R07	R10	2023-04-16	od_flow	6062.604643075673	4376.384189971652	0.31662053771519044	935.0
R08	R01	2023-04-16	od_flow	552.1506743337361	404.17757009925907	0.004512435744732757	1030.6
R08	R02	2023-04-16	od_flow	6463.550140073199	4172.944683404174	0.05013220513173233	639.2
R08	R03	2023-04-16	od_flow	40105.53251633276	21549.78599466963	0.37664144890085166	486.8
R08	R04	2023-04-16	od_flow	20289.189827670318	12896.378302526748	0.1793011572564275	597.3
R08	R05	2023-04-16	od_flow	16023.946757932203	10758.56549965089	0.14962866799503668	1136.1
R08	R06	2023-04-16	od_flow	13373.183176384748	9059.031420204868	0.12547009947803078	1141.9
R08	R07	2023-04-16	od_flow	11398.684954761573	8739.515780700049	0.08993186181474265	1208.2
R08	R09	2023-04-16	od_flow	2209.6389489902876	1438.3896659885781	0.022927358167865945	414.0
R08	R10	2023-04-16	od_flow	190.91952913665614	145.7219391027559	0.0014547655105798237	408.2
R09	R01	2023-04-16	od_flow	2484.9529622095383	1815.7724536710434	0.027013206714290812	707.7
R09	R02	2023-04-16	od_flow	14278.2489138275	8846.641518498158	0.1705165852060655	927.9
R09	R03	2023-04-16	od_flow	314.05669767175795	218.35264420800513	0.003056842967557783	619.2
R09	R04	2023-04-16	od_flow	4111.99226755321	2365.7266353826476	0.04127968725758195	334.8
R09	R05	2023-04-16	od_flow	18967.290117846576	13732.773862566875	0.19947978880365766	749.0
R09	R06	2023-04-16	od_flow	26122.746376613097	17492.340010826487	0.2861955729315072	747.1
R09	R07	2023-04-16	od_flow	1070.2068681480594	600.3304145912095	0.01187037884556848	801.0
R09	R08	2023-04-16	od_flow	11552.101121778513	8717.512857584485	0.10587263449394696	410.9
R09	R10	2023-04-16	od_flow	15065.473378882125	10726.712147139722	0.15471530277982362	263.3
R10	R01	2023-04-16	od_flow	2917.0872013861654	1597.3368645917392	0.1545036216456268	633.8
R10	R02	2023-04-16	od_flow	731.908239591097	397.42105870541405	0.04024243080510519	1029.1
R10	R03	2023-04-16	od_flow	3813.372180534347	2312.918641317993	0.19140267782600479	792.3
R10	R04	2023-04-16	od_flow	202.36830820157346	106.28319809163207	0.011435007242897203	209.8
R10	R05	2023-04-16	od_flow	2127.797129498579	1365.0460017517848	0.11890601160241182	814.7
R10	R06	2023-04-16	od_flow	1563.5172482284192	892.6085655354658	0.08774038523079551	810.6
R10	R07	2023-04-16	od_flow	3484.4792676854404	1759.86713020115	0.22270875684686428	929.5
R10	R08	2023-04-16	od_flow	1939.7650469127377	1028.0860019828144	0.11555177157296521	415.3
R10	R09	2023-04-16	od_flow	954.5263724415611	485.5789919743277	0.05750933722732923	268.4
R01	R02	2023-04-23	od_flow	13617.204481278384	7731.760402298777	0.5625447090517769	1614.3
R01	R03	2023-04-23	od_flow	1198.359590645467	763.4757254394286	0.0371829471013033	1313.7
R01	R04	2023-04-23	od_flow	96.55867766562511	57.07054899385381	0.0033890236638680744	440.7
R01	R05	2023-04-23	od_flow	4446.151423678668	3116.083326623848	0.12103416376704375	403.4
R01	R06	2023-04-23	od_flow	1746.2954870717508	970.8034235417405	0.06423421536468081	411.4
R01	R07	2023-04-23	od_flow	2264.4351635023377	1720.646173140167	0.077963529180154	644.6
R01	R08	2023-04-23	od_flow	2935.6895844958076	1981.3026102029016	0.10191240600893457	1022.3
R01	R09	2023-04-23	od_flow	472.29001767265225	344.5968073884078	0.017424677984123622	708.6
R01	R10	2023-04-23	od_flow	441.9892352675573	309.91136678898175	0.014314327878114977	636.8
R02	R01	2023-04-23	od_flow	9719.650827800644	6932.056659496047	0.10124254325820013	1618.4
R02	R03	2023-04-23	od_flow	239.94309134505522	170.2824047506568	0.002537699578976381	383.6
R02	R04	2023-04-23	od_flow	12415.224233013458	8852.583329287158	0.10540333278588102	1204.2
R02	R05	2023-04-23	od_flow	3281.2374850681786	2580.081593931597	0.03010801236593316	1626.5
R02	R06	2023-04-23	od_flow	6987.119947929226	4549.863700627688	0.06612114477570358	1630.5
R02	R07	2023-04-23	od_flow	4392.16292543608	2535.4798563780428	0.04110185174864067	1615.2
R02	R08	2023-04-23	od_flow	53665.57512174772	33941.093993451854	0.6213442324981285	643.2
R02	R09	2023-04-23	od_flow	191.90924157860584	113.14520331825855	0.0019791804645614723	920.7
R02	R10	2023-04-23	od_flow	2134.972415207243	1097.8134762396687	0.030162002523975013	1026.1
R03	R01	2023-04-23	od_flow	2751.150739975388	1830.9861957732062	0.062186404629735736	1320.6
R03	R02	2023-04-23	od_flow	7393.709929612944	4235.85107936862	0.20109992441717878	374.6
R03	R04	2023-04-23	od_flow	5724.580039182336	3512.6704761602305	0.15871157721322612	936.8
R03	R05	2023-04-23	od_flow	5001.071371315718	3283.444618499963	0.1099762397520635	1284.3
R03	R06	2023-04-23	od_flow	6158.183052960522	3433.757618510026	0.15399484053919696	1283.1
R03	R07	2023-04-23	od_flow	171.7023715073307	125.18498956215188	0.004052371031215177	1252.4
R03	R08	2023-04-23	od_flow	7503.662115279861	3951.096175999317	0.20931714009590197	493.6
R03	R09	2023-04-23	od_flow	2379.6275280033256	1231.3271661868773	0.056975524019792015	623.4
R03	R10	2023-04-23	od_flow	1656.0179542703413	1095.9989750794864	0.04368597830168974	796.6
R04	R01	2023-04-23	od_flow	756.1717012259196	382.0208003184547	0.016486550855916556	445.9
R04	R02	2023-04-23	od_flow	10450.561389346894	6929.370881268508	0.1599497129293734	1200.8
R04	R03	2023-04-23	od_flow	25910.58922505814	14982.78070402595	0.4525143713411164	936.5
R04	R05	2023-04-23	od_flow	11.100789886327851	6.45466578542495	0.00021499494930774118	635.7
R04	R06	2023-04-23	od_flow	424.23989012752133	308.572533477927	0.009068388903003278	642.8
R04	R07	2023-04-23	od_flow	7591.016386829616	5898.833089676786	0.13829741488034789	794.5
R04	R08	2023-04-23	od_flow	687.3587699463383	476.01046069887866	0.012023272250707954	601.7
R04	R09	2023-04-23	od_flow	10596.02448125838	7943.615615003925	0.20544594177089245	335.7
R04	R10	2023-04-23	od_flow	398.09664645017256	234.63307920105777	0.005999352119334363	201.3
R05	R01	2023-04-23	od_flow	3152.188611803839	2167.5995079054983	0.032887680197984874	407.8
R05	R02	2023-04-23	od_flow	449.4717837160719	358.1680793337418	0.004502700743230979	1629.7
R05	R03	2023-04-23	od_flow	18271.35423528956	12719.630967536057	0.19889769577511832	1280.0
R05	R04	2023-04-23	od_flow	3425.51767528018	2333.053551605362	0.040513404118374244	646.4
R05	R06	2023-04-23	od_flow	26941.993809594453	13645.898872412148	0.26710060254802515	11.3
R05	R07	2023-04-23	od_flow	8411.272046218717	6116.607038454937	0.08928919062527725	250.0
R05	R08	2023-04-23	od_flow	11918.631182224533	6140.245372236393	0.11420792795756053	1145.0
R05	R09	2023-04-23	od_flow	11270.717223486421	6403.002093220674	0.1069528263251766	748.9
R05	R10	2023-04-23	od_flow	12715.639375594481	10081.84107001514	0.1456479717092522	811.6
R06	R01	2023-04-23	od_flow	27661.732036416306	13931.588954063627	0.32936591601440957	410.5
R06	R02	2023-04-23	od_flow	10473.41114676486	6434.871612695196	0.12228645800488058	1631.5
R06	R03	2023-04-23	od_flow	16221.20308415221	11019.162350119292	0.19742518449953864	1288.4
R06	R04	2023-04-23	od_flow	1716.660821252907	1315.206984240324	0.025547698578001085	635.7
R06	R05	2023-04-23	od_flow	402.4451071430614	217.68884379311334	0.005516616531365169	9.5
R06	R07	2023-04-23	od_flow	3468.9872652643307	1738.682724957234	0.04384087972818552	245.8
R06	R08	2023-04-23	od_flow	11.700974359572877	6.506212735210822	0.0001310800287540581	1140.8
R06	R09	2023-04-23	od_flow	15579.038117043627	7978.895627914554	0.19669613061221294	748.9
R06	R10	2023-04-23	od_flow	7645.001639076396	5753.717183787229	0.07919003600265247	814.0
R07	R01	2023-04-23	od_flow	3372.6630422820026	2428.87149193929	0.09526218876438293	637.4
R07	R02	2023-04-23	od_flow	2320.7104466991436	1381.6015986043992	0.0647872567415008	1614.9
R07	R03	2023-04-23	od_flow	596.7630278996426	456.45552826271467	0.01618885353993701	1254.5
R07	R04	2023-04-23	od_flow	5989.707464369027	4238.303564579762	0.14518559503497255	794.2
R07	R05	2023-04-23	od_flow	1436.6365892062936	926.4082780909579	0.041702268752458214	247.3
R07	R06	2023-04-23	od_flow	5233.022096980838	3122.197748217127	0.16519932415358168	249.2
R07	R08	2023-04-23	od_flow	807.6570611597124	630.387044893271	0.02122839102180464	1204.9
R07	R09	2023-04-23	od_flow	5960.188710797103	4073.373385961389	0.18522565118523018	801.0
R07	R10	2023-04-23	od_flow	9038.838799962008	6187.223901663439	0.26522047080613204	939.5
R08	R01	2023-04-23	od_flow	32912.20283415943	21166.49670523708	0.32219645275635683	1031.0
R08	R02	2023-04-23	od_flow	7983.584438190669	4044.0211313657646	0.06717004228195321	645.0
R08	R03	2023-04-23	od_flow	15234.82938171901	11353.648913775198	0.14667633978210437	487.1
R08	R04	2023-04-23	od_flow	17946.508068486077	10555.070178445563	0.1483452819447726	603.6
R08	R05	2023-04-23	od_flow	22564.914186681886	15546.438609619936	0.1761874473640312	1143.2
R08	R06	2023-04-23	od_flow	316.7687664223791	237.8723636323552	0.002595798455127174	1133.9
R08	R07	2023-04-23	od_flow	10386.00828133949	5409.576705737081	0.08288401482608687	1204.2
R08	R09	2023-04-23	od_flow	428.8232300300305	225.0195968179594	0.0031862327853998226	413.6
R08	R10	2023-04-23	od_flow	6394.914174882539	3548.7975825172766	0.05075838980416789	414.2
R09	R01	2023-04-23	od_flow	15467.88157067343	10928.411011869544	0.13267950808293066	704.1
R09	R02	2023-04-23	od_flow	21538.428491468138	16224.899577447299	0.1826184614845988	928.0
R09	R03	2023-04-23	od_flow	34309.58529448365	21057.226455139404	0.28246615266078584	622.8
R09	R04	2023-04-23	od_flow	6016.401121135968	4412.655390852653	0.055172955793166174	339.5
R09	R05	2023-04-23	od_flow	9914.942196653154	7112.366064416765	0.09391298165393258	747.9
R09	R06	2023-04-23	od_flow	12005.183875404418	8196.373459293622	0.11070868380746884	741.2
R09	R07	2023-04-23	od_flow	5911.284614478243	4710.802415742246	0.06562621376544768	804.5
R09	R08	2023-04-23	od_flow	8183.176549164925	4411.811000209406	0.06979424884924144	414.3
R09	R10	2023-04-23	od_flow	910.1860060663747	648.9154041289172	0.007020793902428034	267.3
R10	R01	2023-04-23	od_flow	1518.4011997354862	918.1164945442181	0.07097678018484027	635.8
R10	R02	2023-04-23	od_flow	416.6170007949977	308.05243254835074	0.02272502684764521	1026.3
R10	R03	2023-04-23	od_flow	1904.1413281703303	1104.7107897431745	0.08694160259387901	789.1
R10	R04	2023-04-23	od_flow	677.3277996440592	369.98815319039545	0.039326298941802264	204.5
R10	R05	2023-04-23	od_flow	8099.027751975263	6172.853569859573	0.3689324104973347	812.6
R10	R06	2023-04-23	od_flow	2651.511461065724	1458.5756724552573	0.1255423925469197	812.2
R10	R07	2023-04-23	od_flow	2688.299775161763	1717.8199821367193	0.12128784749811419	935.6
R10	R08	2023-04-23	od_flow	3755.8998935654554	2939.661539339243	0.1632854828895002	411.7
R10	R09	2023-04-23	od_flow	22.831418927958335	12.8293401160126	0.0009821579999645836	267.6
R01	R02	2023-04-30	od_flow	2861.393261310209	2103.625015943657	0.0315102088959306	1614.9
R01	R03	2023-04-30	od_flow	4529.937804342126	3190.405201808758	0.049040119990038995	1315.5
R01	R04	2023-04-30	od_flow	268.1200188001473	155.77793049436406	0.0023248526456381958	438.2
R01	R05	2023-04-30	od_flow	10305.984848082862	7847.9150290449015	0.0995815217805496	406.8
R01	R06	2023-04-30	od_flow	13641.190387372153	10912.644674453526	0.11636529601650036	409.9
R01	R07	2023-04-30	od_flow	3287.2444429271277	2065.796000386174	0.03183490398023862	644.1
R01	R08	2023-04-30	od_flow	22715.533166143432	14514.519040703335	0.2157337226418582	1024.4
R01	R09	2023-04-30	od_flow	2131.7228204391504	1455.154808586493	0.019870170934517147	710.2
R01	R10	2023-04-30	od_flow	37848.65561621054	30024.756019261764	0.43373920311472824	634.2
R02	R01	2023-04-30	od_flow	0.3764837458545883	0.2222482017863962	6.936808347740821e-06	1607.9
R02	R03	2023-04-30	od_flow	1304.7453737153958	924.3678999961845	0.03136161973352347	381.4
R02	R04	2023-04-30	od_flow	7179.3168563322315	4761.860772965879	0.13433607093124666	1195.5
R02	R05	2023-04-30	od_flow	650.3405586198395	445.4227340493979	0.012631217639093457	1632.2
R02	R06	2023-04-30	od_flow	10710.862910052096	5990.91003926329	0.19358167168793158	1632.2
R02	R07	2023-04-30	od_flow	11150.692569444896	8635.593030673122	0.19026050966753813	1615.0
R02	R08	2023-04-30	od_flow	1863.8441866281464	1390.4433201348986	0.0411242682626919	636.9
R02	R09	2023-04-30	od_flow	14776.917263815609	11511.337522888234	0.25235697733381623	920.2
R02	R10	2023-04-30	od_flow	8396.45220446287	4782.581353802008	0.14434072793581082	1034.6
R03	R01	2023-04-30	od_flow	20993.787262659123	13027.139644275148	0.25469245051696776	1309.7
R03	R02	2023-04-30	od_flow	1048.707648881749	765.8208670495965	0.01563402731032129	372.5
R03	R04	2023-04-30	od_flow	13395.338716709717	8277.970236866262	0.15631668267037324	929.6
R03	R05	2023-04-30	od_flow	19667.92302220786	14312.884289781176	0.27502224475369647	1288.5
R03	R06	2023-04-30	od_flow	10319.752264261579	6727.193877140331	0.1448164039891142	1281.6
R03	R07	2023-04-30	od_flow	1813.0053414956476	1046.3298856132128	0.02333748001600052	1259.8
R03	R08	2023-04-30	od_flow	319.7153094004271	198.575849203434	0.00479799020909961	491.2
R03	R09	2023-04-30	od_flow	6954.430028181188	5392.038652677835	0.11758346759450872	625.0
R03	R10	2023-04-30	od_flow	652.8920620895874	451.9915579087125	0.007799252939918341	787.0
R04	R01	2023-04-30	od_flow	396.088337413793	263.4897329658703	0.00505008518668125	437.0
R04	R02	2023-04-30	od_flow	27255.21051559741	15479.274686473227	0.3709725951156577	1205.9
R04	R03	2023-04-30	od_flow	6596.410420115973	5236.939863465261	0.08491729453758626	934.7
R04	R05	2023-04-30	od_flow	31549.057675242868	16088.724194048493	0.3871348111920754	647.2
R04	R06	2023-04-30	od_flow	4362.037424674128	2310.508805301357	0.051306817851941335	643.3
R04	R07	2023-04-30	od_flow	138.39735394748013	96.01735157394181	0.001854052762769727	790.4
R04	R08	2023-04-30	od_flow	3955.3253460369037	2274.960026190436	0.058004873690501946	597.7
R04	R09	2023-04-30	od_flow	764.4759173955001	565.3940840953703	0.009299468693274904	334.3
R04	R10	2023-04-30	od_flow	2478.38068639452	1387.7600361107445	0.03146000096951151	208.8
R05	R01	2023-04-30	od_flow	3712.267036278078	2650.141570906687	0.035889755171871957	414.3
R05	R02	2023-04-30	od_flow	32830.73992044507	17054.324819659803	0.4069214286890061	1626.3
R05	R03	2023-04-30	od_flow	1763.3923340789486	925.9555918176222	0.018905134000341814	1282.3
R05	R04	2023-04-30	od_flow	5185.7194115420025	3056.0271843545174	0.050585672222122464	642.0
R05	R06	2023-04-30	od_flow	8801.925291840662	6330.597202022208	0.10004715834664962	12.1
R05	R07	2023-04-30	od_flow	1521.936156696751	967.5134632586849	0.017119101867843114	244.5
R05	R08	2023-04-30	od_flow	29864.215382682596	23009.65188945993	0.32197299908283605	1140.3
R05	R09	2023-04-30	od_flow	4202.5938162109705	3288.22582014671	0.04107773190491634	753.0
R05	R10	2023-04-30	od_flow	721.3594639195647	430.598669623835	0.007481018714412445	810.2
R06	R01	2023-04-30	od_flow	1490.2323269834633	1102.7233274000387	0.06380545814331295	415.7
R06	R02	2023-04-30	od_flow	2610.9460784385033	1560.6419375581931	0.11732571397971933	1622.7
R06	R03	2023-04-30	od_flow	978.3935915023145	680.3945766877431	0.03912821795480979	1283.7
R06	R04	2023-04-30	od_flow	2028.35096825432	1116.3306835954188	0.08074392978803134	635.2
R06	R05	2023-04-30	od_flow	4634.130001299929	2418.9923917584774	0.2026591396112347	11.1
R06	R07	2023-04-30	od_flow	486.63148352369075	289.1696330191296	0.021085992895174037	243.1
R06	R08	2023-04-30	od_flow	1020.0441514771974	739.5577378688687	0.04666228774068441	1135.7
R06	R09	2023-04-30	od_flow	8462.807957050727	5530.853992197721	0.41082215663477184	752.3
R06	R10	2023-04-30	od_flow	464.5547085324912	237.48291761376717	0.0177671032522616	811.3
R07	R01	2023-04-30	od_flow	1445.2081563566262	899.5812695415772	0.013171752003652863	637.1
R07	R02	2023-04-30	od_flow	27342.080989760998	20058.031548143033	0.23638039615270212	1621.8
R07	R03	2023-04-30	od_flow	11279.329301892561	8780.277219472358	0.10657417607542877	1253.6
R07	R04	2023-04-30	od_flow	7511.634847755591	5737.360389314304	0.0750245687687359	787.0
R07	R05	2023-04-30	od_flow	6510.752942847168	4938.031372318257	0.06358746216200495	247.0
R07	R06	2023-04-30	od_flow	6728.459721312742	4024.0470918625933	0.0681337333039447	251.6
R07	R08	2023-04-30	od_flow	9200.085024112897	4670.553990795612	0.09050640593044924	1203.0
R07	R09	2023-04-30	od_flow	8474.230960764136	4676.01447933802	0.08316707377861322	803.2
R07	R10	2023-04-30	od_flow	26207.946234794967	20003.988411264883	0.26345443182446826	933.0
R08	R01	2023-04-30	od_flow	8472.619029509306	4910.661454794344	0.11163102382542824	1028.6
R08	R02	2023-04-30	od_flow	3024.4904572143023	1840.2407206541327	0.036234146464416216	643.4
R08	R03	2023-04-30	od_flow	1821.9982926636624	1303.937482205316	0.03260745830831131	493.3
R08	R04	2023-04-30	od_flow	6005.252752471325	3012.017123514921	0.08398716766732962	604.9
R08	R05	2023-04-30	od_flow	33884.92279619338	25640.293108315505	0.38812971742206015	1139.9
R08	R06	2023-04-30	od_flow	3683.9808821746265	2764.7989981036326	0.049696256210820224	1135.4
R08	R07	2023-04-30	od_flow	1484.6869763524446	1129.9104845482734	0.01937714148970665	1208.8
R08	R09	2023-04-30	od_flow	12051.621471303157	8353.245634689307	0.18204188495088539	411.0
R08	R10	2023-04-30	od_flow	7863.767530559566	5186.898126762257	0.09629520366104204	414.2
R09	R01	2023-04-30	od_flow	3307.4293980855964	2633.357640824769	0.027209190337177953	709.2
R09	R02	2023-04-30	od_flow	19266.387576592748	15374.774771692073	0.1890887827231477	930.4
R09	R03	2023-04-30	od_flow	14871.82817598934	7928.661450121003	0.104813239215665	622.3
R09	R04	2023-04-30	od_flow	28907.94474269249	21470.09136604404	0.24556648484036675	334.9
R09	R05	2023-04-30	od_flow	29258.40165730176	16854.031411315664	0.22289886399085493	752.8
R09	R06	2023-04-30	od_flow	9883.4111601554	6305.089823678969	0.07655352311551558	743.6
R09	R07	2023-04-30	od_flow	663.4975553597903	481.0979182661914	0.005713095596797816	806.7
R09	R08	2023-04-30	od_flow	6465.131381261273	3973.2210053271865	0.04919580971941332	414.5
R09	R10	2023-04-30	od_flow	7705.818796679829	4106.271797131265	0.07896101046106085	271.7
R10	R01	2023-04-30	od_flow	13062.57558954004	6740.454222965877	0.2574643865526739	634.4
R10	R02	2023-04-30	od_flow	5405.4256256861045	4267.073621107158	0.11550253096983303	1034.3
R10	R03	2023-04-30	od_flow	525.4826132424349	400.8277210724315	0.014075957281497527	788.4
R10	R04	2023-04-30	od_flow	7573.390416675415	5555.388607897372	0.17540343596682853	199.9
R10	R05	2023-04-30	od_flow	3486.2514380455054	2325.360043908625	0.0796075461387245	808.8
R10	R06	2023-04-30	od_flow	8123.13415331102	5455.45470258166	0.17120442253139811	815.8
R10	R07	2023-04-30	od_flow	8126.6867835165185	5637.053221816705	0.173794062979486	939.1
R10	R08	2023-04-30	od_flow	72.67764627306795	51.38595973272789	0.0015260402559210968	411.7
R10	R09	2023-04-30	od_flow	428.6859407264413	327.4785035636531	0.01142161732363724	272.7
R01	R02	2023-05-07	od_flow	9473.640546414508	6176.941806848946	0.11697975800479338	1613.0
R01	R03	2023-05-07	od_flow	20527.556350670027	15736.800733809503	0.2742850751934149	1313.4
R01	R04	2023-05-07	od_flow	10132.585139743818	7335.097971865464	0.11881796361038466	445.1
R01	R05	2023-05-07	od_flow	16131.196935083864	12457.683191780581	0.1718990593080911	403.8
R01	R06	2023-05-07	od_flow	253.77703990865712	159.74409103358315	0.002972598106969864	412.3
R01	R07	2023-05-07	od_flow	12653.463764686763	9912.884405180677	0.17132989981003352	635.3
R01	R08	2023-05-07	od_flow	3644.178408008563	2799.5754853597396	0.04884385316884431	1032.1
R01	R09	2023-05-07	od_flow	2908.107765096346	1871.6887060291754	0.03440943439510981	700.9
R01	R10	2023-05-07	od_flow	5580.191313915967	3383.8349767430586	0.06046235840235848	636.7
R02	R01	2023-05-07	od_flow	8236.453839023738	5732.588158111907	0.1408650169491156	1616.9
R02	R03	2023-05-07	od_flow	297.2827952295452	232.6943478023247	0.004790676576177463	383.6
R02	R04	2023-05-07	od_flow	6547.506502370926	4159.076933487641	0.101229839640233	1201.9
R02	R05	2023-05-07	od_flow	2030.182077266076	1110.9884901428488	0.03981725176380643	1634.2
R02	R06	2023-05-07	od_flow	3053.2715052936783	1783.504304319655	0.05046231718778028	1624.0
R02	R07	2023-05-07	od_flow	21246.130643666114	14981.272360864868	0.3195885024739739	1614.9
R02	R08	2023-05-07	od_flow	8491.422155181943	5890.547080229093	0.13524133136735733	643.5
R02	R09	2023-05-07	od_flow	10566.49365256925	5428.35544628807	0.16241895481659285	930.0
R02	R10	2023-05-07	od_flow	3294.609093377202	1702.8611028328312	0.04558610922496319	1031.3
R03	R01	2023-05-07	od_flow	13916.273161321706	8314.499809335093	0.145248863244253	1315.1
R03	R02	2023-05-07	od_flow	4800.512669457147	2466.1096927778763	0.04408639326296421	383.0
R03	R04	2023-05-07	od_flow	18496.651895202547	13213.061933155344	0.20605566950296078	933.6
R03	R05	2023-05-07	od_flow	28342.588680762885	15096.459272396845	0.2595922672337058	1290.2
R03	R06	2023-05-07	od_flow	2805.569816079179	1824.4793662641184	0.0241406998070259	1284.5
R03	R07	2023-05-07	od_flow	10093.6603661952	5963.658325827986	0.10506124931438912	1253.2
R03	R08	2023-05-07	od_flow	2446.6721750643633	1509.6798308623065	0.03176297384580827	490.7
R03	R09	2023-05-07	od_flow	4002.727132487208	2830.5364555776046	0.03466612837175627	617.6
R03	R10	2023-05-07	od_flow	13433.544091652546	7107.253581566581	0.14938575541713647	789.1
R04	R01	2023-05-07	od_flow	12520.987852217326	7056.6750843948	0.4598902325184502	440.3
R04	R02	2023-05-07	od_flow	2709.7689440875674	1591.9782953118145	0.07845782725676169	1204.6
R04	R03	2023-05-07	od_flow	2910.2827328030367	2160.6902427868786	0.09902685869442655	932.5
R04	R05	2023-05-07	od_flow	1843.1849939045005	1470.559537214241	0.05317777841068603	642.7
R04	R06	2023-05-07	od_flow	2869.1624796489355	1465.3742599197706	0.09740147929139605	635.3
R04	R07	2023-05-07	od_flow	1483.6495259527596	1103.7096743924262	0.0500046147085682	795.3
R04	R08	2023-05-07	od_flow	649.983043192395	375.42086639711596	0.020938368530630854	597.6
R04	R09	2023-05-07	od_flow	2804.415048785679	1825.0987318758907	0.08260059262470343	336.7
R04	R10	2023-05-07	od_flow	1896.709828776359	1184.7696016452742	0.05850224796437705	206.6
R05	R01	2023-05-07	od_flow	13305.150089185565	6678.472523140118	0.3662226811256399	411.6
R05	R02	2023-05-07	od_flow	363.32772765749843	282.7722554884768	0.008976372985640269	1631.7
R05	R03	2023-05-07	od_flow	2664.8939858774806	2108.165972819769	0.06944495157612306	1283.2
R05	R04	2023-05-07	od_flow	918.9722875523144	565.2144240670674	0.024265755407902545	635.3
R05	R06	2023-05-07	od_flow	1148.9049295880266	826.6734108811291	0.040552531612939036	17.5
R05	R07	2023-05-07	od_flow	1621.636775604906	1064.907533032267	0.04920708567684248	247.3
R05	R08	2023-05-07	od_flow	1173.5016556186276	592.3964504051514	0.0291965455014317	1141.1
R05	R09	2023-05-07	od_flow	9404.257151496671	7475.490365300445	0.26257704489057715	743.0
R05	R10	2023-05-07	od_flow	5657.597086053066	3819.211065613428	0.14955703122290395	810.0
R06	R01	2023-05-07	od_flow	3482.845321988557	1817.9388616225233	0.034573984764257604	411.8
R06	R02	2023-05-07	od_flow	11290.907067943426	8603.081644777074	0.08388382954190285	1624.8
R06	R03	2023-05-07	od_flow	29257.104920759215	14986.424849990128	0.19872261819903964	1285.3
R06	R04	2023-05-07	od_flow	17944.72590693997	12293.061633552483	0.17073959932269267	637.2
R06	R05	2023-05-07	od_flow	10049.958553470755	6270.332999914139	0.0983354385490466	14.3
R06	R07	2023-05-07	od_flow	22408.872706440394	11510.3459548941	0.18714841599806448	252.4
R06	R08	2023-05-07	od_flow	2154.9185699963546	1453.6674777004828	0.018869674658399668	1142.8
R06	R09	2023-05-07	od_flow	1316.383347879385	1005.4509021357451	0.013475468529615802	751.8
R06	R10	2023-05-07	od_flow	17303.48552808521	9890.787645710998	0.19425097043698075	807.7
R07	R01	2023-05-07	od_flow	4519.185841179995	3352.236294751705	0.052768192544092075	637.1
R07	R02	2023-05-07	od_flow	10410.705204071011	6144.254210117469	0.14882351726424292	1619.1
R07	R03	2023-05-07	od_flow	9323.92457255906	6571.5910955781565	0.10822680989493456	1255.5
R07	R04	2023-05-07	od_flow	24776.071162733497	15322.912402134449	0.28877103441636787	788.2
R07	R05	2023-05-07	od_flow	12729.04175402516	6720.382061307125	0.15637304893335233	254.3
R07	R06	2023-05-07	od_flow	1628.341312569082	1218.0088945255172	0.022918162381401964	251.3
R07	R08	2023-05-07	od_flow	1877.570586725268	1415.7074055391506	0.024631105442122037	1200.0
R07	R09	2023-05-07	od_flow	1150.7902104190096	582.8666548208217	0.01367595272147251	809.6
R07	R10	2023-05-07	od_flow	15915.693236366578	9131.488250033626	0.18381217640201378	935.8
R08	R01	2023-05-07	od_flow	35952.38446034719	18400.281031405844	0.3401851139563398	1025.7
R08	R02	2023-05-07	od_flow	23283.258992302046	18391.047565462413	0.20595197128996828	642.9
R08	R03	2023-05-07	od_flow	685.3481374975423	545.5803314460578	0.00797988755399449	486.3
R08	R04	2023-05-07	od_flow	1962.3313844088532	1038.3014023689896	0.02388355487487101	598.9
R08	R05	2023-05-07	od_flow	3243.3682482991276	1950.674311564499	0.0364705415034487	1135.8
R08	R06	2023-05-07	od_flow	14092.023194917952	8322.955483001306	0.13510688607902865	1141.8
R08	R07	2023-05-07	od_flow	6558.605263460492	4483.55519116894	0.06934150121352492	1203.3
R08	R09	2023-05-07	od_flow	5171.925012949551	3504.6627387843996	0.05652584714754418	409.0
R08	R10	2023-05-07	od_flow	10599.79906989714	5983.2572399658775	0.12455469638127988	408.3
R09	R01	2023-05-07	od_flow	21692.20751777428	14837.16447574385	0.29659435328250083	709.4
R09	R02	2023-05-07	od_flow	1856.0463530905652	942.658903296992	0.01906144807047893	924.2
R09	R03	2023-05-07	od_flow	1267.2222462538273	881.2806205847533	0.014591424560993885	623.2
R09	R04	2023-05-07	od_flow	9958.934838853838	7942.871607069606	0.1018197243764267	329.5
R09	R05	2023-05-07	od_flow	7322.812456360559	4012.4301395578277	0.09524861253398162	746.9
R09	R06	2023-05-07	od_flow	1711.6668518649649	935.7032715597109	0.020304633388221537	752.6
R09	R07	2023-05-07	od_flow	24294.23532920339	16809.772104870546	0.29209446998796484	806.6
R09	R08	2023-05-07	od_flow	746.6172337224345	555.9880054370321	0.008485197653668109	412.3
R09	R10	2023-05-07	od_flow	12906.628438047628	9949.406128178565	0.1518001361457636	271.9
R10	R01	2023-05-07	od_flow	3991.156983852409	2959.766902306621	0.2356261892002008	633.9
R10	R02	2023-05-07	od_flow	219.95704060825662	138.79658074176461	0.013249100986172714	1031.6
R10	R03	2023-05-07	od_flow	604.8454787978637	442.89229388890624	0.026986249740662587	791.1
R10	R04	2023-05-07	od_flow	2414.2686103582832	1730.4662076029933	0.10913821329376781	207.3
R10	R05	2023-05-07	od_flow	2080.7890372517727	1663.7871899396253	0.08746942268220533	808.2
R10	R06	2023-05-07	od_flow	1792.3068449376533	1177.4835940434577	0.08258250846892605	809.5
R10	R07	2023-05-07	od_flow	4381.0556607124845	2253.105574365162	0.26571191443683323	934.6
R10	R08	2023-05-07	od_flow	2874.120341729807	1726.6458871869131	0.14481096443623834	409.1
R10	R09	2023-05-07	od_flow	650.3687151430096	510.6257259523544	0.03442543675499313	268.0
R01	R02	2023-05-14	od_flow	3727.0933761384395	2808.7395682415513	0.042412236547124685	1612.6
R01	R03	2023-05-14	od_flow	5191.192582551588	3371.70848377722	0.046801517690547224	1320.6
R01	R04	2023-05-14	od_flow	11057.376981798085	5995.019417319162	0.11076147328677638	437.9
R01	R05	2023-05-14	od_flow	8061.428860278517	4104.436020468141	0.07585614984956021	403.3
R01	R06	2023-05-14	od_flow	19788.879963781044	15067.395731251589	0.18397635318503688	410.8
R01	R07	2023-05-14	od_flow	3714.1128673820567	2486.8508062781416	0.0371730636273377	634.1
R01	R08	2023-05-14	od_flow	29056.204635764523	22103.465452187647	0.3048928886113109	1028.3
R01	R09	2023-05-14	od_flow	15487.255963721771	8809.547711678028	0.14645756677868363	701.6
R01	R10	2023-05-14	od_flow	5653.051846610498	4044.8041919248885	0.051668750423622546	630.3
R02	R01	2023-05-14	od_flow	7188.207692762964	5025.585317909645	0.0704366823120161	1614.8
R02	R03	2023-05-14	od_flow	751.4337459660823	484.27351490884996	0.008217143984782026	379.6
R02	R04	2023-05-14	od_flow	29525.519184869525	15438.16970022925	0.2625614572089231	1206.1
R02	R05	2023-05-14	od_flow	5023.93154424551	3979.367225681315	0.04923714259304081	1631.2
R02	R06	2023-05-14	od_flow	3967.232382686666	2374.417167717056	0.03492056674374773	1628.2
R02	R07	2023-05-14	od_flow	1533.837931928636	1188.4871248553075	0.01600491222042358	1622.6
R02	R08	2023-05-14	od_flow	1767.5155950250157	1007.0255936955961	0.018471520191164565	640.4
R02	R09	2023-05-14	od_flow	2600.217773524848	1644.3603861883728	0.026084559936652138	922.6
R02	R10	2023-05-14	od_flow	57019.58948777096	41553.46506842041	0.51406601480925	1032.6
R03	R01	2023-05-14	od_flow	425.53210440074093	315.93019452475363	0.0064317802421569635	1316.2
R03	R02	2023-05-14	od_flow	24257.377655747285	13534.908354513	0.329212805399002	377.3
R03	R04	2023-05-14	od_flow	10222.403580886014	6421.449771047753	0.13196529293048972	937.7
R03	R05	2023-05-14	od_flow	9917.905787431924	6503.954580841158	0.1237872353042093	1285.1
R03	R06	2023-05-14	od_flow	5368.430071755674	3978.383978691638	0.07575447595635436	1279.9
R03	R07	2023-05-14	od_flow	9378.104089276883	6172.780526813726	0.15406908349108148	1253.7
R03	R08	2023-05-14	od_flow	4579.343826078659	3465.61424451119	0.06296877410875092	493.4
R03	R09	2023-05-14	od_flow	4614.110143466767	3205.053394260733	0.057095147543934785	625.7
R03	R10	2023-05-14	od_flow	3223.9349529678175	2238.814484185441	0.05871540502402057	797.2
R04	R01	2023-05-14	od_flow	3513.460953246109	2494.5144962511986	0.17594436746161826	443.9
R04	R02	2023-05-14	od_flow	237.25977183000836	174.97013748201726	0.010983945896466483	1205.7
R04	R03	2023-05-14	od_flow	12.055070992629995	9.464443951565478	0.0006131615309429873	935.6
R04	R05	2023-05-14	od_flow	12131.047691612846	6322.707601878606	0.5848923523959283	643.4
R04	R06	2023-05-14	od_flow	1187.574460656246	726.652633151989	0.056574219170677266	642.1
R04	R07	2023-05-14	od_flow	700.7318037981568	352.92796328038054	0.034450776636861594	789.1
R04	R08	2023-05-14	od_flow	1544.9126373356503	1151.3218803563836	0.07780278702394502	596.2
R04	R09	2023-05-14	od_flow	338.3127659677007	222.6883946861148	0.01843577284389008	331.3
R04	R10	2023-05-14	od_flow	799.8191296994987	418.9009391872273	0.04030261703966997	206.1
R05	R01	2023-05-14	od_flow	736.2212261863601	514.43424130158	0.008252999771066137	407.0
R05	R02	2023-05-14	od_flow	9635.157764912363	4867.071081832187	0.0893528611091301	1632.4
R05	R03	2023-05-14	od_flow	8181.349275727215	6434.085228968	0.08423786212676036	1287.5
R05	R04	2023-05-14	od_flow	13084.913795040648	7767.565642252298	0.13729130628963845	638.5
R05	R06	2023-05-14	od_flow	7374.769592374876	4641.840095807744	0.08966439763107478	13.0
R05	R07	2023-05-14	od_flow	253.27591669147841	149.21157863812974	0.002280819559838044	245.6
R05	R08	2023-05-14	od_flow	30090.20670912834	21065.20832071279	0.2879039878475462	1142.4
R05	R09	2023-05-14	od_flow	19930.52469501131	13680.125336897645	0.1985743147969953	743.4
R05	R10	2023-05-14	od_flow	11410.02010488126	7185.853576963199	0.1024414508679507	808.5
R06	R01	2023-05-14	od_flow	8134.690932653964	4450.633110439186	0.07501314018811024	410.0
R06	R02	2023-05-14	od_flow	18241.324117935324	11067.907239453001	0.15040345281263212	1630.5
R06	R03	2023-05-14	od_flow	9343.584393308418	4846.211239198215	0.0833168609798264	1288.0
R06	R04	2023-05-14	od_flow	48761.30059612747	24935.79375919422	0.41726972590831246	646.5
R06	R05	2023-05-14	od_flow	3560.1352568475327	1993.3122753668138	0.030076639652916255	9.0
R06	R07	2023-05-14	od_flow	11806.519032188253	7632.477636161811	0.10254459749372292	246.4
R06	R08	2023-05-14	od_flow	80.51673032970876	60.12789092566861	0.0006907181239528032	1141.2
R06	R09	2023-05-14	od_flow	14980.260534918343	8222.028159161084	0.13377617046835197	749.9
R06	R10	2023-05-14	od_flow	740.0487860580625	575.3403999832683	0.0069086943721749115	807.3
R07	R01	2023-05-14	od_flow	1273.4898982523628	995.6519552892929	0.010291869606688427	634.9
R07	R02	2023-05-14	od_flow	18641.367702374722	9785.758385014073	0.1691678879648963	1618.9
R07	R03	2023-05-14	od_flow	3063.880432019759	2425.5712262390493	0.029144881891816292	1262.5
R07	R04	2023-05-14	od_flow	2769.822482532631	1552.8325449638303	0.029738174520603695	795.8
R07	R05	2023-05-14	od_flow	4953.093458026282	3831.2420663749494	0.04705936338683324	250.3
R07	R06	2023-05-14	od_flow	42865.48791286147	29943.535669152552	0.37403313063660826	250.9
R07	R08	2023-05-14	od_flow	26574.760597258814	18751.73537435105	0.23007897757860016	1204.5
R07	R09	2023-05-14	od_flow	8798.89191284855	5649.164544391811	0.07670005665712265	803.7
R07	R10	2023-05-14	od_flow	3290.413923809076	2436.827519458809	0.03378565775683107	936.1
R08	R01	2023-05-14	od_flow	20405.08749011774	14508.946313362148	0.2687874833040041	1022.2
R08	R02	2023-05-14	od_flow	4649.943470347921	3565.2161663069196	0.05212080150176029	642.2
R08	R03	2023-05-14	od_flow	21448.596967585425	16476.10286001637	0.23107634387780485	493.1
R08	R04	2023-05-14	od_flow	5265.130490317723	4105.978339685245	0.07833214598335958	602.3
R08	R05	2023-05-14	od_flow	3747.824134746787	2917.5821610774974	0.04963534868774494	1143.9
R08	R06	2023-05-14	od_flow	4247.560190487562	2495.204605586837	0.0553591638038319	1144.9
R08	R07	2023-05-14	od_flow	14569.440627628495	8680.860704524976	0.16820882261264236	1199.3
R08	R09	2023-05-14	od_flow	6851.930025593922	4012.745910198897	0.07361595211307333	408.3
R08	R10	2023-05-14	od_flow	2105.7401967129044	1349.0801406192224	0.02286393811577871	407.2
R09	R01	2023-05-14	od_flow	9973.016256727922	7721.672933042757	0.13004513627534395	706.0
R09	R02	2023-05-14	od_flow	2832.9255452192215	1494.0800976217847	0.03700952233952964	921.3
R09	R03	2023-05-14	od_flow	4881.398884689555	2486.255464791795	0.0729945520408803	623.2
R09	R04	2023-05-14	od_flow	121.76719980637573	94.96423126059226	0.0016353285740457369	337.5
R09	R05	2023-05-14	od_flow	3901.848418460005	2041.538794823893	0.05692308586807452	745.0
R09	R06	2023-05-14	od_flow	13653.4517019876	6961.561551337599	0.17022610515664538	750.8
R09	R07	2023-05-14	od_flow	6212.584191449182	4153.386905182541	0.08041917154906603	806.7
R09	R08	2023-05-14	od_flow	29771.118196884952	19836.77031352408	0.4140655004078071	412.1
R09	R10	2023-05-14	od_flow	3015.20942954305	1798.4975935826794	0.03668159778860739	267.8
R10	R01	2023-05-14	od_flow	1640.0880862561623	933.8636858365974	0.01548819095134017	630.1
R10	R02	2023-05-14	od_flow	16148.687226002085	8247.82554160177	0.15202250123958524	1033.7
R10	R03	2023-05-14	od_flow	7230.681694791442	4380.045851707028	0.0660420650569354	787.2
R10	R04	2023-05-14	od_flow	1242.588095478831	902.0161741264179	0.010704667037157537	207.8
R10	R05	2023-05-14	od_flow	9973.89527604586	7466.542608942094	0.09244293109529925	814.7
R10	R06	2023-05-14	od_flow	19840.419860782687	13674.139515471206	0.18066329473194864	810.5
R10	R07	2023-05-14	od_flow	8915.372535381755	5523.132096724285	0.08228957458304657	928.7
R10	R08	2023-05-14	od_flow	1039.4722574531256	610.390018572417	0.009186816134593281	413.5
R10	R09	2023-05-14	od_flow	37531.53476077414	24703.93378236553	0.39115995917009394	263.0
R01	R02	2023-05-21	od_flow	2735.8890906172983	1969.5112547292306	0.03203287240139754	1609.4
R01	R03	2023-05-21	od_flow	1574.3236663976907	962.5101247543548	0.017648047419673893	1310.6
R01	R04	2023-05-21	od_flow	5385.754956129913	4304.019848787168	0.09516680316215588	441.3
R01	R05	2023-05-21	od_flow	11133.607053095571	8193.593815664164	0.13083592470445535	407.1
R01	R06	2023-05-21	od_flow	11927.993226931174	8458.112556624328	0.1403227026365592	408.2
R01	R07	2023-05-21	od_flow	7474.42479362915	4967.439316102448	0.0821291272390244	641.6
R01	R08	2023-05-21	od_flow	11644.579347503044	8960.291868964478	0.1319084046684891	1032.2
R01	R09	2023-05-21	od_flow	14790.560552224826	10356.770577241528	0.1777726789673773	711.3
R01	R10	2023-05-21	od_flow	14897.939451543529	9359.342943093321	0.19218343880086722	629.0
R02	R01	2023-05-21	od_flow	11447.692517828598	6078.266173293026	0.18492825886518713	1613.0
R02	R03	2023-05-21	od_flow	2485.162802465267	1665.0106549060004	0.04275470562516468	380.3
R02	R04	2023-05-21	od_flow	15889.11887647812	9939.516424022633	0.2802689960516902	1199.7
R02	R05	2023-05-21	od_flow	8241.876881170583	5393.0774899396565	0.1424888178899713	1629.6
R02	R06	2023-05-21	od_flow	2157.6489227030606	1558.1580568912061	0.04135346769340639	1632.3
R02	R07	2023-05-21	od_flow	1382.4948511481437	949.2456461811486	0.025587028729469552	1612.1
R02	R08	2023-05-21	od_flow	1393.7150701576861	987.2892001008018	0.023234437098534795	641.4
R02	R09	2023-05-21	od_flow	8884.49223826031	4524.144735862704	0.18321581116252544	925.3
R02	R10	2023-05-21	od_flow	4921.5014839546	3823.848001275885	0.07616847688405058	1030.9
R03	R01	2023-05-21	od_flow	8057.51339415144	5493.828590951732	0.11412902981107004	1309.0
R03	R02	2023-05-21	od_flow	1860.0196261841522	1468.770537988956	0.025750145946388345	373.8
R03	R04	2023-05-21	od_flow	7935.261564380444	5383.009811022243	0.11063923417326571	932.1
R03	R05	2023-05-21	od_flow	2670.244972963741	1961.8688429654726	0.036465795488152035	1279.3
R03	R06	2023-05-21	od_flow	10159.264775877173	8034.150113136096	0.18392624404498678	1287.0
R03	R07	2023-05-21	od_flow	13268.158328678132	8182.714892745511	0.18006003261489015	1259.8
R03	R08	2023-05-21	od_flow	21132.35810130357	13018.189015985861	0.28755562056142947	493.5
R03	R09	2023-05-21	od_flow	3640.690550899961	2422.5200900682594	0.056602866422945784	620.9
R03	R10	2023-05-21	od_flow	303.0684914627392	190.10612831755358	0.004871030936871567	792.2
R04	R01	2023-05-21	od_flow	200.01895187602622	114.62057589671355	0.0017013352558723016	444.6
R04	R02	2023-05-21	od_flow	18799.82581563705	14335.199739254898	0.15591030353250515	1204.9
R04	R03	2023-05-21	od_flow	46609.76402322443	31716.481833545655	0.41794753775190285	936.0
R04	R05	2023-05-21	od_flow	14026.312701567278	7274.340894854421	0.12131614016183358	636.3
R04	R06	2023-05-21	od_flow	1005.4968117527218	752.9437857251818	0.012876976945723215	635.8
R04	R07	2023-05-21	od_flow	2013.343567288067	1007.3639413417824	0.01924050948176401	788.5
R04	R08	2023-05-21	od_flow	10579.67413314287	7143.518670860572	0.11151575330904646	600.8
R04	R09	2023-05-21	od_flow	331.8101453807549	216.61248520626734	0.0033063384730817606	337.5
R04	R10	2023-05-21	od_flow	18021.860099969395	11706.772145806885	0.15618510508827071	206.4
R05	R01	2023-05-21	od_flow	1198.090218754805	848.2811106557219	0.013931256547561702	412.6
R05	R02	2023-05-21	od_flow	1998.97922788415	1394.7558855037882	0.02259198545008362	1629.2
R05	R03	2023-05-21	od_flow	11948.840881225779	8474.09084218498	0.15525194847700008	1286.7
R05	R04	2023-05-21	od_flow	8491.556644295246	6081.6775597791975	0.09009469433282775	643.1
R05	R06	2023-05-21	od_flow	29257.078162865884	15989.814809802383	0.3299451757772987	11.7
R05	R07	2023-05-21	od_flow	5467.047054854804	3107.1584010393703	0.07016369318161911	252.7
R05	R08	2023-05-21	od_flow	3139.563973752264	2170.9132771439736	0.03688717995461186	1141.1
R05	R09	2023-05-21	od_flow	20377.829520285963	11357.683373511565	0.2211934601550069	751.8
R05	R10	2023-05-21	od_flow	5499.497423126949	4344.61286342938	0.059940606123990325	814.5
R06	R01	2023-05-21	od_flow	2180.5642157897532	1665.04935186047	0.01917457305302565	414.0
R06	R02	2023-05-21	od_flow	15288.787392104412	9385.451650790854	0.14059536412179696	1630.0
R06	R03	2023-05-21	od_flow	16937.711678165786	9287.324235164351	0.16082955248707387	1289.0
R06	R04	2023-05-21	od_flow	5005.4240487582965	2601.4841123098035	0.042899504914620135	644.3
R06	R05	2023-05-21	od_flow	20592.325423983555	15082.169802420312	0.17973579841567086	16.5
R06	R07	2023-05-21	od_flow	17146.194029290888	9141.155762034045	0.16347768098931137	246.6
R06	R08	2023-05-21	od_flow	18692.59923477794	10713.61008555065	0.21715748717594144	1137.5
R06	R09	2023-05-21	od_flow	3926.7209758363983	2053.5595954961054	0.038951343688390865	752.1
R06	R10	2023-05-21	od_flow	3701.0717211126894	2439.462259908852	0.03717869515416891	810.1
R07	R01	2023-05-21	od_flow	5073.098240688551	2749.0689155840255	0.17298589322973626	640.1
R07	R02	2023-05-21	od_flow	3249.625316961484	1937.926333847822	0.10953307068837752	1616.2
R07	R03	2023-05-21	od_flow	2251.843312356141	1341.0827940880758	0.0815480222766114	1257.1
R07	R04	2023-05-21	od_flow	3449.7291343932966	2704.551501276114	0.11234258822290319	789.8
R07	R05	2023-05-21	od_flow	3901.9919830017934	2121.600261456951	0.13038827214801135	245.8
R07	R06	2023-05-21	od_flow	1980.4579995404679	1357.4597554966513	0.06950569469049464	241.8
R07	R08	2023-05-21	od_flow	1768.1329321908675	1107.8369809752542	0.04722338694370992	1198.4
R07	R09	2023-05-21	od_flow	2634.2062754851813	2095.921520112285	0.09354725747131198	804.6
R07	R10	2023-05-21	od_flow	5182.381327106021	3329.706055004556	0.18292581432884375	932.4
R08	R01	2023-05-21	od_flow	14782.613055668106	7731.629689166926	0.21800813029872115	1027.9
R08	R02	2023-05-21	od_flow	10914.57462108389	7689.544686750678	0.17049358928492778	642.9
R08	R03	2023-05-21	od_flow	2923.4479999389832	2209.511798643332	0.049158292446466405	484.3
R08	R04	2023-05-21	od_flow	12705.573184261286	7880.552145455566	0.18460169633602821	594.6
R08	R05	2023-05-21	od_flow	7212.58593449893	5642.885545209779	0.09216491519528572	1143.2
R08	R06	2023-05-21	od_flow	2900.312672286952	1920.9666298244965	0.042166829490848365	1144.5
R08	R07	2023-05-21	od_flow	13217.641836072298	8972.525969362157	0.15933570372568562	1203.1
R08	R09	2023-05-21	od_flow	4863.090364721204	3654.8303104034535	0.08223467335079437	407.0
R08	R10	2023-05-21	od_flow	140.57139731652384	108.40765674472169	0.0018361698712424865	417.6
R09	R01	2023-05-21	od_flow	5524.979625597589	3907.35878806345	0.14800916218862994	711.2
R09	R02	2023-05-21	od_flow	1470.3086676321245	1017.8736151303094	0.03702422292897001	926.2
R09	R03	2023-05-21	od_flow	4957.098747163393	3563.4161247948964	0.13086359472369558	624.3
R09	R04	2023-05-21	od_flow	3888.2395291216976	2715.7138006396626	0.09282625493160297	339.6
R09	R05	2023-05-21	od_flow	5154.2940501104495	4010.840360043366	0.11664576716300055	754.2
R09	R06	2023-05-21	od_flow	12504.794474457514	8433.043565646027	0.28280183767468753	742.4
R09	R07	2023-05-21	od_flow	4395.881940507044	2234.5041465781137	0.09260120989031072	800.8
R09	R08	2023-05-21	od_flow	2887.8287856184133	1502.0964459522293	0.07118606234218665	413.5
R09	R10	2023-05-21	od_flow	892.8779748123487	474.7299274498632	0.028041888156915974	269.8
R10	R01	2023-05-21	od_flow	2665.649752147146	1347.8033955901237	0.038982594464834736	630.8
R10	R02	2023-05-21	od_flow	7081.752908808828	4436.750023161948	0.10426457764484982	1029.1
R10	R03	2023-05-21	od_flow	8215.185581774631	4219.314308583641	0.13085139872771057	790.6
R10	R04	2023-05-21	od_flow	12897.222316822752	9215.730658679973	0.2026991711784858	203.5
R10	R05	2023-05-21	od_flow	1682.5913010266706	1054.9373512641675	0.021776867373546477	812.6
R10	R06	2023-05-21	od_flow	10825.964369921321	8495.449565461218	0.1571932493858651	817.2
R10	R07	2023-05-21	od_flow	1016.7704747080088	656.0704108512278	0.015520257354572943	933.3
R10	R08	2023-05-21	od_flow	14097.243191983069	9730.289661987053	0.19172574913346513	417.4
R10	R09	2023-05-21	od_flow	11235.468627233682	8133.264179693535	0.13698613473666948	266.9
R01	R02	2023-05-28	od_flow	1848.8120803672946	1464.2446061298397	0.02932094014732409	1618.5
R01	R03	2023-05-28	od_flow	36635.86255342311	25463.882214096513	0.4319952386449815	1310.4
R01	R04	2023-05-28	od_flow	8120.073199251536	5313.23939569143	0.06829884623810074	440.8
R01	R05	2023-05-28	od_flow	836.8014687041294	423.1013947533279	0.00874326301720159	411.6
R01	R06	2023-05-28	od_flow	32.975834924140045	22.12915397846794	0.0003932688755606148	411.5
R01	R07	2023-05-28	od_flow	9385.800030298813	6614.502967499556	0.10135776812634381	635.0
R01	R08	2023-05-28	od_flow	18748.484015847724	12225.903246915204	0.24444818924463155	1029.8
R01	R09	2023-05-28	od_flow	10692.13755564372	7609.527802974166	0.11037953672184198	701.1
R01	R10	2023-05-28	od_flow	471.983387282574	258.18946465801423	0.005062948984014236	636.3
R02	R01	2023-05-28	od_flow	10109.021086658115	6681.1014528064115	0.10304569030334775	1610.1
R02	R03	2023-05-28	od_flow	2522.3026611161004	1526.9885709631117	0.026270948988107803	375.7
R02	R04	2023-05-28	od_flow	2051.219340824567	1400.285658560827	0.02511369254587399	1205.9
R02	R05	2023-05-28	od_flow	9391.017410382057	5560.6535914973665	0.11032272447192416	1626.2
R02	R06	2023-05-28	od_flow	4226.660262710187	3293.629699061109	0.043641378194092764	1624.3
R02	R07	2023-05-28	od_flow	21069.95994125971	11446.790793603051	0.21349594848681125	1617.7
R02	R08	2023-05-28	od_flow	11693.364011040041	7947.8624782210145	0.1322074611566814	639.0
R02	R09	2023-05-28	od_flow	34003.14717786756	21894.086710345055	0.29770380268230723	926.7
R02	R10	2023-05-28	od_flow	5261.818632132951	3343.1353220687115	0.048198353170853726	1027.7
R03	R01	2023-05-28	od_flow	1310.4994332509148	719.4598942357899	0.05103127232968581	1316.6
R03	R02	2023-05-28	od_flow	2820.272982470637	1913.818140114828	0.1079013553656653	373.7
R03	R04	2023-05-28	od_flow	1286.8503778688867	763.633615976257	0.04209054292255586	927.2
R03	R05	2023-05-28	od_flow	11329.700453435711	8438.78771128416	0.43326573579843264	1287.6
R03	R06	2023-05-28	od_flow	400.8762895739576	300.1053226622566	0.012748656594967144	1280.7
R03	R07	2023-05-28	od_flow	3917.5136839914185	1974.1918933634008	0.1315543608297307	1255.0
R03	R08	2023-05-28	od_flow	2412.4953372271502	1743.8602093432698	0.08316279533308031	483.6
R03	R09	2023-05-28	od_flow	264.73734596476635	133.76779718609498	0.011783091373219446	619.9
R03	R10	2023-05-28	od_flow	4100.8513092419835	2400.792534988751	0.1264621894526628	787.6
R04	R01	2023-05-28	od_flow	1035.8251976414172	791.1370929673305	0.026562314217769663	435.9
R04	R02	2023-05-28	od_flow	921.8306830656906	628.765612882914	0.021648654925238164	1196.6
R04	R03	2023-05-28	od_flow	11753.444325192337	7539.580679994955	0.2788084527205788	934.5
R04	R05	2023-05-28	od_flow	1243.3105982731652	926.519903033011	0.030181697866808157	638.1
R04	R06	2023-05-28	od_flow	19328.372841914574	13588.425231761106	0.4250713807338852	640.3
R04	R07	2023-05-28	od_flow	863.6914161377822	488.26961938783296	0.019388942653825195	787.2
R04	R08	2023-05-28	od_flow	976.3539006834319	593.1319470514825	0.024172527369244325	601.5
R04	R09	2023-05-28	od_flow	1179.4352655685257	593.2395299402464	0.029350346675177417	334.5
R04	R10	2023-05-28	od_flow	5885.652513880311	3699.6839187212245	0.14481568283747315	201.9
R05	R01	2023-05-28	od_flow	5980.8044479379	3720.1962275125525	0.042296403867187735	409.7
R05	R02	2023-05-28	od_flow	13673.20590131057	10703.020772503813	0.10918216121797207	1626.0
R05	R03	2023-05-28	od_flow	42.097954253898145	31.05417779022427	0.00038195599123589443	1279.8
R05	R04	2023-05-28	od_flow	3427.5289786450476	1797.7029429545444	0.030061713086208898	638.8
R05	R06	2023-05-28	od_flow	1774.4098782457181	911.061690431102	0.019907953473096113	20.0
R05	R07	2023-05-28	od_flow	3933.9544999101877	3091.540851187078	0.031659743755302096	246.4
R05	R08	2023-05-28	od_flow	21766.3415664454	12433.870440491597	0.172552676319739	1137.5
R05	R09	2023-05-28	od_flow	75816.22609608203	49079.327081439864	0.5462110738675076	747.3
R05	R10	2023-05-28	od_flow	6227.063183907394	4012.961594604616	0.04774631842175086	813.6
R06	R01	2023-05-28	od_flow	1274.9772104487135	819.0382804703368	0.0789421581688131	415.8
R06	R02	2023-05-28	od_flow	1153.526233167287	776.978376924113	0.0772427754764808	1627.9
R06	R03	2023-05-28	od_flow	2232.89978144615	1229.3910945778096	0.1608659961312671	1277.5
R06	R04	2023-05-28	od_flow	2354.5655907157557	1252.415193671501	0.1276420941642596	637.6
R06	R05	2023-05-28	od_flow	1823.9156856633508	1114.5380527790494	0.10405911132028849	18.2
R06	R07	2023-05-28	od_flow	2223.212198053383	1148.2610042170263	0.12218336256704411	252.3
R06	R08	2023-05-28	od_flow	3868.4700190921603	2585.0049872605396	0.2329869365922132	1141.2
R06	R09	2023-05-28	od_flow	936.7313036364048	515.1739979932204	0.048419964027935115	741.7
R06	R10	2023-05-28	od_flow	771.9502968233344	477.57097490082816	0.047657601551698424	815.6
R07	R01	2023-05-28	od_flow	39682.03261910905	26167.929462728007	0.3543010376067854	634.8
R07	R02	2023-05-28	od_flow	9210.531505837338	6692.104712411608	0.0893732959510793	1615.0
R07	R03	2023-05-28	od_flow	8127.348892979668	6351.15698714417	0.08823431049427968	1251.7
R07	R04	2023-05-28	od_flow	12659.050172960435	7692.792490485321	0.1337375127767352	791.6
R07	R05	2023-05-28	od_flow	6286.158047250516	4645.671062415842	0.06753311885403718	253.1
R07	R06	2023-05-28	od_flow	8740.85570943325	4758.987902764997	0.1068367416811941	241.5
R07	R08	2023-05-28	od_flow	151.02222908902442	104.56242968968935	0.001974732895742439	1198.9
R07	R09	2023-05-28	od_flow	15136.764088652772	8470.153152355475	0.15508247559898802	806.6
R07	R10	2023-05-28	od_flow	325.0848382782057	180.38935407116512	0.0029267741411586144	933.0
R08	R01	2023-05-28	od_flow	803.8275158570985	515.7138161884426	0.013306177683578757	1029.2
R08	R02	2023-05-28	od_flow	2992.8269215630494	1803.5464540488001	0.054285194418117286	648.0
R08	R03	2023-05-28	od_flow	3224.497458330638	2171.8716704368867	0.05306920212076562	484.8
R08	R04	2023-05-28	od_flow	14946.327079936787	8406.02354273345	0.24741014158662641	604.2
R08	R05	2023-05-28	od_flow	7355.17373505393	4837.7673551740745	0.11977246611146768	1145.0
R08	R06	2023-05-28	od_flow	2193.8777407775474	1410.2087952250681	0.040186744431669835	1136.5
R08	R07	2023-05-28	od_flow	7020.176364447979	5016.398908798535	0.12487055420542234	1209.6
R08	R09	2023-05-28	od_flow	12583.351142797752	8001.8436431779455	0.20562539081740222	414.0
R08	R10	2023-05-28	od_flow	8375.174141570897	6305.777748095622	0.1414741286249499	415.5
R09	R01	2023-05-28	od_flow	5157.35410064933	3611.280360268586	0.17129786563821547	710.4
R09	R02	2023-05-28	od_flow	2621.2752853201437	1658.8937051998284	0.11163601845377467	919.8
R09	R03	2023-05-28	od_flow	1040.9532540011214	799.0437026207466	0.04298415929861892	627.5
R09	R04	2023-05-28	od_flow	2312.3036256061505	1619.2106047759762	0.08698766124285395	336.6
R09	R05	2023-05-28	od_flow	2533.555916281455	1951.7567754895424	0.08268345629402006	752.2
R09	R06	2023-05-28	od_flow	7368.098451918995	4524.994878788883	0.2476508565955148	741.8
R09	R07	2023-05-28	od_flow	3478.046842504082	2446.1177610259897	0.1090193534554025	804.1
R09	R08	2023-05-28	od_flow	2499.278183737845	1933.2725620283916	0.0725668992580292	414.6
R09	R10	2023-05-28	od_flow	2088.264545256474	1326.4220752986575	0.07517372976357047	265.6
R10	R01	2023-05-28	od_flow	4412.511353144501	2319.0581143428226	0.07479471992226155	626.7
R10	R02	2023-05-28	od_flow	32995.01364846295	21643.0993345027	0.6397931588618242	1026.7
R10	R03	2023-05-28	od_flow	1192.7865795325517	923.8635675102289	0.020598702674255242	795.0
R10	R04	2023-05-28	od_flow	7043.59732403197	5245.259685648848	0.13100664503337422	209.5
R10	R05	2023-05-28	od_flow	255.93191243428203	141.91244649103172	0.005179255832363791	814.0
R10	R06	2023-05-28	od_flow	778.3172512912644	621.4746471568457	0.0117079812753687	810.9
R10	R07	2023-05-28	od_flow	1314.39079700827	827.5141934809043	0.022417139717057874	932.6
R10	R08	2023-05-28	od_flow	5328.071491118149	3470.638661611949	0.07675157667389335	411.3
R10	R09	2023-05-28	od_flow	1101.7438272520155	842.6859446563582	0.017750820009601116	263.7
R01	R02	2023-06-04	od_flow	1853.2216748879257	1299.5852484173565	0.10233688131509329	1615.4
R01	R03	2023-06-04	od_flow	2841.530696211219	2112.800914368506	0.1864741062809086	1318.3
R01	R04	2023-06-04	od_flow	367.9241667381266	292.5289620363159	0.023937698086003344	440.8
R01	R05	2023-06-04	od_flow	4528.317737897778	2539.6198911942156	0.2331711187134892	406.6
R01	R06	2023-06-04	od_flow	484.723724873877	268.3508284585255	0.02824807676536885	405.6
R01	R07	2023-06-04	od_flow	3440.9226692821803	2630.445384706236	0.20562386321145484	645.0
R01	R08	2023-06-04	od_flow	2320.8622897479913	1620.092773135102	0.1538519573279498	1024.5
R01	R09	2023-06-04	od_flow	590.7128600703436	450.80110882451515	0.04212759526023966	701.0
R01	R10	2023-06-04	od_flow	372.4786803518384	193.57982550568417	0.024228703039492417	635.2
R02	R01	2023-06-04	od_flow	23592.313964325065	15691.270414530572	0.2690773410409293	1616.1
R02	R03	2023-06-04	od_flow	9283.590884072808	4791.957572275448	0.11177641008939673	378.5
R02	R04	2023-06-04	od_flow	2055.8786192128455	1452.6424191335122	0.024056558444326883	1199.0
R02	R05	2023-06-04	od_flow	6880.953098805292	3645.4464070701674	0.08018883021563736	1632.4
R02	R06	2023-06-04	od_flow	13482.731306139987	8230.14113428249	0.14653795195145353	1630.4
R02	R07	2023-06-04	od_flow	5236.837721837018	2888.9030669929384	0.056232287003154725	1617.0
R02	R08	2023-06-04	od_flow	8993.742222494737	6477.095440012584	0.09671946299852256	646.1
R02	R09	2023-06-04	od_flow	15273.790044533907	8519.115936919608	0.1804917004338347	925.9
R02	R10	2023-06-04	od_flow	3393.300136925322	2451.068030144215	0.0349194578227443	1027.6
R03	R01	2023-06-04	od_flow	6913.672843190066	5045.320484221571	0.28491385567949923	1312.5
[truncated: 7,451 more rows]
