# Supplementary material for: Dynamic spatiotemporal graph attention networks for cross-regional multi-disease forecasting and intervention optimization
Source: Front Public Health. 2026 Feb 4;14:1720620. doi: 10.3389/fpubh.2026.1720620 (PMC12913526; doi:10.3389/fpubh.2026.1720620)
Supplement: Supplementary file 5 [file Data_Sheet_1.ZIP › Raw date/silver/fact_weather_weekly.csv]

region_id	week_end_date	temp_mean_c	rh_mean_pct	precip_mm	wind_speed_ms	vpd_kpa	aqi_mean
R01	2023-01-01	16.18	40.9	0.0	2.81	0.365	51.0
R01	2023-01-08	18.2	61.3	0.0	2.67	0.317	83.2
R01	2023-01-15	15.88	31.9	0.0	2.07	0.401	49.8
R01	2023-01-22	16.38	36.5	0.0	2.97	0.405	83.3
R01	2023-01-29	18.97	51.3	0.0	2.0	0.437	47.4
R01	2023-02-05	19.8	46.6	0.0	3.44	0.523	56.5
R01	2023-02-12	20.18	51.9	0.0	2.44	0.489	84.6
R01	2023-02-19	20.93	62.5	0.0	5.2	0.41	56.2
R01	2023-02-26	20.39	53.9	0.0	3.33	0.479	83.6
R01	2023-03-05	21.86	52.9	0.0	1.87	0.559	81.2
R01	2023-03-12	22.61	56.0	8.8	3.43	0.554	73.9
R01	2023-03-19	24.33	71.1	9.2	2.25	0.415	80.1
R01	2023-03-26	24.75	61.3	38.2	2.27	0.571	30.2
R01	2023-04-02	26.6	63.4	14.2	2.86	0.608	67.5
R01	2023-04-09	27.58	54.3	8.4	3.62	0.804	69.7
R01	2023-04-16	26.42	63.0	14.5	2.58	0.607	63.5
R01	2023-04-23	28.72	72.6	50.8	2.29	0.514	61.4
R01	2023-04-30	30.04	76.7	47.7	3.11	0.467	52.8
R01	2023-05-07	30.58	81.3	38.0	3.61	0.385	91.1
R01	2023-05-14	34.07	71.1	61.3	2.11	0.696	83.8
R01	2023-05-21	35.25	84.5	65.1	2.21	0.393	79.7
R01	2023-05-28	32.43	82.9	51.1	3.0	0.383	67.6
R01	2023-06-04	34.02	73.5	66.0	2.94	0.636	85.7
R01	2023-06-11	35.58	89.5	126.9	2.24	0.268	66.9
R01	2023-06-18	33.56	88.3	104.2	1.81	0.276	79.3
R01	2023-06-25	36.95	81.2	96.5	2.64	0.506	51.7
R01	2023-07-02	36.82	88.3	94.7	1.74	0.314	58.7
R01	2023-07-09	34.13	83.5	104.9	2.84	0.398	84.1
R01	2023-07-16	34.24	78.0	50.9	1.88	0.533	83.2
R01	2023-07-23	34.66	84.1	86.9	4.69	0.393	71.4
R01	2023-07-30	32.8	73.7	53.9	3.28	0.599	70.6
R01	2023-08-06	33.73	71.3	84.2	2.14	0.682	81.7
R01	2023-08-13	34.46	67.7	46.4	2.09	0.789	80.7
R01	2023-08-20	32.51	72.4	95.0	2.68	0.621	57.9
R01	2023-08-27	32.78	66.1	71.5	3.35	0.773	55.6
R01	2023-09-03	32.2	69.7	35.8	2.74	0.673	73.9
R01	2023-09-10	29.54	67.1	70.0	2.51	0.643	90.0
R01	2023-09-17	29.62	60.2	37.9	1.58	0.781	47.5
R01	2023-09-24	27.52	50.2	26.4	2.07	0.873	43.2
R01	2023-10-01	26.62	50.9	21.6	1.79	0.816	65.0
R01	2023-10-08	26.93	52.5	23.8	1.48	0.805	105.8
R01	2023-10-15	26.16	59.0	22.2	2.51	0.663	76.6
R01	2023-10-22	24.13	43.1	0.0	1.16	0.804	58.4
R01	2023-10-29	23.83	43.3	0.0	2.75	0.784	45.8
R01	2023-11-05	22.0	53.0	0.0	3.82	0.564	50.1
R01	2023-11-12	22.19	37.6	0.0	2.31	0.76	98.1
R01	2023-11-19	19.16	35.1	0.0	2.42	0.594	40.1
R01	2023-11-26	16.92	51.6	0.0	2.4	0.335	63.0
R01	2023-12-03	17.97	56.7	0.0	3.23	0.345	67.0
R01	2023-12-10	17.51	44.6	0.0	0.98	0.416	89.2
R01	2023-12-17	16.36	54.8	0.0	2.56	0.287	76.6
R01	2023-12-24	16.76	37.0	0.0	3.21	0.426	63.0
R01	2023-12-31	16.08	38.5	0.0	3.66	0.374	75.4
R01	2024-01-07	17.59	37.5	0.0	2.94	0.475	59.3
R01	2024-01-14	14.95	34.5	0.0	3.43	0.324	93.3
R01	2024-01-21	16.9	41.6	0.0	2.51	0.404	84.0
R01	2024-01-28	17.27	52.7	0.0	3.18	0.344	65.9
R01	2024-02-04	17.75	61.2	0.0	1.07	0.3	63.3
R01	2024-02-11	20.63	41.5	0.0	3.03	0.622	59.5
R01	2024-02-18	19.97	37.4	15.6	2.25	0.624	82.1
R01	2024-02-25	21.61	63.8	0.0	2.66	0.42	78.4
R01	2024-03-03	22.88	64.7	0.0	1.97	0.455	90.4
R01	2024-03-10	20.42	70.0	0.0	2.5	0.312	59.8
R01	2024-03-17	23.89	70.3	21.1	2.89	0.412	71.3
R01	2024-03-24	23.33	57.9	5.9	2.87	0.561	71.0
R01	2024-03-31	27.37	69.5	21.1	4.32	0.53	76.1
R01	2024-04-07	26.8	81.4	51.2	3.95	0.312	68.3
R01	2024-04-14	29.6	60.4	50.0	2.37	0.777	49.7
R01	2024-04-21	30.75	59.9	3.0	2.79	0.833	78.6
R01	2024-04-28	31.71	79.5	77.4	3.06	0.445	68.0
R01	2024-05-05	31.42	73.9	60.0	1.62	0.559	75.1
R01	2024-05-12	32.3	79.2	65.4	0.54	0.464	56.5
R01	2024-05-19	33.07	77.9	70.1	2.74	0.509	92.7
R01	2024-05-26	34.27	77.0	37.4	1.41	0.559	78.0
R01	2024-06-02	35.76	90.5	56.6	2.26	0.245	73.6
R01	2024-06-09	37.4	80.8	107.1	2.64	0.527	87.3
R01	2024-06-16	36.52	81.1	57.8	2.28	0.501	92.3
R01	2024-06-23	36.54	76.6	72.7	1.12	0.621	91.7
R01	2024-06-30	36.62	78.1	84.0	0.76	0.584	62.7
R01	2024-07-07	37.09	85.0	86.2	2.49	0.406	81.9
R01	2024-07-14	34.95	65.3	78.1	2.82	0.865	86.8
R01	2024-07-21	33.22	74.7	74.6	1.62	0.587	77.3
R01	2024-07-28	35.38	71.9	114.2	2.24	0.712	63.3
R01	2024-08-04	33.33	66.4	58.2	1.35	0.783	67.1
R01	2024-08-11	33.27	54.2	62.9	2.53	1.067	77.7
R01	2024-08-18	33.85	73.9	47.4	1.91	0.621	78.7
R01	2024-08-25	30.85	57.1	101.6	2.25	0.894	60.6
R01	2024-09-01	27.91	69.3	28.1	2.52	0.549	84.5
R01	2024-09-08	28.34	61.5	71.8	0.53	0.706	57.8
R01	2024-09-15	27.35	57.2	33.4	1.65	0.742	60.2
R01	2024-09-22	26.39	53.7	31.6	3.23	0.759	85.8
R01	2024-09-29	26.97	47.7	19.9	4.4	0.888	85.2
R01	2024-10-06	24.53	62.6	5.0	1.97	0.543	90.9
R01	2024-10-13	22.38	36.1	24.5	2.52	0.791	71.9
R01	2024-10-20	22.43	45.8	0.0	2.0	0.674	64.3
R01	2024-10-27	21.34	39.9	0.0	0.5	0.682	80.3
R01	2024-11-03	21.34	43.5	0.0	2.72	0.64	59.1
R01	2024-11-10	19.34	46.5	0.0	4.13	0.5	94.3
R01	2024-11-17	20.3	36.3	0.0	1.7	0.656	74.2
R01	2024-11-24	15.19	37.6	0.0	1.28	0.324	82.0
R01	2024-12-01	16.53	42.2	22.5	1.21	0.378	67.8
R01	2024-12-08	16.94	35.8	0.0	3.39	0.446	81.6
R01	2024-12-15	16.23	57.1	0.0	1.67	0.267	72.5
R01	2024-12-22	17.0	43.8	0.0	2.4	0.393	71.7
R01	2024-12-29	16.11	45.1	0.0	2.24	0.335	78.2
R02	2023-01-01	13.92	47.1	0.0	3.46	0.208	63.9
R02	2023-01-08	10.31	34.8	0.0	2.22	0.02	70.3
R02	2023-01-15	15.0	45.3	0.0	3.16	0.274	36.8
R02	2023-01-22	13.65	49.8	0.0	3.42	0.183	75.1
R02	2023-01-29	13.39	50.5	12.3	2.65	0.168	73.7
R02	2023-02-05	14.0	41.9	0.0	1.82	0.232	71.1
R02	2023-02-12	14.77	53.2	0.0	3.33	0.223	62.3
R02	2023-02-19	15.92	45.2	0.0	2.8	0.325	81.4
R02	2023-02-26	16.14	60.4	13.0	2.83	0.243	98.2
R02	2023-03-05	17.41	47.9	0.0	3.7	0.386	79.8
R02	2023-03-12	19.44	61.0	0.0	4.46	0.368	71.9
R02	2023-03-19	20.85	66.5	15.3	2.68	0.363	58.1
R02	2023-03-26	22.54	77.0	39.7	3.77	0.288	62.3
R02	2023-04-02	22.06	65.3	21.1	3.38	0.419	44.6
R02	2023-04-09	26.36	67.3	18.7	1.69	0.535	45.2
R02	2023-04-16	26.77	71.1	8.6	1.46	0.485	65.0
R02	2023-04-23	29.0	70.7	11.2	2.3	0.557	65.9
R02	2023-04-30	24.93	73.9	43.3	3.06	0.389	97.7
R02	2023-05-07	30.61	74.0	32.0	4.56	0.536	70.9
R02	2023-05-14	30.28	77.1	63.7	2.38	0.465	61.4
R02	2023-05-21	30.51	78.1	54.0	1.93	0.449	71.6
R02	2023-05-28	31.64	89.7	16.4	3.37	0.223	88.7
R02	2023-06-04	30.12	77.3	65.7	1.37	0.456	58.3
R02	2023-06-11	31.8	92.2	94.8	3.52	0.169	80.8
R02	2023-06-18	32.16	76.3	88.0	1.52	0.526	80.7
R02	2023-06-25	33.46	77.0	93.8	2.86	0.539	64.6
R02	2023-07-02	35.21	71.5	92.3	2.97	0.72	65.4
R02	2023-07-09	34.13	69.4	98.0	2.35	0.739	62.2
R02	2023-07-16	34.77	72.1	50.1	1.25	0.692	79.1
R02	2023-07-23	31.6	87.9	34.5	3.86	0.262	73.2
R02	2023-07-30	32.49	70.2	81.1	2.47	0.671	86.5
R02	2023-08-06	32.09	73.2	62.1	2.45	0.592	74.6
R02	2023-08-13	29.11	60.7	79.8	2.64	0.751	67.2
R02	2023-08-20	30.28	70.4	49.0	1.88	0.6	72.9
R02	2023-08-27	28.08	68.6	20.0	3.32	0.568	77.1
R02	2023-09-03	28.47	70.2	81.2	3.31	0.55	42.4
R02	2023-09-10	25.46	56.6	41.8	2.91	0.671	59.1
R02	2023-09-17	26.0	53.3	22.1	1.37	0.748	56.2
R02	2023-09-24	22.9	49.3	48.3	1.74	0.654	109.5
R02	2023-10-01	23.84	55.1	2.8	3.06	0.621	61.4
R02	2023-10-08	22.12	69.5	10.8	3.42	0.37	59.5
R02	2023-10-15	20.68	61.8	0.0	3.95	0.408	80.6
R02	2023-10-22	18.83	51.9	18.2	3.0	0.425	46.4
R02	2023-10-29	17.47	44.0	0.0	3.0	0.418	72.7
R02	2023-11-05	15.64	46.8	0.0	2.95	0.3	86.2
R02	2023-11-12	17.24	46.0	0.0	1.17	0.391	76.4
R02	2023-11-19	15.59	43.6	0.0	1.64	0.315	85.8
R02	2023-11-26	14.51	45.6	0.0	2.52	0.245	84.1
R02	2023-12-03	13.27	41.0	0.0	2.15	0.193	65.4
R02	2023-12-10	13.64	36.7	0.0	1.78	0.23	67.2
R02	2023-12-17	12.46	50.2	0.0	3.33	0.123	47.7
R02	2023-12-24	13.08	46.6	0.0	3.35	0.164	62.2
R02	2023-12-31	14.37	57.1	0.0	2.14	0.188	91.8
R02	2024-01-07	14.65	38.2	0.0	2.27	0.288	49.8
R02	2024-01-14	11.89	36.0	0.0	2.47	0.121	73.5
R02	2024-01-21	15.23	37.4	0.0	2.33	0.327	69.3
R02	2024-01-28	14.7	38.2	0.0	2.63	0.291	77.4
R02	2024-02-04	14.9	65.0	0.0	2.08	0.171	60.7
R02	2024-02-11	14.67	45.4	0.0	3.64	0.255	61.4
R02	2024-02-18	15.24	55.3	0.0	3.01	0.234	73.0
R02	2024-02-25	15.43	65.1	21.8	2.01	0.189	64.2
R02	2024-03-03	18.68	59.0	5.3	4.11	0.356	67.3
R02	2024-03-10	18.55	49.4	0.0	2.47	0.433	96.9
R02	2024-03-17	20.1	63.0	5.3	3.45	0.374	107.9
R02	2024-03-24	21.34	60.4	33.7	3.05	0.449	97.7
R02	2024-03-31	23.95	63.7	31.8	3.39	0.507	82.3
R02	2024-04-07	25.13	75.9	50.6	3.61	0.365	79.7
R02	2024-04-14	25.58	71.6	58.5	1.85	0.443	75.5
R02	2024-04-21	26.53	72.7	66.8	2.65	0.451	70.7
R02	2024-04-28	26.53	79.5	60.8	4.23	0.338	65.4
R02	2024-05-05	29.52	77.6	85.6	2.42	0.436	74.2
R02	2024-05-12	30.99	78.5	50.9	2.66	0.45	86.1
R02	2024-05-19	29.93	79.3	50.9	3.46	0.413	47.2
R02	2024-05-26	31.28	81.8	100.7	2.45	0.387	61.7
R02	2024-06-02	34.87	69.6	29.2	2.85	0.757	62.5
R02	2024-06-09	31.91	84.9	81.0	2.05	0.33	50.8
R02	2024-06-16	34.56	84.5	76.3	3.98	0.381	53.9
R02	2024-06-23	31.91	74.8	78.7	2.69	0.553	66.4
R02	2024-06-30	34.24	70.3	108.9	2.43	0.721	86.8
R02	2024-07-07	34.15	81.3	91.0	2.86	0.451	79.6
R02	2024-07-14	35.11	78.4	92.4	2.43	0.543	91.6
R02	2024-07-21	32.32	88.2	75.3	1.36	0.263	71.9
R02	2024-07-28	31.79	79.9	60.1	2.14	0.439	41.7
R02	2024-08-04	31.41	55.2	37.7	3.11	0.96	81.8
R02	2024-08-11	31.67	63.4	64.0	2.5	0.794	52.6
R02	2024-08-18	32.06	74.1	55.4	2.52	0.571	73.1
R02	2024-08-25	26.81	64.0	40.4	1.7	0.605	65.8
R02	2024-09-01	30.32	67.9	36.5	2.96	0.653	91.0
R02	2024-09-08	28.11	61.4	28.3	3.06	0.699	75.9
R02	2024-09-15	26.85	63.0	55.3	2.07	0.624	89.8
R02	2024-09-22	24.76	70.7	13.4	3.89	0.433	73.0
R02	2024-09-29	22.47	50.4	13.6	2.84	0.618	77.8
R02	2024-10-06	21.29	51.4	55.6	3.88	0.549	76.5
R02	2024-10-13	20.77	50.3	17.9	1.68	0.535	66.1
R02	2024-10-20	17.5	50.3	11.7	2.11	0.373	93.6
R02	2024-10-27	16.87	35.4	0.0	3.34	0.443	95.3
R02	2024-11-03	16.7	51.7	0.0	2.36	0.324	83.3
R02	2024-11-10	17.03	31.7	9.7	3.6	0.48	60.6
R02	2024-11-17	15.82	45.1	0.0	2.06	0.319	59.9
R02	2024-11-24	14.52	49.0	0.0	2.2	0.23	81.6
R02	2024-12-01	10.47	48.3	0.0	2.21	0.025	53.2
R02	2024-12-08	11.82	48.1	0.0	2.78	0.094	69.3
R02	2024-12-15	13.56	40.6	0.0	3.3	0.212	62.6
R02	2024-12-22	10.89	37.4	0.0	3.18	0.056	64.8
R02	2024-12-29	12.26	38.7	1.5	2.81	0.139	76.5
R03	2023-01-01	13.25	43.6	0.0	2.06	0.183	70.7
R03	2023-01-08	12.86	40.9	0.0	2.35	0.169	76.7
R03	2023-01-15	13.22	43.1	0.0	2.86	0.183	68.0
R03	2023-01-22	15.61	29.7	22.7	1.8	0.395	76.1
R03	2023-01-29	13.72	50.5	0.0	1.98	0.184	86.1
R03	2023-02-05	15.32	51.7	0.0	2.48	0.257	100.1
R03	2023-02-12	17.47	52.0	0.0	2.55	0.359	73.0
R03	2023-02-19	17.77	44.5	0.0	1.63	0.432	94.5
R03	2023-02-26	17.33	56.4	6.0	2.3	0.32	75.1
R03	2023-03-05	21.09	60.6	0.0	1.15	0.437	56.0
R03	2023-03-12	21.81	63.0	13.2	3.01	0.437	89.3
R03	2023-03-19	21.48	62.3	0.0	1.48	0.433	45.3
R03	2023-03-26	22.01	74.7	0.0	2.26	0.304	50.6
R03	2023-04-02	23.65	67.4	6.0	3.37	0.445	93.0
R03	2023-04-09	22.96	63.6	28.4	3.4	0.471	63.2
R03	2023-04-16	26.92	62.5	3.7	3.66	0.635	42.6
R03	2023-04-23	30.98	77.6	54.9	2.96	0.47	66.2
R03	2023-04-30	29.84	73.0	58.9	2.47	0.536	55.7
R03	2023-05-07	29.43	69.0	73.5	2.01	0.602	41.3
R03	2023-05-14	31.98	87.8	75.2	2.02	0.267	46.2
R03	2023-05-21	32.26	77.2	45.5	2.94	0.507	97.7
R03	2023-05-28	33.49	80.3	50.6	3.62	0.463	68.9
R03	2023-06-04	33.2	80.2	82.6	2.61	0.46	88.1
R03	2023-06-11	34.88	78.0	84.1	2.9	0.548	50.6
R03	2023-06-18	36.19	77.8	72.8	3.1	0.58	81.2
R03	2023-06-25	34.2	85.2	68.4	3.96	0.357	57.6
R03	2023-07-02	35.41	73.5	124.5	1.51	0.672	77.9
R03	2023-07-09	34.16	75.7	88.6	3.48	0.588	94.4
R03	2023-07-16	32.97	78.9	107.4	1.15	0.485	74.7
R03	2023-07-23	34.42	78.5	60.7	1.35	0.525	41.3
R03	2023-07-30	35.06	81.7	79.2	2.07	0.459	45.7
R03	2023-08-06	33.89	64.4	55.2	2.03	0.85	67.0
R03	2023-08-13	31.51	70.4	52.5	3.06	0.637	85.5
R03	2023-08-20	31.63	71.2	102.1	1.56	0.622	51.5
R03	2023-08-27	31.31	79.3	48.9	3.88	0.44	71.4
R03	2023-09-03	28.55	56.4	60.5	1.77	0.808	71.2
R03	2023-09-10	30.08	58.8	67.6	1.53	0.827	62.0
R03	2023-09-17	25.25	59.1	50.0	2.56	0.624	88.4
R03	2023-09-24	24.76	57.7	16.7	2.79	0.624	77.6
R03	2023-10-01	25.07	46.3	2.2	1.94	0.809	66.4
R03	2023-10-08	23.17	56.5	0.0	1.22	0.573	102.3
R03	2023-10-15	20.43	55.3	6.3	2.7	0.466	70.0
R03	2023-10-22	20.09	50.7	0.0	3.43	0.497	78.5
R03	2023-10-29	20.09	42.1	0.0	1.55	0.584	64.7
R03	2023-11-05	17.01	53.3	0.0	2.64	0.327	66.6
R03	2023-11-12	17.47	60.0	0.0	1.98	0.299	77.9
R03	2023-11-19	13.28	42.1	0.0	1.71	0.19	77.6
R03	2023-11-26	15.58	28.2	0.0	0.2	0.401	74.4
R03	2023-12-03	15.18	34.7	0.0	1.47	0.338	55.5
R03	2023-12-10	14.81	35.2	0.0	2.05	0.312	63.8
R03	2023-12-17	13.48	35.1	0.0	2.0	0.226	70.2
R03	2023-12-24	12.81	29.6	0.0	2.9	0.198	104.3
R03	2023-12-31	12.36	39.5	0.0	3.29	0.143	62.4
R03	2024-01-07	12.28	50.3	0.0	3.2	0.113	81.4
R03	2024-01-14	13.89	41.8	0.0	2.49	0.226	82.9
R03	2024-01-21	13.35	45.2	0.0	1.7	0.184	69.5
R03	2024-01-28	12.49	60.5	0.0	2.47	0.098	87.5
R03	2024-02-04	14.48	31.7	0.0	1.8	0.306	35.9
R03	2024-02-11	16.66	51.3	0.0	1.6	0.324	46.0
R03	2024-02-18	16.75	51.4	0.0	3.63	0.328	88.2
R03	2024-02-25	18.59	59.9	0.0	2.63	0.345	52.1
R03	2024-03-03	19.44	57.3	26.6	2.32	0.404	71.4
R03	2024-03-10	20.84	55.8	0.0	3.54	0.478	55.3
R03	2024-03-17	20.2	66.2	28.8	2.14	0.345	63.5
R03	2024-03-24	23.41	58.9	0.0	3.2	0.551	79.1
R03	2024-03-31	25.94	57.4	10.0	2.72	0.679	56.1
R03	2024-04-07	26.43	77.0	15.6	2.53	0.378	91.8
R03	2024-04-14	29.1	75.8	46.2	1.82	0.463	75.4
R03	2024-04-21	28.85	71.1	29.4	1.47	0.546	43.9
R03	2024-04-28	27.03	78.4	50.8	2.11	0.368	65.0
R03	2024-05-05	30.73	74.7	27.3	3.23	0.524	74.6
R03	2024-05-12	31.82	83.1	43.5	3.47	0.369	67.9
R03	2024-05-19	33.48	83.5	44.1	2.9	0.388	74.9
R03	2024-05-26	33.26	78.5	67.7	3.15	0.5	78.7
R03	2024-06-02	33.93	69.3	83.0	3.08	0.735	104.5
R03	2024-06-09	35.71	66.7	77.7	3.95	0.857	79.4
R03	2024-06-16	35.2	86.2	65.8	2.88	0.347	66.2
R03	2024-06-23	35.02	85.4	61.0	3.53	0.365	63.7
R03	2024-06-30	35.44	69.2	94.4	3.66	0.783	62.3
R03	2024-07-07	33.71	80.1	108.7	1.34	0.472	53.4
R03	2024-07-14	34.27	71.2	61.9	0.82	0.698	78.8
R03	2024-07-21	34.83	63.7	105.2	3.84	0.901	58.7
R03	2024-07-28	35.29	70.0	76.7	1.83	0.76	103.2
R03	2024-08-04	32.86	73.0	55.6	3.99	0.617	98.3
R03	2024-08-11	34.37	76.8	52.4	3.16	0.565	69.9
R03	2024-08-18	33.07	75.8	46.8	3.26	0.558	80.2
R03	2024-08-25	27.15	71.3	45.4	1.79	0.492	57.4
R03	2024-09-01	29.2	66.7	20.6	2.65	0.639	78.7
R03	2024-09-08	30.42	53.4	34.3	2.71	0.951	87.2
R03	2024-09-15	26.58	66.9	0.0	1.5	0.548	75.2
R03	2024-09-22	23.97	47.9	16.7	3.12	0.727	41.6
R03	2024-09-29	24.57	61.1	16.1	2.2	0.568	76.0
R03	2024-10-06	22.84	61.3	0.0	2.46	0.497	73.1
R03	2024-10-13	21.34	29.3	2.4	3.22	0.801	81.7
R03	2024-10-20	20.98	39.8	6.6	2.04	0.661	75.3
R03	2024-10-27	19.51	38.9	0.0	2.78	0.582	66.7
R03	2024-11-03	17.25	37.6	0.0	3.75	0.452	62.1
R03	2024-11-10	17.22	43.5	0.0	1.09	0.408	54.6
R03	2024-11-17	16.61	42.3	0.0	2.58	0.382	68.4
R03	2024-11-24	14.79	47.0	0.0	1.61	0.254	78.5
R03	2024-12-01	13.24	57.2	0.0	2.78	0.139	57.9
R03	2024-12-08	13.93	37.0	0.0	3.01	0.248	63.3
R03	2024-12-15	15.14	58.7	0.0	2.62	0.212	75.7
R03	2024-12-22	15.86	39.8	0.0	1.49	0.353	69.1
R03	2024-12-29	13.07	55.0	0.0	1.67	0.138	59.3
R04	2023-01-01	14.6	39.7	0.0	1.98	0.277	58.0
R04	2023-01-08	14.01	35.2	0.0	3.8	0.26	74.8
R04	2023-01-15	14.51	41.0	0.0	3.21	0.266	68.8
R04	2023-01-22	14.98	66.8	0.0	1.9	0.165	63.6
R04	2023-01-29	17.09	46.8	0.0	3.24	0.377	60.0
R04	2023-02-05	18.62	55.4	0.0	3.52	0.384	71.0
R04	2023-02-12	18.18	53.3	0.0	1.99	0.383	85.4
R04	2023-02-19	17.66	49.2	0.0	2.84	0.389	100.9
R04	2023-02-26	17.78	54.5	14.2	2.44	0.354	76.8
R04	2023-03-05	18.87	59.6	0.0	3.29	0.358	87.8
R04	2023-03-12	24.42	63.1	5.2	2.66	0.532	64.7
R04	2023-03-19	22.93	59.4	9.0	3.55	0.525	54.9
R04	2023-03-26	25.14	73.1	10.4	0.8	0.408	60.9
R04	2023-04-02	26.6	66.0	0.0	2.1	0.564	82.6
R04	2023-04-09	26.97	66.8	19.9	2.19	0.564	56.2
R04	2023-04-16	29.51	68.3	58.7	3.72	0.618	85.0
R04	2023-04-23	28.27	75.3	40.8	1.78	0.45	74.9
R04	2023-04-30	28.53	82.6	38.6	2.66	0.322	74.2
R04	2023-05-07	30.72	80.0	44.6	3.2	0.414	49.8
R04	2023-05-14	32.19	90.8	39.8	1.96	0.204	77.7
R04	2023-05-21	33.15	80.8	74.7	3.01	0.445	86.6
R04	2023-05-28	34.21	77.5	82.8	4.02	0.545	68.0
R04	2023-06-04	33.21	87.5	70.7	0.76	0.291	82.7
R04	2023-06-11	34.26	79.3	82.7	2.65	0.501	80.6
R04	2023-06-18	34.76	83.5	73.1	3.09	0.407	79.2
R04	2023-06-25	34.38	87.2	68.8	3.15	0.311	75.5
R04	2023-07-02	37.79	77.5	73.0	2.48	0.626	65.5
R04	2023-07-09	36.47	66.8	58.5	1.65	0.878	84.3
R04	2023-07-16	37.33	76.3	74.9	2.56	0.649	87.4
R04	2023-07-23	33.79	77.3	95.6	2.9	0.541	72.8
R04	2023-07-30	35.58	55.0	86.7	1.98	1.15	42.5
R04	2023-08-06	34.33	81.8	66.6	3.26	0.444	94.2
R04	2023-08-13	34.51	81.6	79.8	2.56	0.451	46.0
R04	2023-08-20	31.74	62.1	103.2	2.36	0.824	71.8
R04	2023-08-27	31.69	66.0	88.0	2.0	0.737	72.9
R04	2023-09-03	29.05	54.1	35.6	2.47	0.874	63.6
R04	2023-09-10	27.95	51.1	39.6	1.3	0.877	81.4
R04	2023-09-17	27.67	48.3	28.2	1.9	0.913	74.8
R04	2023-09-24	27.93	43.0	29.5	2.37	1.021	80.1
R04	2023-10-01	25.3	48.6	13.6	1.86	0.787	86.1
R04	2023-10-08	23.8	64.9	11.6	1.93	0.485	47.3
R04	2023-10-15	20.36	38.4	11.0	2.91	0.639	46.3
R04	2023-10-22	22.38	44.1	1.7	3.79	0.692	83.5
R04	2023-10-29	19.83	39.4	0.0	1.92	0.595	66.8
R04	2023-11-05	17.88	43.2	0.0	2.32	0.447	60.2
R04	2023-11-12	18.26	45.9	0.0	3.63	0.447	68.5
R04	2023-11-19	17.18	46.6	0.0	3.26	0.383	74.3
R04	2023-11-26	15.64	43.4	0.0	2.59	0.319	69.5
R04	2023-12-03	15.47	39.4	0.0	2.06	0.331	71.4
R04	2023-12-10	15.39	32.8	0.0	1.81	0.362	84.5
R04	2023-12-17	15.33	35.5	0.0	1.55	0.344	83.8
R04	2023-12-24	15.79	35.7	0.0	2.3	0.372	74.3
R04	2023-12-31	14.82	40.0	0.0	3.13	0.289	43.8
R04	2024-01-07	16.15	30.2	0.0	3.4	0.429	53.6
R04	2024-01-14	14.32	35.3	0.0	2.25	0.28	81.7
R04	2024-01-21	16.77	54.2	0.0	2.33	0.31	44.7
R04	2024-01-28	14.75	52.8	0.0	1.51	0.224	61.1
R04	2024-02-04	16.34	49.8	0.0	2.84	0.318	62.9
R04	2024-02-11	17.14	53.7	0.0	2.15	0.331	68.4
R04	2024-02-18	17.95	49.4	0.0	3.78	0.402	78.4
R04	2024-02-25	18.71	59.2	0.0	3.44	0.356	75.5
R04	2024-03-03	20.02	59.8	0.0	1.6	0.403	52.1
R04	2024-03-10	21.48	71.2	43.3	3.01	0.331	77.5
R04	2024-03-17	20.36	57.6	0.0	2.0	0.439	67.5
R04	2024-03-24	23.21	50.0	27.7	1.64	0.661	73.6
R04	2024-03-31	27.54	59.7	0.0	2.27	0.706	86.5
R04	2024-04-07	28.67	59.8	37.2	2.13	0.75	68.4
R04	2024-04-14	30.74	60.0	39.4	2.87	0.829	86.3
R04	2024-04-21	28.9	74.7	33.4	2.72	0.479	64.9
R04	2024-04-28	30.69	71.7	55.4	2.48	0.585	86.9
R04	2024-05-05	30.97	63.5	79.3	1.78	0.766	60.2
R04	2024-05-12	31.32	86.9	17.1	5.01	0.28	85.8
R04	2024-05-19	33.2	78.0	70.6	2.92	0.512	79.7
R04	2024-05-26	34.39	79.8	65.4	2.38	0.493	67.1
R04	2024-06-02	35.74	83.9	14.3	3.02	0.415	72.9
R04	2024-06-09	34.88	77.3	98.6	3.26	0.566	58.4
R04	2024-06-16	35.77	73.1	50.7	2.0	0.692	82.9
R04	2024-06-23	36.65	83.2	94.1	2.91	0.447	60.4
R04	2024-06-30	36.1	84.6	95.1	3.45	0.401	80.6
R04	2024-07-07	35.93	85.6	79.0	1.79	0.373	67.6
R04	2024-07-14	34.38	72.3	75.4	1.87	0.676	65.4
R04	2024-07-21	32.63	77.1	76.1	1.85	0.518	79.9
R04	2024-07-28	35.5	62.7	57.9	1.88	0.951	55.9
R04	2024-08-04	34.71	70.8	64.1	0.9	0.722	79.5
R04	2024-08-11	31.45	70.6	70.5	3.59	0.631	50.4
R04	2024-08-18	28.41	69.3	95.8	3.49	0.566	73.1
R04	2024-08-25	30.44	71.4	34.6	2.88	0.585	77.6
R04	2024-09-01	31.22	82.7	55.7	2.09	0.367	69.6
R04	2024-09-08	26.66	56.1	33.1	2.08	0.731	72.3
R04	2024-09-15	26.58	66.4	34.4	2.49	0.557	65.1
R04	2024-09-22	26.5	61.9	9.9	1.97	0.628	65.4
R04	2024-09-29	23.43	48.1	10.5	3.2	0.697	73.9
R04	2024-10-06	24.01	57.5	10.0	2.81	0.595	68.5
R04	2024-10-13	22.84	45.4	0.0	2.39	0.702	91.3
R04	2024-10-20	22.42	54.2	23.4	2.57	0.568	73.0
R04	2024-10-27	19.41	43.5	4.4	3.46	0.532	67.9
R04	2024-11-03	18.52	44.1	0.0	1.34	0.476	35.6
R04	2024-11-10	17.4	34.2	0.0	2.38	0.487	63.2
R04	2024-11-17	18.9	44.0	0.0	3.0	0.499	52.9
R04	2024-11-24	17.62	40.3	0.0	1.64	0.455	46.7
R04	2024-12-01	16.7	42.9	0.0	1.8	0.382	86.9
R04	2024-12-08	13.77	51.5	0.0	3.01	0.183	65.1
R04	2024-12-15	15.54	36.2	0.0	2.53	0.353	55.0
R04	2024-12-22	15.48	36.8	0.0	1.7	0.346	31.6
R04	2024-12-29	14.28	57.9	0.0	2.48	0.18	66.1
R05	2023-01-01	17.84	42.5	0.0	1.92	0.451	71.8
R05	2023-01-08	17.36	40.2	0.0	3.28	0.44	58.9
R05	2023-01-15	13.17	44.8	0.0	1.42	0.175	80.1
R05	2023-01-22	17.0	28.5	0.0	2.18	0.5	67.3
R05	2023-01-29	15.88	40.5	0.3	2.41	0.35	59.6
R05	2023-02-05	17.47	51.6	0.0	2.34	0.361	60.2
R05	2023-02-12	17.61	45.7	0.0	1.7	0.413	75.9
R05	2023-02-19	21.12	54.3	0.0	1.46	0.508	93.7
R05	2023-02-26	19.15	60.2	0.0	2.31	0.364	66.1
R05	2023-03-05	19.58	58.9	4.5	1.63	0.393	67.7
R05	2023-03-12	23.13	63.1	0.0	1.2	0.484	62.1
R05	2023-03-19	24.73	67.3	0.0	4.25	0.481	41.6
R05	2023-03-26	25.19	63.3	8.8	1.51	0.558	76.7
R05	2023-04-02	27.75	66.5	26.6	2.16	0.594	45.7
R05	2023-04-09	27.88	69.5	30.5	2.53	0.545	78.2
R05	2023-04-16	29.45	70.7	45.8	2.43	0.569	51.4
R05	2023-04-23	30.37	78.3	69.1	3.44	0.441	73.5
R05	2023-04-30	31.39	74.3	79.1	2.99	0.55	66.9
R05	2023-05-07	34.81	67.0	40.2	1.63	0.819	77.0
R05	2023-05-14	36.05	76.2	42.3	2.48	0.621	62.7
R05	2023-05-21	35.25	80.7	49.8	1.25	0.487	49.8
R05	2023-05-28	35.17	80.9	72.4	2.58	0.481	78.8
R05	2023-06-04	39.26	75.6	81.3	1.24	0.715	90.7
R05	2023-06-11	36.93	75.0	64.1	1.28	0.673	70.5
R05	2023-06-18	39.11	78.6	47.5	4.09	0.622	78.2
R05	2023-06-25	42.27	74.0	98.7	3.12	0.839	65.6
R05	2023-07-02	40.89	76.2	72.8	0.2	0.736	76.1
R05	2023-07-09	37.52	74.3	59.0	2.21	0.708	76.7
R05	2023-07-16	38.86	82.0	103.6	2.2	0.521	62.8
R05	2023-07-23	39.57	82.9	90.9	1.74	0.507	76.3
R05	2023-07-30	37.96	81.3	61.7	1.17	0.522	80.4
R05	2023-08-06	34.02	67.0	48.9	1.68	0.792	58.8
R05	2023-08-13	37.67	75.9	59.9	3.41	0.667	54.1
R05	2023-08-20	33.75	74.0	71.4	2.13	0.617	53.0
R05	2023-08-27	35.81	53.7	42.1	2.68	1.196	97.0
R05	2023-09-03	33.29	66.7	36.5	2.95	0.775	71.6
R05	2023-09-10	29.61	66.5	60.7	3.14	0.657	70.5
R05	2023-09-17	29.0	42.4	37.5	3.37	1.095	84.9
R05	2023-09-24	29.72	55.6	49.0	3.24	0.875	63.7
R05	2023-10-01	28.12	50.1	30.8	1.46	0.905	51.7
R05	2023-10-08	27.14	58.1	25.4	2.57	0.718	34.1
R05	2023-10-15	24.37	52.6	0.0	1.93	0.681	91.7
R05	2023-10-22	23.02	50.7	14.2	1.7	0.642	72.9
R05	2023-10-29	23.36	58.4	0.0	2.31	0.556	74.0
R05	2023-11-05	20.84	53.8	0.0	2.28	0.501	53.2
R05	2023-11-12	18.2	45.4	0.0	1.98	0.448	81.6
R05	2023-11-19	19.74	55.2	0.0	1.99	0.436	55.0
R05	2023-11-26	16.2	49.6	0.0	3.47	0.312	57.0
R05	2023-12-03	15.95	39.2	0.0	3.25	0.362	97.2
R05	2023-12-10	15.4	37.0	0.0	2.93	0.34	67.7
R05	2023-12-17	17.42	48.1	0.0	2.92	0.385	92.8
R05	2023-12-24	14.91	38.3	0.0	2.09	0.303	45.0
R05	2023-12-31	13.82	41.5	0.0	2.01	0.223	60.4
R05	2024-01-07	17.54	34.1	0.0	1.84	0.497	60.1
R05	2024-01-14	13.66	42.1	0.0	1.47	0.212	71.3
R05	2024-01-21	16.66	43.8	0.0	2.66	0.374	57.8
R05	2024-01-28	18.57	54.8	0.0	3.31	0.388	46.4
R05	2024-02-04	18.63	52.4	0.0	2.33	0.41	74.2
R05	2024-02-11	20.4	54.9	0.0	3.86	0.469	70.7
R05	2024-02-18	19.11	49.7	0.0	2.41	0.458	77.5
R05	2024-02-25	20.09	57.2	0.0	2.39	0.431	74.7
R05	2024-03-03	22.01	45.4	0.0	3.84	0.656	62.6
R05	2024-03-10	23.11	58.4	30.1	3.53	0.545	82.1
R05	2024-03-17	23.29	64.0	17.0	1.94	0.479	56.9
R05	2024-03-24	27.92	61.7	45.1	3.3	0.686	76.1
R05	2024-03-31	27.85	56.4	24.1	3.63	0.779	80.2
R05	2024-04-07	28.92	80.4	23.5	2.0	0.371	72.3
R05	2024-04-14	31.07	58.5	40.1	3.15	0.874	66.0
R05	2024-04-21	32.85	77.0	84.1	1.9	0.525	82.5
R05	2024-04-28	31.61	63.0	7.2	2.93	0.799	72.8
R05	2024-05-05	33.48	63.5	40.3	2.5	0.858	81.9
R05	2024-05-12	35.17	79.0	52.3	3.9	0.528	54.7
R05	2024-05-19	35.37	74.9	75.8	1.67	0.637	72.0
R05	2024-05-26	37.29	74.3	76.0	1.69	0.701	53.2
R05	2024-06-02	37.95	68.1	30.2	2.93	0.892	85.7
R05	2024-06-09	37.86	75.3	96.2	1.58	0.688	49.5
R05	2024-06-16	39.7	80.0	99.6	0.79	0.594	49.0
R05	2024-06-23	39.13	82.6	96.5	2.64	0.508	72.5
R05	2024-06-30	38.73	90.2	57.9	2.79	0.283	55.2
R05	2024-07-07	39.75	70.9	94.4	2.59	0.866	96.2
R05	2024-07-14	38.51	80.0	62.7	2.27	0.571	71.6
R05	2024-07-21	36.59	65.7	88.1	2.38	0.913	61.1
R05	2024-07-28	36.95	69.1	75.4	2.86	0.833	38.6
R05	2024-08-04	38.79	81.5	22.8	3.37	0.532	85.8
R05	2024-08-11	36.21	61.1	85.2	2.31	1.02	78.2
R05	2024-08-18	37.85	69.8	41.4	2.23	0.843	58.2
R05	2024-08-25	34.58	60.1	44.6	1.47	0.981	68.0
R05	2024-09-01	33.04	44.6	53.1	2.46	1.277	58.5
R05	2024-09-08	33.96	67.7	19.3	3.17	0.774	88.7
R05	2024-09-15	30.31	61.1	41.1	0.83	0.79	67.2
R05	2024-09-22	28.45	66.2	33.9	2.26	0.624	68.6
R05	2024-09-29	28.53	52.5	6.0	2.28	0.88	84.1
R05	2024-10-06	26.47	51.9	16.6	2.05	0.792	67.1
R05	2024-10-13	23.66	47.4	32.6	1.64	0.719	59.7
R05	2024-10-20	21.58	37.2	0.0	2.01	0.728	96.4
R05	2024-10-27	21.44	54.7	11.5	2.33	0.518	101.7
R05	2024-11-03	20.87	54.7	13.8	2.83	0.493	81.3
R05	2024-11-10	20.17	34.8	0.0	3.36	0.663	92.9
R05	2024-11-17	17.54	45.4	0.0	2.41	0.412	75.3
R05	2024-11-24	17.78	44.6	0.0	3.13	0.431	74.7
R05	2024-12-01	19.01	48.1	0.0	1.53	0.468	55.2
R05	2024-12-08	17.31	35.6	0.0	1.89	0.47	59.7
R05	2024-12-15	16.78	39.0	0.0	2.52	0.414	73.3
R05	2024-12-22	14.93	48.5	0.0	3.39	0.254	79.0
R05	2024-12-29	16.53	33.3	0.0	2.46	0.435	48.7
R06	2023-01-01	18.82	45.2	0.0	2.87	0.484	49.5
R06	2023-01-08	18.59	33.2	0.0	3.0	0.573	59.5
R06	2023-01-15	18.48	44.8	0.0	1.69	0.468	40.6
R06	2023-01-22	18.55	33.5	0.0	2.29	0.569	80.2
R06	2023-01-29	18.26	43.7	0.0	2.77	0.465	74.7
R06	2023-02-05	19.8	37.1	0.0	2.99	0.616	54.7
R06	2023-02-12	19.67	49.6	0.0	2.77	0.487	91.5
R06	2023-02-19	22.1	42.8	0.0	3.56	0.692	75.8
R06	2023-02-26	23.04	68.4	6.4	2.7	0.413	85.7
R06	2023-03-05	22.92	56.8	0.0	3.75	0.558	57.7
R06	2023-03-12	25.67	62.5	0.0	2.79	0.587	38.5
R06	2023-03-19	25.71	67.6	0.0	2.6	0.508	99.3
R06	2023-03-26	25.52	56.4	42.4	4.07	0.676	70.1
R06	2023-04-02	28.52	75.6	5.2	2.11	0.452	88.5
R06	2023-04-09	30.51	72.4	9.6	4.09	0.567	62.0
R06	2023-04-16	29.25	72.9	65.4	3.18	0.521	76.2
R06	2023-04-23	31.34	72.8	52.4	0.48	0.58	65.6
R06	2023-04-30	32.15	66.3	55.6	2.34	0.748	96.3
R06	2023-05-07	34.76	72.6	51.1	2.44	0.678	63.2
R06	2023-05-14	34.04	71.9	37.2	3.0	0.675	79.4
R06	2023-05-21	33.68	84.6	52.3	2.7	0.365	82.3
R06	2023-05-28	35.34	82.3	59.1	2.34	0.447	66.9
R06	2023-06-04	35.09	78.5	42.2	2.11	0.54	65.7
R06	2023-06-11	36.17	78.3	74.9	2.88	0.568	83.1
R06	2023-06-18	36.05	71.5	57.4	2.11	0.742	64.7
R06	2023-06-25	36.12	70.6	70.4	2.65	0.769	78.9
R06	2023-07-02	36.44	76.1	61.5	2.47	0.631	57.3
R06	2023-07-09	37.73	65.6	72.4	2.74	0.953	72.8
R06	2023-07-16	40.06	79.4	58.2	2.42	0.618	43.4
R06	2023-07-23	36.38	69.8	94.4	2.06	0.798	68.2
R06	2023-07-30	35.23	86.1	66.7	3.97	0.35	82.2
R06	2023-08-06	35.96	74.7	77.3	0.96	0.656	65.8
R06	2023-08-13	35.66	69.8	36.8	2.46	0.775	95.6
R06	2023-08-20	35.3	67.6	78.8	2.21	0.821	44.4
R06	2023-08-27	31.77	76.7	48.6	2.31	0.508	65.5
R06	2023-09-03	34.15	74.7	92.3	2.37	0.61	74.4
R06	2023-09-10	28.96	71.3	17.9	2.67	0.544	53.5
R06	2023-09-17	28.95	52.7	22.2	2.07	0.896	61.8
R06	2023-09-24	29.49	48.4	31.6	3.47	1.005	62.3
R06	2023-10-01	26.44	52.2	43.6	2.66	0.786	62.0
R06	2023-10-08	26.7	43.9	26.4	2.83	0.938	65.4
R06	2023-10-15	23.95	43.2	16.3	3.48	0.792	60.4
R06	2023-10-22	24.38	32.9	0.0	2.48	0.965	56.4
R06	2023-10-29	21.62	41.0	0.0	2.35	0.686	36.4
R06	2023-11-05	19.19	39.9	0.0	0.3	0.553	62.5
R06	2023-11-12	20.17	52.5	0.0	2.81	0.483	72.1
R06	2023-11-19	17.41	47.0	0.0	2.91	0.392	128.9
R06	2023-11-26	16.73	52.9	0.0	2.73	0.317	69.3
R06	2023-12-03	18.11	36.3	0.0	1.29	0.517	81.3
R06	2023-12-10	17.63	32.1	0.0	3.51	0.518	62.0
R06	2023-12-17	18.21	34.9	0.0	3.05	0.534	97.7
R06	2023-12-24	17.36	45.1	0.0	3.54	0.404	59.2
R06	2023-12-31	18.39	39.6	0.0	2.57	0.507	73.8
R06	2024-01-07	17.43	43.4	0.0	3.29	0.421	83.0
R06	2024-01-14	17.23	36.8	0.0	3.2	0.457	92.1
R06	2024-01-21	17.41	42.8	0.0	2.19	0.424	84.9
R06	2024-01-28	18.06	50.5	0.0	2.76	0.399	52.8
R06	2024-02-04	19.33	26.9	0.0	1.2	0.682	88.1
R06	2024-02-11	20.9	53.1	5.5	1.74	0.511	96.2
R06	2024-02-18	21.92	50.4	2.9	1.61	0.592	57.6
R06	2024-02-25	21.0	50.6	0.0	3.48	0.544	66.1
R06	2024-03-03	23.17	52.6	0.0	2.72	0.624	41.3
R06	2024-03-10	23.74	49.5	38.5	3.23	0.695	71.6
R06	2024-03-17	26.47	55.5	16.5	2.66	0.733	74.0
R06	2024-03-24	27.65	69.0	18.5	1.18	0.548	55.6
R06	2024-03-31	27.16	66.8	0.0	4.43	0.569	92.7
R06	2024-04-07	29.21	68.9	23.0	1.74	0.597	71.2
R06	2024-04-14	29.96	61.9	41.0	2.38	0.761	41.4
R06	2024-04-21	29.75	69.6	79.0	2.95	0.6	50.0
R06	2024-04-28	32.45	63.5	69.5	2.12	0.82	68.6
R06	2024-05-05	34.47	66.9	26.1	2.03	0.81	85.6
R06	2024-05-12	31.99	57.4	50.8	2.94	0.936	88.0
R06	2024-05-19	34.09	75.5	88.0	1.0	0.591	64.2
R06	2024-05-26	35.61	82.3	59.2	2.53	0.453	32.7
R06	2024-06-02	35.2	82.9	53.5	2.55	0.431	76.7
R06	2024-06-09	36.06	81.2	56.8	2.33	0.491	79.2
R06	2024-06-16	37.02	75.8	82.7	3.07	0.653	39.3
R06	2024-06-23	38.43	77.3	88.1	3.46	0.646	49.4
R06	2024-06-30	36.26	77.0	64.3	3.89	0.604	57.1
R06	2024-07-07	36.37	79.6	55.5	2.18	0.539	74.8
R06	2024-07-14	36.43	76.3	67.7	1.29	0.625	74.8
R06	2024-07-21	38.58	75.7	80.6	3.05	0.694	51.0
R06	2024-07-28	38.03	75.4	105.8	1.91	0.69	97.3
R06	2024-08-04	36.31	76.0	74.1	2.3	0.631	88.0
R06	2024-08-11	34.81	56.4	42.6	2.35	1.083	74.6
R06	2024-08-18	33.74	76.5	20.8	2.61	0.557	42.7
R06	2024-08-25	33.79	65.1	62.5	1.81	0.831	89.2
R06	2024-09-01	33.11	67.5	45.3	2.96	0.752	59.4
R06	2024-09-08	31.81	72.5	62.7	1.92	0.599	75.4
R06	2024-09-15	28.1	62.6	43.4	1.0	0.678	52.6
R06	2024-09-22	28.15	54.1	3.0	2.81	0.834	73.8
R06	2024-09-29	27.07	48.5	41.0	3.82	0.879	62.7
R06	2024-10-06	25.39	55.0	5.6	2.39	0.692	81.1
R06	2024-10-13	22.67	58.7	7.1	2.17	0.523	68.7
R06	2024-10-20	23.78	35.4	28.6	2.53	0.891	76.6
R06	2024-10-27	23.89	38.5	1.6	2.29	0.854	82.7
R06	2024-11-03	19.18	43.4	0.0	2.85	0.519	77.1
R06	2024-11-10	19.95	37.8	0.0	1.78	0.619	82.6
R06	2024-11-17	19.52	21.3	0.0	1.67	0.749	45.5
R06	2024-11-24	17.75	41.6	0.0	2.75	0.452	60.9
R06	2024-12-01	19.17	37.1	0.0	1.58	0.577	43.7
R06	2024-12-08	17.67	41.1	0.0	2.17	0.451	55.8
R06	2024-12-15	18.51	30.8	0.0	1.7	0.589	58.7
R06	2024-12-22	15.81	36.9	0.0	2.91	0.367	84.7
R06	2024-12-29	18.12	33.3	0.0	1.88	0.542	90.0
R07	2023-01-01	16.34	39.5	0.0	3.39	0.383	85.8
R07	2023-01-08	17.14	39.9	0.0	1.45	0.429	96.5
R07	2023-01-15	14.91	37.5	0.0	2.67	0.307	83.9
R07	2023-01-22	18.16	54.7	0.0	3.03	0.37	59.1
R07	2023-01-29	18.76	43.3	0.0	3.22	0.497	83.5
R07	2023-02-05	20.77	59.2	0.0	1.12	0.439	97.4
R07	2023-02-12	20.66	44.5	0.0	1.67	0.592	79.3
R07	2023-02-19	18.92	46.4	0.0	3.36	0.479	74.9
R07	2023-02-26	21.2	39.5	0.0	2.93	0.678	65.2
R07	2023-03-05	22.66	55.3	0.0	2.56	0.565	65.9
R07	2023-03-12	25.63	43.6	0.0	1.8	0.882	73.3
R07	2023-03-19	25.26	72.8	44.7	1.88	0.415	70.0
R07	2023-03-26	26.71	58.3	25.3	2.31	0.698	54.0
R07	2023-04-02	27.47	59.2	40.7	4.02	0.713	73.7
R07	2023-04-09	29.26	69.5	50.9	3.43	0.588	68.3
R07	2023-04-16	30.74	75.1	11.6	3.47	0.516	96.0
R07	2023-04-23	33.11	63.8	1.9	3.07	0.836	58.6
R07	2023-04-30	33.27	85.1	34.7	2.2	0.348	74.2
R07	2023-05-07	32.5	70.6	54.6	2.26	0.662	79.1
R07	2023-05-14	38.43	77.9	43.0	3.63	0.627	46.2
R07	2023-05-21	34.38	74.2	59.3	2.0	0.63	69.5
R07	2023-05-28	37.2	86.6	71.2	2.05	0.363	85.2
R07	2023-06-04	36.57	68.3	97.2	3.41	0.843	58.1
R07	2023-06-11	37.62	73.6	82.6	3.89	0.73	80.5
R07	2023-06-18	39.74	85.7	78.3	3.37	0.426	81.2
R07	2023-06-25	40.46	76.4	44.8	3.34	0.719	75.2
R07	2023-07-02	38.46	77.3	131.1	1.99	0.645	57.2
R07	2023-07-09	38.84	86.4	125.1	3.03	0.392	50.9
R07	2023-07-16	40.86	76.9	61.5	1.64	0.714	82.5
R07	2023-07-23	38.39	78.0	101.8	1.86	0.624	90.5
R07	2023-07-30	36.93	89.1	85.1	1.76	0.293	39.6
R07	2023-08-06	37.84	69.5	66.3	3.11	0.848	85.2
R07	2023-08-13	37.52	61.9	93.4	2.04	1.048	36.2
R07	2023-08-20	33.69	69.5	40.2	2.43	0.722	75.1
R07	2023-08-27	33.84	62.3	29.1	2.52	0.9	39.0
R07	2023-09-03	32.1	56.9	43.1	2.33	0.953	84.4
R07	2023-09-10	33.61	53.1	81.1	1.88	1.106	72.6
R07	2023-09-17	31.05	75.7	23.5	1.06	0.512	92.4
R07	2023-09-24	28.13	53.6	4.9	2.21	0.841	57.4
R07	2023-10-01	28.62	54.4	6.4	3.3	0.849	73.8
R07	2023-10-08	24.26	58.0	16.5	3.61	0.599	71.9
R07	2023-10-15	24.22	48.0	21.7	1.88	0.739	63.4
R07	2023-10-22	23.63	39.4	0.0	2.64	0.826	88.0
R07	2023-10-29	23.07	45.4	0.0	3.38	0.714	76.5
R07	2023-11-05	20.7	50.4	0.0	1.85	0.531	68.5
R07	2023-11-12	19.91	61.2	0.0	2.65	0.385	77.1
R07	2023-11-19	21.21	41.1	0.0	3.18	0.661	67.4
R07	2023-11-26	17.46	32.0	1.2	2.61	0.507	61.2
R07	2023-12-03	17.77	45.9	0.0	1.34	0.42	74.9
R07	2023-12-10	18.96	48.0	0.0	3.52	0.466	73.2
R07	2023-12-17	18.6	44.1	0.0	3.9	0.481	70.8
R07	2023-12-24	17.56	31.0	0.0	3.38	0.522	99.0
R07	2023-12-31	18.47	44.9	0.0	2.61	0.467	61.1
R07	2024-01-07	17.15	33.3	0.0	2.09	0.477	61.8
R07	2024-01-14	16.46	42.1	0.0	0.5	0.375	34.4
R07	2024-01-21	17.1	43.0	0.0	1.92	0.405	70.1
R07	2024-01-28	18.2	40.9	0.0	2.64	0.485	78.2
R07	2024-02-04	18.82	62.6	0.0	2.11	0.33	82.3
R07	2024-02-11	17.59	50.7	0.0	2.6	0.374	65.0
R07	2024-02-18	19.29	46.5	0.0	1.61	0.497	96.6
R07	2024-02-25	18.38	52.0	0.0	2.91	0.402	56.3
R07	2024-03-03	24.05	46.9	0.0	3.0	0.746	85.6
R07	2024-03-10	22.21	77.5	0.0	1.45	0.274	77.5
R07	2024-03-17	24.75	58.0	17.6	1.28	0.62	44.5
R07	2024-03-24	25.76	71.4	1.7	3.78	0.451	88.0
R07	2024-03-31	28.14	68.6	25.6	2.63	0.57	64.5
R07	2024-04-07	28.83	60.9	0.0	3.38	0.736	72.4
R07	2024-04-14	30.45	73.3	17.8	1.7	0.545	65.7
R07	2024-04-21	33.35	64.3	0.0	2.08	0.833	87.1
R07	2024-04-28	30.84	66.0	53.2	4.56	0.708	49.6
R07	2024-05-05	32.38	78.3	78.2	2.0	0.487	45.7
R07	2024-05-12	35.63	81.5	95.4	3.03	0.473	82.4
R07	2024-05-19	35.73	95.4	56.9	2.01	0.118	97.1
R07	2024-05-26	35.1	66.2	71.8	2.5	0.848	66.6
R07	2024-06-02	38.75	73.4	74.4	2.21	0.766	56.6
R07	2024-06-09	38.03	85.9	118.5	2.96	0.394	32.3
R07	2024-06-16	38.45	80.3	97.0	2.65	0.561	88.8
R07	2024-06-23	39.21	90.5	70.8	2.62	0.276	82.4
R07	2024-06-30	38.13	73.5	67.4	1.9	0.746	77.8
R07	2024-07-07	36.54	67.2	116.8	1.92	0.869	73.0
R07	2024-07-14	36.71	77.6	63.9	1.25	0.597	90.1
R07	2024-07-21	39.52	74.8	96.1	4.02	0.743	81.3
R07	2024-07-28	38.13	75.4	86.1	2.21	0.693	65.9
R07	2024-08-04	37.41	68.8	62.1	2.5	0.854	87.3
R07	2024-08-11	34.69	75.5	80.7	3.13	0.606	57.9
R07	2024-08-18	33.08	71.9	63.5	3.3	0.648	59.5
R07	2024-08-25	34.97	73.1	52.2	2.83	0.672	75.7
R07	2024-09-01	31.94	67.1	80.3	2.52	0.722	48.1
R07	2024-09-08	30.88	48.5	67.1	3.11	1.075	62.5
R07	2024-09-15	28.74	52.7	21.6	2.59	0.886	71.1
R07	2024-09-22	30.74	51.3	0.0	1.57	1.01	69.7
R07	2024-09-29	26.93	51.8	10.9	3.29	0.816	61.2
R07	2024-10-06	26.02	56.6	1.5	2.84	0.696	75.0
R07	2024-10-13	25.34	41.5	30.2	4.28	0.897	70.1
R07	2024-10-20	22.64	47.7	18.5	2.01	0.661	68.1
R07	2024-10-27	23.09	54.1	7.6	3.15	0.601	63.6
R07	2024-11-03	22.03	39.1	2.8	3.42	0.733	78.3
R07	2024-11-10	20.06	41.3	16.3	2.22	0.59	85.7
R07	2024-11-17	19.97	39.3	0.0	2.67	0.605	71.4
R07	2024-11-24	20.91	34.8	16.5	2.8	0.711	75.7
R07	2024-12-01	17.34	42.5	0.0	3.25	0.422	55.3
R07	2024-12-08	19.19	42.6	0.0	2.32	0.528	56.1
R07	2024-12-15	17.2	41.4	0.0	3.13	0.422	84.9
R07	2024-12-22	15.99	33.2	0.0	2.52	0.4	66.0
R07	2024-12-29	16.72	42.5	0.0	1.5	0.386	29.2
R08	2023-01-01	13.17	63.7	6.2	2.35	0.115	68.4
R08	2023-01-08	13.32	53.8	0.0	1.07	0.154	60.7
R08	2023-01-15	13.08	46.5	0.0	1.54	0.165	35.3
R08	2023-01-22	13.83	38.6	0.0	2.62	0.235	81.9
R08	2023-01-29	13.23	42.8	0.0	2.2	0.185	49.8
R08	2023-02-05	13.25	51.5	0.0	2.63	0.157	55.1
R08	2023-02-12	14.75	34.6	0.0	3.64	0.311	47.9
R08	2023-02-19	15.26	54.3	5.3	2.14	0.24	59.6
R08	2023-02-26	14.71	55.0	26.8	2.72	0.212	69.7
R08	2023-03-05	18.66	56.6	0.0	3.16	0.376	73.4
R08	2023-03-12	19.58	52.2	24.8	3.03	0.458	61.7
R08	2023-03-19	22.1	58.0	0.0	1.89	0.509	43.4
R08	2023-03-26	22.85	51.0	0.0	0.84	0.629	68.7
R08	2023-04-02	23.5	63.9	0.0	1.56	0.488	77.0
R08	2023-04-09	24.42	70.6	9.5	2.64	0.423	89.5
R08	2023-04-16	27.17	67.7	39.5	2.31	0.555	70.1
R08	2023-04-23	27.42	71.4	45.5	1.71	0.499	54.8
R08	2023-04-30	27.43	63.1	23.5	2.63	0.643	56.6
R08	2023-05-07	30.91	76.1	14.7	3.02	0.499	82.2
R08	2023-05-14	30.21	80.2	42.7	2.58	0.401	51.0
R08	2023-05-21	30.24	75.7	62.4	2.18	0.493	52.2
R08	2023-05-28	32.78	81.0	68.5	2.65	0.432	59.9
R08	2023-06-04	35.4	71.5	82.9	3.45	0.724	77.2
R08	2023-06-11	34.32	76.3	96.8	1.36	0.577	55.4
R08	2023-06-18	34.51	88.6	85.9	1.73	0.279	65.3
R08	2023-06-25	34.5	74.7	99.1	1.4	0.621	94.1
R08	2023-07-02	36.32	86.7	70.7	2.38	0.351	48.5
R08	2023-07-09	34.61	81.6	105.5	1.61	0.453	64.5
R08	2023-07-16	34.8	67.2	90.1	1.92	0.813	67.1
R08	2023-07-23	34.02	70.1	76.0	2.33	0.719	64.4
R08	2023-07-30	33.11	76.2	106.2	2.61	0.55	84.9
R08	2023-08-06	31.59	73.2	47.4	1.32	0.578	58.9
R08	2023-08-13	33.83	76.8	69.8	1.27	0.553	67.1
R08	2023-08-20	31.76	69.2	22.9	1.79	0.67	69.0
R08	2023-08-27	30.94	50.3	50.8	2.61	1.04	82.7
R08	2023-09-03	29.92	67.4	31.9	0.97	0.649	64.1
R08	2023-09-10	29.01	70.7	55.5	2.84	0.557	75.7
R08	2023-09-17	25.8	57.6	67.7	1.75	0.669	94.2
R08	2023-09-24	24.7	65.4	0.0	2.97	0.508	58.9
R08	2023-10-01	21.98	55.3	40.2	1.82	0.535	47.5
R08	2023-10-08	22.17	51.0	23.7	3.26	0.597	69.1
R08	2023-10-15	23.12	51.0	0.0	1.21	0.643	66.1
R08	2023-10-22	19.15	54.2	8.0	1.56	0.419	72.6
R08	2023-10-29	19.08	56.4	9.9	3.11	0.396	70.9
R08	2023-11-05	17.54	52.9	0.0	2.22	0.355	58.4
R08	2023-11-12	16.42	51.4	0.0	0.59	0.312	63.8
R08	2023-11-19	16.07	45.4	0.0	2.28	0.331	50.8
R08	2023-11-26	14.72	35.0	14.3	2.96	0.307	61.3
R08	2023-12-03	12.64	39.6	0.0	3.39	0.16	72.8
R08	2023-12-10	11.92	53.3	0.0	3.12	0.09	60.9
R08	2023-12-17	12.82	42.2	0.0	4.11	0.163	89.4
R08	2023-12-24	11.65	32.7	0.0	2.57	0.111	75.3
R08	2023-12-31	12.27	44.5	0.0	2.95	0.126	54.3
R08	2024-01-07	13.76	53.3	23.5	1.6	0.176	73.6
R08	2024-01-14	9.88	46.9	0.0	4.04	0.0	58.4
R08	2024-01-21	10.77	41.1	0.0	3.1	0.045	39.0
R08	2024-01-28	13.41	31.5	0.0	3.81	0.234	75.4
R08	2024-02-04	13.07	47.6	0.0	2.88	0.161	49.5
R08	2024-02-11	15.68	30.9	0.0	2.11	0.392	79.5
R08	2024-02-18	15.99	42.2	0.0	2.66	0.346	68.8
R08	2024-02-25	16.38	50.9	0.0	2.09	0.313	68.7
R08	2024-03-03	20.88	46.7	0.0	3.13	0.58	59.8
R08	2024-03-10	19.17	53.6	0.0	3.78	0.426	82.0
R08	2024-03-17	21.93	51.5	0.0	0.23	0.578	57.9
R08	2024-03-24	23.43	67.5	8.3	2.48	0.437	59.7
R08	2024-03-31	23.93	71.5	0.0	2.74	0.396	84.0
R08	2024-04-07	24.59	73.3	83.5	2.42	0.389	75.9
R08	2024-04-14	25.58	71.8	43.6	2.66	0.439	54.7
R08	2024-04-21	28.06	82.8	50.2	3.27	0.311	66.4
R08	2024-04-28	29.99	76.3	28.9	2.75	0.474	55.1
R08	2024-05-05	29.54	77.2	60.0	1.55	0.445	85.8
R08	2024-05-12	32.09	72.3	29.0	2.38	0.612	63.3
R08	2024-05-19	32.53	75.8	24.8	2.19	0.545	65.4
R08	2024-05-26	34.02	74.3	103.0	0.97	0.618	89.7
R08	2024-06-02	33.72	85.7	74.7	3.41	0.338	64.2
R08	2024-06-09	33.25	89.9	73.8	2.68	0.234	88.5
R08	2024-06-16	33.75	84.1	66.5	2.39	0.377	71.1
R08	2024-06-23	33.44	74.2	106.6	3.21	0.605	69.1
R08	2024-06-30	35.61	77.0	107.1	2.34	0.59	73.5
R08	2024-07-07	36.61	72.7	110.7	1.28	0.727	94.4
R08	2024-07-14	34.54	75.3	40.5	2.14	0.606	54.4
R08	2024-07-21	33.84	74.6	95.3	2.67	0.605	74.6
R08	2024-07-28	32.67	67.8	109.1	1.91	0.73	94.8
R08	2024-08-04	32.97	72.2	90.8	3.52	0.64	68.3
R08	2024-08-11	31.93	69.7	71.7	3.21	0.663	70.1
R08	2024-08-18	32.14	79.5	67.4	2.75	0.455	47.2
R08	2024-08-25	27.14	68.4	52.2	2.09	0.541	73.7
R08	2024-09-01	29.02	71.3	49.6	1.9	0.547	84.9
R08	2024-09-08	27.55	64.7	31.7	1.98	0.62	71.3
R08	2024-09-15	26.48	61.9	29.0	1.03	0.628	63.5
R08	2024-09-22	26.04	54.1	22.3	3.29	0.737	59.3
R08	2024-09-29	21.83	52.7	10.3	1.73	0.56	67.4
R08	2024-10-06	22.87	51.5	18.9	3.95	0.624	64.9
R08	2024-10-13	21.23	45.9	0.0	2.03	0.608	62.8
R08	2024-10-20	19.99	63.9	0.0	2.17	0.36	69.1
R08	2024-10-27	18.75	47.5	17.8	0.56	0.459	34.2
R08	2024-11-03	16.48	51.8	0.0	0.2	0.312	78.6
R08	2024-11-10	16.26	35.1	0.0	1.72	0.406	71.7
R08	2024-11-17	14.22	45.1	0.0	1.81	0.231	53.1
R08	2024-11-24	13.8	37.1	0.0	1.01	0.239	70.7
R08	2024-12-01	14.05	53.3	0.0	2.76	0.189	42.9
R08	2024-12-08	9.93	45.9	0.0	3.44	0.0	49.4
R08	2024-12-15	13.0	53.1	0.0	2.72	0.141	70.1
R08	2024-12-22	10.24	49.9	0.0	2.9	0.012	46.6
R08	2024-12-29	10.63	51.0	0.0	3.66	0.031	68.8
R09	2023-01-01	15.59	37.2	0.0	1.92	0.351	44.2
R09	2023-01-08	14.42	21.5	0.0	2.56	0.347	77.1
R09	2023-01-15	15.89	44.4	0.0	3.0	0.327	58.6
R09	2023-01-22	14.72	28.6	0.0	2.2	0.337	78.2
R09	2023-01-29	14.63	37.3	0.0	2.02	0.29	99.3
R09	2023-02-05	16.53	54.4	0.0	1.24	0.298	51.7
R09	2023-02-12	16.89	35.9	0.0	2.03	0.441	50.2
R09	2023-02-19	15.37	54.0	0.0	3.12	0.247	53.3
R09	2023-02-26	19.85	65.0	0.0	2.01	0.345	72.2
R09	2023-03-05	19.26	50.9	5.8	2.39	0.455	88.1
R09	2023-03-12	20.7	56.6	0.0	1.6	0.464	82.2
R09	2023-03-19	25.09	58.8	0.0	1.9	0.622	59.8
R09	2023-03-26	25.72	58.8	1.1	1.51	0.647	74.4
R09	2023-04-02	24.95	58.2	2.1	3.73	0.625	70.5
R09	2023-04-09	26.45	69.2	55.1	1.66	0.507	64.1
R09	2023-04-16	27.4	58.5	16.0	3.34	0.722	81.4
R09	2023-04-23	29.96	68.4	32.0	1.07	0.631	84.0
R09	2023-04-30	31.34	81.9	80.0	2.84	0.386	93.4
R09	2023-05-07	30.89	63.5	71.3	1.06	0.762	72.6
R09	2023-05-14	33.3	79.5	105.4	0.93	0.477	68.8
R09	2023-05-21	33.09	68.9	41.8	1.82	0.717	53.5
R09	2023-05-28	33.73	74.9	75.7	3.02	0.595	78.7
R09	2023-06-04	34.04	81.7	93.8	2.86	0.44	97.9
R09	2023-06-11	36.25	92.0	26.3	2.58	0.21	65.1
R09	2023-06-18	35.3	74.3	86.2	1.05	0.65	76.1
R09	2023-06-25	34.76	76.1	88.3	2.56	0.591	85.8
R09	2023-07-02	34.6	78.5	97.8	2.79	0.53	76.4
R09	2023-07-09	37.02	75.3	67.2	2.96	0.667	67.8
R09	2023-07-16	36.8	79.6	65.8	2.77	0.547	56.5
R09	2023-07-23	36.2	65.8	100.5	2.76	0.896	67.5
R09	2023-07-30	35.45	77.5	99.7	3.56	0.571	75.3
R09	2023-08-06	32.82	68.4	67.9	3.37	0.722	63.2
R09	2023-08-13	32.62	83.1	62.8	1.99	0.383	81.6
R09	2023-08-20	32.08	58.3	80.6	1.9	0.922	70.7
R09	2023-08-27	31.05	67.3	10.3	2.23	0.688	86.9
R09	2023-09-03	31.54	56.4	66.3	1.89	0.938	64.4
R09	2023-09-10	28.45	61.7	61.3	2.71	0.706	68.1
R09	2023-09-17	28.76	52.9	32.8	3.3	0.883	77.9
R09	2023-09-24	25.77	45.6	33.4	1.24	0.858	66.8
R09	2023-10-01	26.45	58.0	0.0	2.66	0.691	65.2
R09	2023-10-08	22.21	53.9	2.9	2.11	0.563	71.9
R09	2023-10-15	21.72	50.1	0.0	2.07	0.584	84.9
R09	2023-10-22	22.54	35.5	13.7	3.62	0.809	93.4
R09	2023-10-29	20.67	38.3	4.7	1.8	0.659	64.9
R09	2023-11-05	19.4	38.5	0.0	2.87	0.578	98.0
R09	2023-11-12	19.41	47.7	0.0	3.01	0.492	76.7
R09	2023-11-19	18.08	32.1	0.0	2.44	0.549	71.2
R09	2023-11-26	15.65	44.5	0.0	2.07	0.314	60.2
R09	2023-12-03	16.57	40.2	0.0	2.2	0.393	70.1
R09	2023-12-10	16.95	31.4	0.0	2.88	0.477	56.8
R09	2023-12-17	16.38	43.8	0.0	1.01	0.358	73.4
R09	2023-12-24	14.33	33.2	0.0	3.19	0.289	40.7
R09	2023-12-31	14.68	39.7	0.0	2.26	0.282	74.4
R09	2024-01-07	13.49	41.5	0.0	2.62	0.204	75.7
R09	2024-01-14	13.5	38.9	0.0	2.28	0.214	90.4
R09	2024-01-21	14.58	36.4	0.0	3.58	0.291	51.1
R09	2024-01-28	17.9	48.9	0.0	3.67	0.403	84.6
R09	2024-02-04	16.07	56.4	0.0	3.37	0.265	88.0
R09	2024-02-11	15.69	55.4	0.0	2.61	0.254	71.9
R09	2024-02-18	18.02	62.7	0.0	1.12	0.299	41.0
R09	2024-02-25	20.22	48.9	0.0	2.41	0.523	56.7
R09	2024-03-03	21.07	55.7	0.0	2.69	0.49	80.8
R09	2024-03-10	20.08	65.1	27.7	1.36	0.351	74.2
R09	2024-03-17	22.1	66.3	0.0	3.8	0.407	45.9
R09	2024-03-24	23.45	66.9	0.0	1.83	0.445	73.3
R09	2024-03-31	25.13	66.2	37.2	2.18	0.511	74.8
R09	2024-04-07	25.72	62.5	21.5	2.1	0.59	63.3
R09	2024-04-14	29.0	68.8	21.1	2.52	0.593	71.6
R09	2024-04-21	27.41	70.4	34.5	2.36	0.515	80.9
R09	2024-04-28	30.18	82.9	47.7	3.92	0.345	63.1
R09	2024-05-05	30.21	79.7	81.4	1.4	0.41	67.0
R09	2024-05-12	31.42	78.2	60.0	3.58	0.466	68.4
R09	2024-05-19	34.72	76.1	83.4	2.68	0.59	95.9
R09	2024-05-26	32.09	71.0	106.0	1.91	0.64	60.0
R09	2024-06-02	33.48	87.8	48.1	2.52	0.288	66.0
R09	2024-06-09	36.31	76.0	84.4	1.56	0.631	104.1
R09	2024-06-16	35.16	80.0	111.4	2.03	0.503	95.0
R09	2024-06-23	35.19	84.3	68.1	1.42	0.395	76.2
R09	2024-06-30	36.53	69.8	73.9	3.46	0.801	79.0
R09	2024-07-07	35.21	74.0	118.5	1.34	0.657	69.1
R09	2024-07-14	33.69	86.2	78.1	2.64	0.327	111.5
R09	2024-07-21	34.35	87.8	68.3	2.31	0.296	109.6
R09	2024-07-28	34.34	64.3	78.8	2.36	0.868	75.5
R09	2024-08-04	33.7	87.7	80.5	1.64	0.293	71.9
R09	2024-08-11	32.11	68.4	46.7	4.19	0.698	59.6
R09	2024-08-18	32.97	65.7	36.6	2.66	0.787	76.0
R09	2024-08-25	31.8	47.4	29.4	3.27	1.147	56.1
R09	2024-09-01	30.26	54.6	62.5	3.25	0.921	81.0
R09	2024-09-08	30.08	71.9	17.8	1.87	0.564	83.5
R09	2024-09-15	28.96	53.8	19.5	1.98	0.875	45.9
R09	2024-09-22	24.8	47.4	21.4	2.72	0.778	76.5
R09	2024-09-29	24.42	50.4	22.5	1.3	0.715	84.4
R09	2024-10-06	25.28	47.2	4.8	3.49	0.807	68.2
R09	2024-10-13	23.17	48.8	36.8	2.89	0.674	78.2
R09	2024-10-20	21.91	43.6	0.0	3.12	0.672	71.9
R09	2024-10-27	18.63	58.8	11.7	2.53	0.356	65.9
R09	2024-11-03	19.18	47.7	0.0	4.19	0.48	58.2
R09	2024-11-10	17.92	43.0	20.1	2.43	0.451	93.8
R09	2024-11-17	17.49	34.9	0.0	2.41	0.487	53.7
R09	2024-11-24	16.63	41.0	0.0	2.65	0.391	60.2
R09	2024-12-01	16.46	35.9	0.0	2.6	0.414	61.7
R09	2024-12-08	15.46	54.0	4.5	2.37	0.251	57.6
R09	2024-12-15	15.32	37.5	0.0	1.97	0.333	73.8
R09	2024-12-22	13.41	48.7	0.0	3.03	0.175	51.0
R09	2024-12-29	15.24	34.2	0.0	3.32	0.345	67.0
R10	2023-01-01	13.77	48.2	0.0	2.51	0.195	55.4
R10	2023-01-08	15.85	42.0	0.0	3.13	0.339	69.6
R10	2023-01-15	16.72	35.3	0.0	2.72	0.435	74.4
R10	2023-01-22	13.59	37.6	19.0	2.26	0.224	81.0
R10	2023-01-29	15.31	31.4	0.0	2.29	0.364	64.0
R10	2023-02-05	16.55	49.7	0.0	1.49	0.329	77.3
R10	2023-02-12	15.05	35.5	0.0	2.91	0.326	69.1
R10	2023-02-19	16.53	47.1	0.0	1.22	0.346	58.9
R10	2023-02-26	19.88	64.3	0.0	3.11	0.353	41.3
R10	2023-03-05	20.87	51.0	0.0	2.3	0.533	89.8
R10	2023-03-12	20.08	63.4	0.0	2.37	0.369	67.2
R10	2023-03-19	21.2	61.4	4.4	2.69	0.433	71.3
R10	2023-03-26	24.3	70.3	0.0	3.2	0.425	52.2
R10	2023-04-02	25.19	70.5	0.0	2.57	0.448	63.0
R10	2023-04-09	24.72	77.9	14.2	1.85	0.326	71.1
R10	2023-04-16	27.58	69.6	57.7	2.92	0.535	37.3
R10	2023-04-23	27.22	68.6	50.9	0.4	0.541	108.2
R10	2023-04-30	29.53	75.4	71.5	4.37	0.481	83.1
R10	2023-05-07	31.01	76.8	51.3	2.12	0.487	57.6
R10	2023-05-14	29.95	67.8	58.3	1.15	0.643	72.9
R10	2023-05-21	31.54	79.4	54.5	4.96	0.445	90.4
R10	2023-05-28	30.8	80.8	57.2	1.69	0.399	49.9
R10	2023-06-04	33.4	74.9	92.5	3.3	0.586	90.6
R10	2023-06-11	32.33	83.3	88.8	2.12	0.373	58.4
R10	2023-06-18	35.63	81.5	91.0	1.84	0.473	51.7
R10	2023-06-25	33.22	78.8	58.3	2.49	0.493	44.7
R10	2023-07-02	32.63	83.7	92.1	2.19	0.368	54.7
R10	2023-07-09	32.67	75.5	92.5	3.24	0.555	62.6
R10	2023-07-16	32.31	78.9	61.8	2.09	0.472	89.9
R10	2023-07-23	34.35	76.7	50.7	2.67	0.567	85.9
R10	2023-07-30	32.43	83.4	99.0	3.83	0.372	74.6
R10	2023-08-06	33.0	82.0	78.3	2.1	0.413	63.3
R10	2023-08-13	31.87	61.1	62.0	3.38	0.851	37.1
R10	2023-08-20	32.62	75.8	50.6	2.93	0.546	70.0
R10	2023-08-27	31.35	72.6	26.1	2.97	0.585	66.9
R10	2023-09-03	29.0	58.3	82.8	3.33	0.793	58.9
R10	2023-09-10	26.25	58.3	50.0	2.69	0.678	88.8
R10	2023-09-17	27.71	65.3	40.9	1.39	0.614	67.1
R10	2023-09-24	26.9	55.8	37.3	2.25	0.747	54.6
R10	2023-10-01	24.34	56.0	6.9	2.31	0.631	55.9
R10	2023-10-08	24.69	49.5	41.8	3.72	0.742	68.8
R10	2023-10-15	21.01	34.8	0.0	1.4	0.717	90.7
R10	2023-10-22	21.27	50.2	0.0	1.54	0.561	83.3
R10	2023-10-29	20.43	44.7	3.4	3.81	0.577	66.7
R10	2023-11-05	19.19	45.5	33.8	0.82	0.501	80.2
R10	2023-11-12	18.06	46.7	0.0	2.46	0.43	80.7
R10	2023-11-19	21.13	47.3	0.0	2.16	0.586	63.2
R10	2023-11-26	14.53	38.5	0.0	1.48	0.278	85.7
R10	2023-12-03	16.68	35.1	0.0	3.78	0.433	81.0
R10	2023-12-10	15.63	38.4	0.0	2.09	0.347	38.4
R10	2023-12-17	17.73	41.1	0.0	2.45	0.455	59.0
R10	2023-12-24	14.85	29.2	6.0	1.51	0.344	54.5
R10	2023-12-31	14.48	50.0	0.0	1.51	0.224	88.8
R10	2024-01-07	15.95	45.6	0.0	4.42	0.324	102.8
R10	2024-01-14	14.46	54.4	0.0	2.9	0.203	44.6
R10	2024-01-21	15.42	38.7	0.0	3.36	0.332	38.9
R10	2024-01-28	16.07	53.9	0.0	3.08	0.28	75.3
R10	2024-02-04	17.09	46.0	0.0	1.6	0.383	80.6
R10	2024-02-11	17.41	48.9	0.0	2.26	0.379	85.7
R10	2024-02-18	17.8	42.6	0.0	2.34	0.447	70.5
R10	2024-02-25	21.03	54.1	0.0	1.56	0.506	66.7
R10	2024-03-03	20.81	45.7	0.0	2.58	0.587	70.6
R10	2024-03-10	22.37	61.4	28.3	1.71	0.478	72.0
R10	2024-03-17	22.32	54.0	24.8	4.36	0.567	69.7
R10	2024-03-24	23.95	64.4	0.0	1.04	0.496	59.4
R10	2024-03-31	22.82	78.1	17.7	2.22	0.281	83.3
R10	2024-04-07	24.29	63.1	28.6	3.32	0.528	77.5
R10	2024-04-14	27.06	71.1	42.4	2.66	0.493	54.6
R10	2024-04-21	27.91	65.0	42.9	2.12	0.627	108.1
R10	2024-04-28	28.85	64.5	45.2	2.92	0.669	95.1
R10	2024-05-05	29.17	64.8	70.4	1.4	0.674	63.5
R10	2024-05-12	30.47	76.8	73.6	1.95	0.476	65.9
R10	2024-05-19	31.57	79.4	66.9	2.85	0.445	82.7
R10	2024-05-26	32.76	82.3	37.7	2.54	0.402	77.2
R10	2024-06-02	33.76	74.9	59.9	2.04	0.597	78.0
R10	2024-06-09	34.6	77.1	94.3	2.6	0.563	68.1
R10	2024-06-16	33.44	85.2	84.8	4.32	0.348	57.2
R10	2024-06-23	34.52	75.9	62.2	2.49	0.59	72.1
R10	2024-06-30	37.47	77.7	57.4	2.72	0.612	38.9
R10	2024-07-07	33.79	78.2	95.5	3.28	0.517	62.4
R10	2024-07-14	33.52	71.6	55.7	2.75	0.667	50.9
R10	2024-07-21	32.86	68.6	87.1	3.94	0.717	50.5
R10	2024-07-28	30.66	73.1	73.4	2.67	0.556	63.3
R10	2024-08-04	32.05	74.7	90.2	0.94	0.558	64.5
R10	2024-08-11	31.84	63.7	99.5	1.99	0.793	69.4
R10	2024-08-18	31.44	63.8	22.9	2.16	0.775	85.4
R10	2024-08-25	29.47	59.8	72.6	2.24	0.783	62.3
R10	2024-09-01	29.07	68.8	95.5	3.16	0.596	87.4
R10	2024-09-08	27.24	53.8	42.5	2.59	0.797	53.8
R10	2024-09-15	26.55	61.3	41.6	2.9	0.64	74.4
R10	2024-09-22	25.02	52.6	3.3	3.93	0.713	70.2
R10	2024-09-29	24.22	47.3	78.7	1.64	0.749	63.6
R10	2024-10-06	23.84	55.8	31.9	3.95	0.612	77.6
R10	2024-10-13	20.95	47.6	11.8	4.15	0.573	49.0
R10	2024-10-20	22.57	48.7	15.5	2.42	0.644	57.4
R10	2024-10-27	20.98	50.3	11.6	2.49	0.546	61.0
R10	2024-11-03	17.23	49.8	0.0	1.73	0.363	61.9
R10	2024-11-10	17.64	32.4	0.0	1.59	0.517	63.8
R10	2024-11-17	16.5	30.3	15.5	3.5	0.454	58.3
R10	2024-11-24	17.01	43.8	0.0	1.85	0.394	86.4
R10	2024-12-01	15.43	30.9	0.0	3.53	0.375	108.8
R10	2024-12-08	14.18	44.9	0.0	3.13	0.23	47.9
R10	2024-12-15	13.77	34.6	0.0	1.99	0.246	79.9
R10	2024-12-22	16.31	44.6	0.0	2.83	0.35	51.7
R10	2024-12-29	16.64	36.7	0.0	3.76	0.42	76.9
