# Supplementary material for: Dynamic spatiotemporal graph attention networks for cross-regional multi-disease forecasting and intervention optimization
Source: Front Public Health. 2026 Feb 4;14:1720620. doi: 10.3389/fpubh.2026.1720620 (PMC12913526; doi:10.3389/fpubh.2026.1720620)
Supplement: Supplementary file 5 [file Data_Sheet_1.ZIP › Raw date/silver/rel_geo_adjacency_static.csv]

origin_id	dest_id	is_adjacent	border_length_km	distance_km
R01	R10	1	125.8	826.8
R01	R02	1	110.6	2134.2
R02	R01	1	141.9	2134.2
R02	R03	1	213.6	487.5
R03	R02	1	236.0	487.5
R03	R04	1	159.0	1227.9
R04	R03	1	182.3	1227.9
R04	R05	1	230.7	839.0
R05	R04	1	69.7	839.0
R05	R06	1	96.4	3.3
R06	R05	1	191.8	3.3
R06	R07	1	214.7	313.3
R07	R06	1	221.4	313.3
R07	R08	1	133.0	1589.5
R08	R07	1	67.9	1589.5
R08	R09	1	137.6	531.7
R09	R08	1	96.1	531.7
R09	R10	1	108.2	340.0
R10	R09	1	204.5	340.0
R10	R01	1	65.1	826.8
