# Supplementary material for: Dynamic spatiotemporal graph attention networks for cross-regional multi-disease forecasting and intervention optimization
Source: Front Public Health. 2026 Feb 4;14:1720620. doi: 10.3389/fpubh.2026.1720620 (PMC12913526; doi:10.3389/fpubh.2026.1720620)
Supplement: Supplementary file 5 [file Data_Sheet_1.ZIP › Raw date/splits/ml_splits_masks.csv]

region_id	disease_id	week_end_date	split	mask_missing	mask_leakage
R01	DENGUE	2023-01-01	train	1	0
R01	DENGUE	2023-01-08	train	1	0
R01	DENGUE	2023-01-15	train	1	0
R01	DENGUE	2023-01-22	train	1	0
R01	DENGUE	2023-01-29	train	1	0
R01	DENGUE	2023-02-05	train	1	0
R01	DENGUE	2023-02-12	train	1	0
R01	DENGUE	2023-02-19	train	1	0
R01	DENGUE	2023-02-26	train	1	0
R01	DENGUE	2023-03-05	train	1	0
R01	DENGUE	2023-03-12	train	1	0
R01	DENGUE	2023-03-19	train	1	0
R01	DENGUE	2023-03-26	train	0	0
R01	DENGUE	2023-04-02	train	0	0
R01	DENGUE	2023-04-09	train	0	0
R01	DENGUE	2023-04-16	train	0	0
R01	DENGUE	2023-04-23	train	0	0
R01	DENGUE	2023-04-30	train	0	0
R01	DENGUE	2023-05-07	train	0	0
R01	DENGUE	2023-05-14	train	0	0
R01	DENGUE	2023-05-21	train	0	0
R01	DENGUE	2023-05-28	train	0	0
R01	DENGUE	2023-06-04	train	0	0
R01	DENGUE	2023-06-11	train	0	0
R01	DENGUE	2023-06-18	train	0	0
R01	DENGUE	2023-06-25	train	0	0
R01	DENGUE	2023-07-02	train	0	0
R01	DENGUE	2023-07-09	train	0	0
R01	DENGUE	2023-07-16	train	0	0
R01	DENGUE	2023-07-23	train	0	0
R01	DENGUE	2023-07-30	train	0	0
R01	DENGUE	2023-08-06	train	0	0
R01	DENGUE	2023-08-13	train	0	0
R01	DENGUE	2023-08-20	train	0	0
R01	DENGUE	2023-08-27	train	0	0
R01	DENGUE	2023-09-03	train	0	0
R01	DENGUE	2023-09-10	train	0	0
R01	DENGUE	2023-09-17	train	0	0
R01	DENGUE	2023-09-24	train	0	0
R01	DENGUE	2023-10-01	train	0	0
R01	DENGUE	2023-10-08	train	0	0
R01	DENGUE	2023-10-15	train	0	0
R01	DENGUE	2023-10-22	train	0	0
R01	DENGUE	2023-10-29	train	0	0
R01	DENGUE	2023-11-05	train	0	0
R01	DENGUE	2023-11-12	train	0	0
R01	DENGUE	2023-11-19	train	0	0
R01	DENGUE	2023-11-26	train	0	0
R01	DENGUE	2023-12-03	train	0	0
R01	DENGUE	2023-12-10	train	0	0
R01	DENGUE	2023-12-17	train	0	0
R01	DENGUE	2023-12-24	train	0	0
R01	DENGUE	2023-12-31	train	0	0
R01	DENGUE	2024-01-07	val	0	0
R01	DENGUE	2024-01-14	val	0	0
R01	DENGUE	2024-01-21	val	0	0
R01	DENGUE	2024-01-28	val	0	0
R01	DENGUE	2024-02-04	val	0	0
R01	DENGUE	2024-02-11	val	0	0
R01	DENGUE	2024-02-18	val	0	0
R01	DENGUE	2024-02-25	val	0	0
R01	DENGUE	2024-03-03	val	0	0
R01	DENGUE	2024-03-10	val	0	0
R01	DENGUE	2024-03-17	val	0	0
R01	DENGUE	2024-03-24	val	0	0
R01	DENGUE	2024-03-31	val	0	0
R01	DENGUE	2024-04-07	val	0	0
R01	DENGUE	2024-04-14	val	0	0
R01	DENGUE	2024-04-21	val	0	0
R01	DENGUE	2024-04-28	val	0	0
R01	DENGUE	2024-05-05	val	0	0
R01	DENGUE	2024-05-12	val	0	0
R01	DENGUE	2024-05-19	val	0	0
R01	DENGUE	2024-05-26	val	0	0
R01	DENGUE	2024-06-02	val	0	0
R01	DENGUE	2024-06-09	val	0	0
R01	DENGUE	2024-06-16	val	0	0
R01	DENGUE	2024-06-23	val	0	0
R01	DENGUE	2024-06-30	val	0	0
R01	DENGUE	2024-07-07	test	0	0
R01	DENGUE	2024-07-14	test	0	0
R01	DENGUE	2024-07-21	test	0	0
R01	DENGUE	2024-07-28	test	0	0
R01	DENGUE	2024-08-04	test	0	0
R01	DENGUE	2024-08-11	test	0	0
R01	DENGUE	2024-08-18	test	0	0
R01	DENGUE	2024-08-25	test	0	0
R01	DENGUE	2024-09-01	test	0	0
R01	DENGUE	2024-09-08	test	0	0
R01	DENGUE	2024-09-15	test	0	0
R01	DENGUE	2024-09-22	test	0	0
R01	DENGUE	2024-09-29	test	0	0
R01	DENGUE	2024-10-06	test	0	0
R01	DENGUE	2024-10-13	test	0	0
R01	DENGUE	2024-10-20	test	0	0
R01	DENGUE	2024-10-27	test	0	0
R01	DENGUE	2024-11-03	test	0	0
R01	DENGUE	2024-11-10	test	0	0
R01	DENGUE	2024-11-17	test	0	0
R01	DENGUE	2024-11-24	test	0	0
R01	DENGUE	2024-12-01	test	0	0
R01	DENGUE	2024-12-08	test	0	0
R01	DENGUE	2024-12-15	test	0	0
R01	DENGUE	2024-12-22	test	0	0
R01	DENGUE	2024-12-29	test	0	0
R01	HFMD	2023-01-01	train	1	0
R01	HFMD	2023-01-08	train	1	0
R01	HFMD	2023-01-15	train	1	0
R01	HFMD	2023-01-22	train	1	0
R01	HFMD	2023-01-29	train	1	0
R01	HFMD	2023-02-05	train	1	0
R01	HFMD	2023-02-12	train	1	0
R01	HFMD	2023-02-19	train	1	0
R01	HFMD	2023-02-26	train	1	0
R01	HFMD	2023-03-05	train	1	0
R01	HFMD	2023-03-12	train	1	0
R01	HFMD	2023-03-19	train	1	0
R01	HFMD	2023-03-26	train	0	0
R01	HFMD	2023-04-02	train	0	0
R01	HFMD	2023-04-09	train	0	0
R01	HFMD	2023-04-16	train	0	0
R01	HFMD	2023-04-23	train	0	0
R01	HFMD	2023-04-30	train	0	0
R01	HFMD	2023-05-07	train	0	0
R01	HFMD	2023-05-14	train	0	0
R01	HFMD	2023-05-21	train	0	0
R01	HFMD	2023-05-28	train	0	0
R01	HFMD	2023-06-04	train	0	0
R01	HFMD	2023-06-11	train	0	0
R01	HFMD	2023-06-18	train	0	0
R01	HFMD	2023-06-25	train	0	0
R01	HFMD	2023-07-02	train	0	0
R01	HFMD	2023-07-09	train	0	0
R01	HFMD	2023-07-16	train	0	0
R01	HFMD	2023-07-23	train	0	0
R01	HFMD	2023-07-30	train	0	0
R01	HFMD	2023-08-06	train	0	0
R01	HFMD	2023-08-13	train	0	0
R01	HFMD	2023-08-20	train	0	0
R01	HFMD	2023-08-27	train	0	0
R01	HFMD	2023-09-03	train	0	0
R01	HFMD	2023-09-10	train	0	0
R01	HFMD	2023-09-17	train	0	0
R01	HFMD	2023-09-24	train	0	0
R01	HFMD	2023-10-01	train	0	0
R01	HFMD	2023-10-08	train	0	0
R01	HFMD	2023-10-15	train	0	0
R01	HFMD	2023-10-22	train	0	0
R01	HFMD	2023-10-29	train	0	0
R01	HFMD	2023-11-05	train	0	0
R01	HFMD	2023-11-12	train	0	0
R01	HFMD	2023-11-19	train	0	0
R01	HFMD	2023-11-26	train	0	0
R01	HFMD	2023-12-03	train	0	0
R01	HFMD	2023-12-10	train	0	0
R01	HFMD	2023-12-17	train	0	0
R01	HFMD	2023-12-24	train	0	0
R01	HFMD	2023-12-31	train	0	0
R01	HFMD	2024-01-07	val	0	0
R01	HFMD	2024-01-14	val	0	0
R01	HFMD	2024-01-21	val	0	0
R01	HFMD	2024-01-28	val	0	0
R01	HFMD	2024-02-04	val	0	0
R01	HFMD	2024-02-11	val	0	0
R01	HFMD	2024-02-18	val	0	0
R01	HFMD	2024-02-25	val	0	0
R01	HFMD	2024-03-03	val	0	0
R01	HFMD	2024-03-10	val	0	0
R01	HFMD	2024-03-17	val	0	0
R01	HFMD	2024-03-24	val	0	0
R01	HFMD	2024-03-31	val	0	0
R01	HFMD	2024-04-07	val	0	0
R01	HFMD	2024-04-14	val	0	0
R01	HFMD	2024-04-21	val	0	0
R01	HFMD	2024-04-28	val	0	0
R01	HFMD	2024-05-05	val	0	0
R01	HFMD	2024-05-12	val	0	0
R01	HFMD	2024-05-19	val	0	0
R01	HFMD	2024-05-26	val	0	0
R01	HFMD	2024-06-02	val	0	0
R01	HFMD	2024-06-09	val	0	0
R01	HFMD	2024-06-16	val	0	0
R01	HFMD	2024-06-23	val	0	0
R01	HFMD	2024-06-30	val	0	0
R01	HFMD	2024-07-07	test	0	0
R01	HFMD	2024-07-14	test	0	0
R01	HFMD	2024-07-21	test	0	0
R01	HFMD	2024-07-28	test	0	0
R01	HFMD	2024-08-04	test	0	0
R01	HFMD	2024-08-11	test	0	0
R01	HFMD	2024-08-18	test	0	0
R01	HFMD	2024-08-25	test	0	0
R01	HFMD	2024-09-01	test	0	0
R01	HFMD	2024-09-08	test	0	0
R01	HFMD	2024-09-15	test	0	0
R01	HFMD	2024-09-22	test	0	0
R01	HFMD	2024-09-29	test	0	0
R01	HFMD	2024-10-06	test	0	0
R01	HFMD	2024-10-13	test	0	0
R01	HFMD	2024-10-20	test	0	0
R01	HFMD	2024-10-27	test	0	0
R01	HFMD	2024-11-03	test	0	0
R01	HFMD	2024-11-10	test	0	0
R01	HFMD	2024-11-17	test	0	0
R01	HFMD	2024-11-24	test	0	0
R01	HFMD	2024-12-01	test	0	0
R01	HFMD	2024-12-08	test	0	0
R01	HFMD	2024-12-15	test	0	0
R01	HFMD	2024-12-22	test	0	0
R01	HFMD	2024-12-29	test	0	0
R01	ILI	2023-01-01	train	1	0
R01	ILI	2023-01-08	train	1	0
R01	ILI	2023-01-15	train	1	0
R01	ILI	2023-01-22	train	1	0
R01	ILI	2023-01-29	train	1	0
R01	ILI	2023-02-05	train	1	0
R01	ILI	2023-02-12	train	1	0
R01	ILI	2023-02-19	train	1	0
R01	ILI	2023-02-26	train	1	0
R01	ILI	2023-03-05	train	1	0
R01	ILI	2023-03-12	train	1	0
R01	ILI	2023-03-19	train	1	0
R01	ILI	2023-03-26	train	0	0
R01	ILI	2023-04-02	train	0	0
R01	ILI	2023-04-09	train	0	0
R01	ILI	2023-04-16	train	0	0
R01	ILI	2023-04-23	train	0	0
R01	ILI	2023-04-30	train	0	0
R01	ILI	2023-05-07	train	0	0
R01	ILI	2023-05-14	train	0	0
R01	ILI	2023-05-21	train	0	0
R01	ILI	2023-05-28	train	0	0
R01	ILI	2023-06-04	train	0	0
R01	ILI	2023-06-11	train	0	0
R01	ILI	2023-06-18	train	0	0
R01	ILI	2023-06-25	train	0	0
R01	ILI	2023-07-02	train	0	0
R01	ILI	2023-07-09	train	0	0
R01	ILI	2023-07-16	train	0	0
R01	ILI	2023-07-23	train	0	0
R01	ILI	2023-07-30	train	0	0
R01	ILI	2023-08-06	train	0	0
R01	ILI	2023-08-13	train	0	0
R01	ILI	2023-08-20	train	0	0
R01	ILI	2023-08-27	train	0	0
R01	ILI	2023-09-03	train	0	0
R01	ILI	2023-09-10	train	0	0
R01	ILI	2023-09-17	train	0	0
R01	ILI	2023-09-24	train	0	0
R01	ILI	2023-10-01	train	0	0
R01	ILI	2023-10-08	train	0	0
R01	ILI	2023-10-15	train	0	0
R01	ILI	2023-10-22	train	0	0
R01	ILI	2023-10-29	train	0	0
R01	ILI	2023-11-05	train	0	0
R01	ILI	2023-11-12	train	0	0
R01	ILI	2023-11-19	train	0	0
R01	ILI	2023-11-26	train	0	0
R01	ILI	2023-12-03	train	0	0
R01	ILI	2023-12-10	train	0	0
R01	ILI	2023-12-17	train	0	0
R01	ILI	2023-12-24	train	0	0
R01	ILI	2023-12-31	train	0	0
R01	ILI	2024-01-07	val	0	0
R01	ILI	2024-01-14	val	0	0
R01	ILI	2024-01-21	val	0	0
R01	ILI	2024-01-28	val	0	0
R01	ILI	2024-02-04	val	0	0
R01	ILI	2024-02-11	val	0	0
R01	ILI	2024-02-18	val	0	0
R01	ILI	2024-02-25	val	0	0
R01	ILI	2024-03-03	val	0	0
R01	ILI	2024-03-10	val	0	0
R01	ILI	2024-03-17	val	0	0
R01	ILI	2024-03-24	val	0	0
R01	ILI	2024-03-31	val	0	0
R01	ILI	2024-04-07	val	0	0
R01	ILI	2024-04-14	val	0	0
R01	ILI	2024-04-21	val	0	0
R01	ILI	2024-04-28	val	0	0
R01	ILI	2024-05-05	val	0	0
R01	ILI	2024-05-12	val	0	0
R01	ILI	2024-05-19	val	0	0
R01	ILI	2024-05-26	val	0	0
R01	ILI	2024-06-02	val	0	0
R01	ILI	2024-06-09	val	0	0
R01	ILI	2024-06-16	val	0	0
R01	ILI	2024-06-23	val	0	0
R01	ILI	2024-06-30	val	0	0
R01	ILI	2024-07-07	test	0	0
R01	ILI	2024-07-14	test	0	0
R01	ILI	2024-07-21	test	0	0
R01	ILI	2024-07-28	test	0	0
R01	ILI	2024-08-04	test	0	0
R01	ILI	2024-08-11	test	0	0
R01	ILI	2024-08-18	test	0	0
R01	ILI	2024-08-25	test	0	0
R01	ILI	2024-09-01	test	0	0
R01	ILI	2024-09-08	test	0	0
R01	ILI	2024-09-15	test	0	0
R01	ILI	2024-09-22	test	0	0
R01	ILI	2024-09-29	test	0	0
R01	ILI	2024-10-06	test	0	0
R01	ILI	2024-10-13	test	0	0
R01	ILI	2024-10-20	test	0	0
R01	ILI	2024-10-27	test	0	0
R01	ILI	2024-11-03	test	0	0
R01	ILI	2024-11-10	test	0	0
R01	ILI	2024-11-17	test	0	0
R01	ILI	2024-11-24	test	0	0
R01	ILI	2024-12-01	test	0	0
R01	ILI	2024-12-08	test	0	0
R01	ILI	2024-12-15	test	0	0
R01	ILI	2024-12-22	test	0	0
R01	ILI	2024-12-29	test	0	0
R01	RSV	2023-01-01	train	1	0
R01	RSV	2023-01-08	train	1	0
R01	RSV	2023-01-15	train	1	0
R01	RSV	2023-01-22	train	1	0
R01	RSV	2023-01-29	train	1	0
R01	RSV	2023-02-05	train	1	0
R01	RSV	2023-02-12	train	1	0
R01	RSV	2023-02-19	train	1	0
R01	RSV	2023-02-26	train	1	0
R01	RSV	2023-03-05	train	1	0
R01	RSV	2023-03-12	train	1	0
R01	RSV	2023-03-19	train	1	0
R01	RSV	2023-03-26	train	0	0
R01	RSV	2023-04-02	train	0	0
R01	RSV	2023-04-09	train	0	0
R01	RSV	2023-04-16	train	0	0
R01	RSV	2023-04-23	train	0	0
R01	RSV	2023-04-30	train	0	0
R01	RSV	2023-05-07	train	0	0
R01	RSV	2023-05-14	train	0	0
R01	RSV	2023-05-21	train	0	0
R01	RSV	2023-05-28	train	0	0
R01	RSV	2023-06-04	train	0	0
R01	RSV	2023-06-11	train	0	0
R01	RSV	2023-06-18	train	0	0
R01	RSV	2023-06-25	train	0	0
R01	RSV	2023-07-02	train	0	0
R01	RSV	2023-07-09	train	0	0
R01	RSV	2023-07-16	train	0	0
R01	RSV	2023-07-23	train	0	0
R01	RSV	2023-07-30	train	0	0
R01	RSV	2023-08-06	train	0	0
R01	RSV	2023-08-13	train	0	0
R01	RSV	2023-08-20	train	0	0
R01	RSV	2023-08-27	train	0	0
R01	RSV	2023-09-03	train	0	0
R01	RSV	2023-09-10	train	0	0
R01	RSV	2023-09-17	train	0	0
R01	RSV	2023-09-24	train	0	0
R01	RSV	2023-10-01	train	0	0
R01	RSV	2023-10-08	train	0	0
R01	RSV	2023-10-15	train	0	0
R01	RSV	2023-10-22	train	0	0
R01	RSV	2023-10-29	train	0	0
R01	RSV	2023-11-05	train	0	0
R01	RSV	2023-11-12	train	0	0
R01	RSV	2023-11-19	train	0	0
R01	RSV	2023-11-26	train	0	0
R01	RSV	2023-12-03	train	0	0
R01	RSV	2023-12-10	train	0	0
R01	RSV	2023-12-17	train	0	0
R01	RSV	2023-12-24	train	0	0
R01	RSV	2023-12-31	train	0	0
R01	RSV	2024-01-07	val	0	0
R01	RSV	2024-01-14	val	0	0
R01	RSV	2024-01-21	val	0	0
R01	RSV	2024-01-28	val	0	0
R01	RSV	2024-02-04	val	0	0
R01	RSV	2024-02-11	val	0	0
R01	RSV	2024-02-18	val	0	0
R01	RSV	2024-02-25	val	0	0
R01	RSV	2024-03-03	val	0	0
R01	RSV	2024-03-10	val	0	0
R01	RSV	2024-03-17	val	0	0
R01	RSV	2024-03-24	val	0	0
R01	RSV	2024-03-31	val	0	0
R01	RSV	2024-04-07	val	0	0
R01	RSV	2024-04-14	val	0	0
R01	RSV	2024-04-21	val	0	0
R01	RSV	2024-04-28	val	0	0
R01	RSV	2024-05-05	val	0	0
R01	RSV	2024-05-12	val	0	0
R01	RSV	2024-05-19	val	0	0
R01	RSV	2024-05-26	val	0	0
R01	RSV	2024-06-02	val	0	0
R01	RSV	2024-06-09	val	0	0
R01	RSV	2024-06-16	val	0	0
R01	RSV	2024-06-23	val	0	0
R01	RSV	2024-06-30	val	0	0
R01	RSV	2024-07-07	test	0	0
R01	RSV	2024-07-14	test	0	0
R01	RSV	2024-07-21	test	0	0
R01	RSV	2024-07-28	test	0	0
R01	RSV	2024-08-04	test	0	0
R01	RSV	2024-08-11	test	0	0
R01	RSV	2024-08-18	test	0	0
R01	RSV	2024-08-25	test	0	0
R01	RSV	2024-09-01	test	0	0
R01	RSV	2024-09-08	test	0	0
R01	RSV	2024-09-15	test	0	0
R01	RSV	2024-09-22	test	0	0
R01	RSV	2024-09-29	test	0	0
R01	RSV	2024-10-06	test	0	0
R01	RSV	2024-10-13	test	0	0
R01	RSV	2024-10-20	test	0	0
R01	RSV	2024-10-27	test	0	0
R01	RSV	2024-11-03	test	0	0
R01	RSV	2024-11-10	test	0	0
R01	RSV	2024-11-17	test	0	0
R01	RSV	2024-11-24	test	0	0
R01	RSV	2024-12-01	test	0	0
R01	RSV	2024-12-08	test	0	0
R01	RSV	2024-12-15	test	0	0
R01	RSV	2024-12-22	test	0	0
R01	RSV	2024-12-29	test	0	0
R02	DENGUE	2023-01-01	train	1	0
R02	DENGUE	2023-01-08	train	1	0
R02	DENGUE	2023-01-15	train	1	0
R02	DENGUE	2023-01-22	train	1	0
R02	DENGUE	2023-01-29	train	1	0
R02	DENGUE	2023-02-05	train	1	0
R02	DENGUE	2023-02-12	train	1	0
R02	DENGUE	2023-02-19	train	1	0
R02	DENGUE	2023-02-26	train	1	0
R02	DENGUE	2023-03-05	train	1	0
R02	DENGUE	2023-03-12	train	1	0
R02	DENGUE	2023-03-19	train	1	0
R02	DENGUE	2023-03-26	train	0	0
R02	DENGUE	2023-04-02	train	0	0
R02	DENGUE	2023-04-09	train	0	0
R02	DENGUE	2023-04-16	train	0	0
R02	DENGUE	2023-04-23	train	0	0
R02	DENGUE	2023-04-30	train	0	0
R02	DENGUE	2023-05-07	train	0	0
R02	DENGUE	2023-05-14	train	0	0
R02	DENGUE	2023-05-21	train	0	0
R02	DENGUE	2023-05-28	train	0	0
R02	DENGUE	2023-06-04	train	0	0
R02	DENGUE	2023-06-11	train	0	0
R02	DENGUE	2023-06-18	train	0	0
R02	DENGUE	2023-06-25	train	0	0
R02	DENGUE	2023-07-02	train	0	0
R02	DENGUE	2023-07-09	train	0	0
R02	DENGUE	2023-07-16	train	0	0
R02	DENGUE	2023-07-23	train	0	0
R02	DENGUE	2023-07-30	train	0	0
R02	DENGUE	2023-08-06	train	0	0
R02	DENGUE	2023-08-13	train	0	0
R02	DENGUE	2023-08-20	train	0	0
R02	DENGUE	2023-08-27	train	0	0
R02	DENGUE	2023-09-03	train	0	0
R02	DENGUE	2023-09-10	train	0	0
R02	DENGUE	2023-09-17	train	0	0
R02	DENGUE	2023-09-24	train	0	0
R02	DENGUE	2023-10-01	train	0	0
R02	DENGUE	2023-10-08	train	0	0
R02	DENGUE	2023-10-15	train	0	0
R02	DENGUE	2023-10-22	train	0	0
R02	DENGUE	2023-10-29	train	0	0
R02	DENGUE	2023-11-05	train	0	0
R02	DENGUE	2023-11-12	train	0	0
R02	DENGUE	2023-11-19	train	0	0
R02	DENGUE	2023-11-26	train	0	0
R02	DENGUE	2023-12-03	train	0	0
R02	DENGUE	2023-12-10	train	0	0
R02	DENGUE	2023-12-17	train	0	0
R02	DENGUE	2023-12-24	train	0	0
R02	DENGUE	2023-12-31	train	0	0
R02	DENGUE	2024-01-07	val	0	0
R02	DENGUE	2024-01-14	val	0	0
R02	DENGUE	2024-01-21	val	0	0
R02	DENGUE	2024-01-28	val	0	0
R02	DENGUE	2024-02-04	val	0	0
R02	DENGUE	2024-02-11	val	0	0
R02	DENGUE	2024-02-18	val	0	0
R02	DENGUE	2024-02-25	val	0	0
R02	DENGUE	2024-03-03	val	0	0
R02	DENGUE	2024-03-10	val	0	0
R02	DENGUE	2024-03-17	val	0	0
R02	DENGUE	2024-03-24	val	0	0
R02	DENGUE	2024-03-31	val	0	0
R02	DENGUE	2024-04-07	val	0	0
R02	DENGUE	2024-04-14	val	0	0
R02	DENGUE	2024-04-21	val	0	0
R02	DENGUE	2024-04-28	val	0	0
R02	DENGUE	2024-05-05	val	0	0
R02	DENGUE	2024-05-12	val	0	0
R02	DENGUE	2024-05-19	val	0	0
R02	DENGUE	2024-05-26	val	0	0
R02	DENGUE	2024-06-02	val	0	0
R02	DENGUE	2024-06-09	val	0	0
R02	DENGUE	2024-06-16	val	0	0
R02	DENGUE	2024-06-23	val	0	0
R02	DENGUE	2024-06-30	val	0	0
R02	DENGUE	2024-07-07	test	0	0
R02	DENGUE	2024-07-14	test	0	0
R02	DENGUE	2024-07-21	test	0	0
R02	DENGUE	2024-07-28	test	0	0
R02	DENGUE	2024-08-04	test	0	0
R02	DENGUE	2024-08-11	test	0	0
R02	DENGUE	2024-08-18	test	0	0
R02	DENGUE	2024-08-25	test	0	0
R02	DENGUE	2024-09-01	test	0	0
R02	DENGUE	2024-09-08	test	0	0
R02	DENGUE	2024-09-15	test	0	0
R02	DENGUE	2024-09-22	test	0	0
R02	DENGUE	2024-09-29	test	0	0
R02	DENGUE	2024-10-06	test	0	0
R02	DENGUE	2024-10-13	test	0	0
R02	DENGUE	2024-10-20	test	0	0
R02	DENGUE	2024-10-27	test	0	0
R02	DENGUE	2024-11-03	test	0	0
R02	DENGUE	2024-11-10	test	0	0
R02	DENGUE	2024-11-17	test	0	0
R02	DENGUE	2024-11-24	test	0	0
R02	DENGUE	2024-12-01	test	0	0
R02	DENGUE	2024-12-08	test	0	0
R02	DENGUE	2024-12-15	test	0	0
R02	DENGUE	2024-12-22	test	0	0
R02	DENGUE	2024-12-29	test	0	0
R02	HFMD	2023-01-01	train	1	0
R02	HFMD	2023-01-08	train	1	0
R02	HFMD	2023-01-15	train	1	0
R02	HFMD	2023-01-22	train	1	0
R02	HFMD	2023-01-29	train	1	0
R02	HFMD	2023-02-05	train	1	0
R02	HFMD	2023-02-12	train	1	0
R02	HFMD	2023-02-19	train	1	0
R02	HFMD	2023-02-26	train	1	0
R02	HFMD	2023-03-05	train	1	0
R02	HFMD	2023-03-12	train	1	0
R02	HFMD	2023-03-19	train	1	0
R02	HFMD	2023-03-26	train	0	0
R02	HFMD	2023-04-02	train	0	0
R02	HFMD	2023-04-09	train	0	0
R02	HFMD	2023-04-16	train	0	0
R02	HFMD	2023-04-23	train	0	0
R02	HFMD	2023-04-30	train	0	0
R02	HFMD	2023-05-07	train	0	0
R02	HFMD	2023-05-14	train	0	0
R02	HFMD	2023-05-21	train	0	0
R02	HFMD	2023-05-28	train	0	0
R02	HFMD	2023-06-04	train	0	0
R02	HFMD	2023-06-11	train	0	0
R02	HFMD	2023-06-18	train	0	0
R02	HFMD	2023-06-25	train	0	0
R02	HFMD	2023-07-02	train	0	0
R02	HFMD	2023-07-09	train	0	0
R02	HFMD	2023-07-16	train	0	0
R02	HFMD	2023-07-23	train	0	0
R02	HFMD	2023-07-30	train	0	0
R02	HFMD	2023-08-06	train	0	0
R02	HFMD	2023-08-13	train	0	0
R02	HFMD	2023-08-20	train	0	0
R02	HFMD	2023-08-27	train	0	0
R02	HFMD	2023-09-03	train	0	0
R02	HFMD	2023-09-10	train	0	0
R02	HFMD	2023-09-17	train	0	0
R02	HFMD	2023-09-24	train	0	0
R02	HFMD	2023-10-01	train	0	0
R02	HFMD	2023-10-08	train	0	0
R02	HFMD	2023-10-15	train	0	0
R02	HFMD	2023-10-22	train	0	0
R02	HFMD	2023-10-29	train	0	0
R02	HFMD	2023-11-05	train	0	0
R02	HFMD	2023-11-12	train	0	0
R02	HFMD	2023-11-19	train	0	0
R02	HFMD	2023-11-26	train	0	0
R02	HFMD	2023-12-03	train	0	0
R02	HFMD	2023-12-10	train	0	0
R02	HFMD	2023-12-17	train	0	0
R02	HFMD	2023-12-24	train	0	0
R02	HFMD	2023-12-31	train	0	0
R02	HFMD	2024-01-07	val	0	0
R02	HFMD	2024-01-14	val	0	0
R02	HFMD	2024-01-21	val	0	0
R02	HFMD	2024-01-28	val	0	0
R02	HFMD	2024-02-04	val	0	0
R02	HFMD	2024-02-11	val	0	0
R02	HFMD	2024-02-18	val	0	0
R02	HFMD	2024-02-25	val	0	0
R02	HFMD	2024-03-03	val	0	0
R02	HFMD	2024-03-10	val	0	0
R02	HFMD	2024-03-17	val	0	0
R02	HFMD	2024-03-24	val	0	0
R02	HFMD	2024-03-31	val	0	0
R02	HFMD	2024-04-07	val	0	0
R02	HFMD	2024-04-14	val	0	0
R02	HFMD	2024-04-21	val	0	0
R02	HFMD	2024-04-28	val	0	0
R02	HFMD	2024-05-05	val	0	0
R02	HFMD	2024-05-12	val	0	0
R02	HFMD	2024-05-19	val	0	0
R02	HFMD	2024-05-26	val	0	0
R02	HFMD	2024-06-02	val	0	0
R02	HFMD	2024-06-09	val	0	0
R02	HFMD	2024-06-16	val	0	0
R02	HFMD	2024-06-23	val	0	0
R02	HFMD	2024-06-30	val	0	0
R02	HFMD	2024-07-07	test	0	0
R02	HFMD	2024-07-14	test	0	0
R02	HFMD	2024-07-21	test	0	0
R02	HFMD	2024-07-28	test	0	0
R02	HFMD	2024-08-04	test	0	0
R02	HFMD	2024-08-11	test	0	0
R02	HFMD	2024-08-18	test	0	0
R02	HFMD	2024-08-25	test	0	0
R02	HFMD	2024-09-01	test	0	0
R02	HFMD	2024-09-08	test	0	0
R02	HFMD	2024-09-15	test	0	0
R02	HFMD	2024-09-22	test	0	0
R02	HFMD	2024-09-29	test	0	0
R02	HFMD	2024-10-06	test	0	0
R02	HFMD	2024-10-13	test	0	0
R02	HFMD	2024-10-20	test	0	0
R02	HFMD	2024-10-27	test	0	0
R02	HFMD	2024-11-03	test	0	0
R02	HFMD	2024-11-10	test	0	0
R02	HFMD	2024-11-17	test	0	0
R02	HFMD	2024-11-24	test	0	0
R02	HFMD	2024-12-01	test	0	0
R02	HFMD	2024-12-08	test	0	0
R02	HFMD	2024-12-15	test	0	0
R02	HFMD	2024-12-22	test	0	0
R02	HFMD	2024-12-29	test	0	0
R02	ILI	2023-01-01	train	1	0
R02	ILI	2023-01-08	train	1	0
R02	ILI	2023-01-15	train	1	0
R02	ILI	2023-01-22	train	1	0
R02	ILI	2023-01-29	train	1	0
R02	ILI	2023-02-05	train	1	0
R02	ILI	2023-02-12	train	1	0
R02	ILI	2023-02-19	train	1	0
R02	ILI	2023-02-26	train	1	0
R02	ILI	2023-03-05	train	1	0
R02	ILI	2023-03-12	train	1	0
R02	ILI	2023-03-19	train	1	0
R02	ILI	2023-03-26	train	0	0
R02	ILI	2023-04-02	train	0	0
R02	ILI	2023-04-09	train	0	0
R02	ILI	2023-04-16	train	0	0
R02	ILI	2023-04-23	train	0	0
R02	ILI	2023-04-30	train	0	0
R02	ILI	2023-05-07	train	0	0
R02	ILI	2023-05-14	train	0	0
R02	ILI	2023-05-21	train	0	0
R02	ILI	2023-05-28	train	0	0
R02	ILI	2023-06-04	train	0	0
R02	ILI	2023-06-11	train	0	0
R02	ILI	2023-06-18	train	0	0
R02	ILI	2023-06-25	train	0	0
R02	ILI	2023-07-02	train	0	0
R02	ILI	2023-07-09	train	0	0
R02	ILI	2023-07-16	train	0	0
R02	ILI	2023-07-23	train	0	0
R02	ILI	2023-07-30	train	0	0
R02	ILI	2023-08-06	train	0	0
R02	ILI	2023-08-13	train	0	0
R02	ILI	2023-08-20	train	0	0
R02	ILI	2023-08-27	train	0	0
R02	ILI	2023-09-03	train	0	0
R02	ILI	2023-09-10	train	0	0
R02	ILI	2023-09-17	train	0	0
R02	ILI	2023-09-24	train	0	0
R02	ILI	2023-10-01	train	0	0
R02	ILI	2023-10-08	train	0	0
R02	ILI	2023-10-15	train	0	0
R02	ILI	2023-10-22	train	0	0
R02	ILI	2023-10-29	train	0	0
R02	ILI	2023-11-05	train	0	0
R02	ILI	2023-11-12	train	0	0
R02	ILI	2023-11-19	train	0	0
R02	ILI	2023-11-26	train	0	0
R02	ILI	2023-12-03	train	0	0
R02	ILI	2023-12-10	train	0	0
R02	ILI	2023-12-17	train	0	0
R02	ILI	2023-12-24	train	0	0
R02	ILI	2023-12-31	train	0	0
R02	ILI	2024-01-07	val	0	0
R02	ILI	2024-01-14	val	0	0
R02	ILI	2024-01-21	val	0	0
R02	ILI	2024-01-28	val	0	0
R02	ILI	2024-02-04	val	0	0
R02	ILI	2024-02-11	val	0	0
R02	ILI	2024-02-18	val	0	0
R02	ILI	2024-02-25	val	0	0
R02	ILI	2024-03-03	val	0	0
R02	ILI	2024-03-10	val	0	0
R02	ILI	2024-03-17	val	0	0
R02	ILI	2024-03-24	val	0	0
R02	ILI	2024-03-31	val	0	0
R02	ILI	2024-04-07	val	0	0
R02	ILI	2024-04-14	val	0	0
R02	ILI	2024-04-21	val	0	0
R02	ILI	2024-04-28	val	0	0
R02	ILI	2024-05-05	val	0	0
R02	ILI	2024-05-12	val	0	0
R02	ILI	2024-05-19	val	0	0
R02	ILI	2024-05-26	val	0	0
R02	ILI	2024-06-02	val	0	0
R02	ILI	2024-06-09	val	0	0
R02	ILI	2024-06-16	val	0	0
R02	ILI	2024-06-23	val	0	0
R02	ILI	2024-06-30	val	0	0
R02	ILI	2024-07-07	test	0	0
R02	ILI	2024-07-14	test	0	0
R02	ILI	2024-07-21	test	0	0
R02	ILI	2024-07-28	test	0	0
R02	ILI	2024-08-04	test	0	0
R02	ILI	2024-08-11	test	0	0
R02	ILI	2024-08-18	test	0	0
R02	ILI	2024-08-25	test	0	0
R02	ILI	2024-09-01	test	0	0
R02	ILI	2024-09-08	test	0	0
R02	ILI	2024-09-15	test	0	0
R02	ILI	2024-09-22	test	0	0
R02	ILI	2024-09-29	test	0	0
R02	ILI	2024-10-06	test	0	0
R02	ILI	2024-10-13	test	0	0
R02	ILI	2024-10-20	test	0	0
R02	ILI	2024-10-27	test	0	0
R02	ILI	2024-11-03	test	0	0
R02	ILI	2024-11-10	test	0	0
R02	ILI	2024-11-17	test	0	0
R02	ILI	2024-11-24	test	0	0
R02	ILI	2024-12-01	test	0	0
R02	ILI	2024-12-08	test	0	0
R02	ILI	2024-12-15	test	0	0
R02	ILI	2024-12-22	test	0	0
R02	ILI	2024-12-29	test	0	0
R02	RSV	2023-01-01	train	1	0
R02	RSV	2023-01-08	train	1	0
R02	RSV	2023-01-15	train	1	0
R02	RSV	2023-01-22	train	1	0
R02	RSV	2023-01-29	train	1	0
R02	RSV	2023-02-05	train	1	0
R02	RSV	2023-02-12	train	1	0
R02	RSV	2023-02-19	train	1	0
R02	RSV	2023-02-26	train	1	0
R02	RSV	2023-03-05	train	1	0
R02	RSV	2023-03-12	train	1	0
R02	RSV	2023-03-19	train	1	0
R02	RSV	2023-03-26	train	0	0
R02	RSV	2023-04-02	train	0	0
R02	RSV	2023-04-09	train	0	0
R02	RSV	2023-04-16	train	0	0
R02	RSV	2023-04-23	train	0	0
R02	RSV	2023-04-30	train	0	0
R02	RSV	2023-05-07	train	0	0
R02	RSV	2023-05-14	train	0	0
R02	RSV	2023-05-21	train	0	0
R02	RSV	2023-05-28	train	0	0
R02	RSV	2023-06-04	train	0	0
R02	RSV	2023-06-11	train	0	0
R02	RSV	2023-06-18	train	0	0
R02	RSV	2023-06-25	train	0	0
R02	RSV	2023-07-02	train	0	0
R02	RSV	2023-07-09	train	0	0
R02	RSV	2023-07-16	train	0	0
R02	RSV	2023-07-23	train	0	0
R02	RSV	2023-07-30	train	0	0
R02	RSV	2023-08-06	train	0	0
R02	RSV	2023-08-13	train	0	0
R02	RSV	2023-08-20	train	0	0
R02	RSV	2023-08-27	train	0	0
R02	RSV	2023-09-03	train	0	0
R02	RSV	2023-09-10	train	0	0
R02	RSV	2023-09-17	train	0	0
R02	RSV	2023-09-24	train	0	0
R02	RSV	2023-10-01	train	0	0
R02	RSV	2023-10-08	train	0	0
R02	RSV	2023-10-15	train	0	0
R02	RSV	2023-10-22	train	0	0
R02	RSV	2023-10-29	train	0	0
R02	RSV	2023-11-05	train	0	0
R02	RSV	2023-11-12	train	0	0
R02	RSV	2023-11-19	train	0	0
R02	RSV	2023-11-26	train	0	0
R02	RSV	2023-12-03	train	0	0
R02	RSV	2023-12-10	train	0	0
R02	RSV	2023-12-17	train	0	0
R02	RSV	2023-12-24	train	0	0
R02	RSV	2023-12-31	train	0	0
R02	RSV	2024-01-07	val	0	0
R02	RSV	2024-01-14	val	0	0
R02	RSV	2024-01-21	val	0	0
R02	RSV	2024-01-28	val	0	0
R02	RSV	2024-02-04	val	0	0
R02	RSV	2024-02-11	val	0	0
R02	RSV	2024-02-18	val	0	0
R02	RSV	2024-02-25	val	0	0
R02	RSV	2024-03-03	val	0	0
R02	RSV	2024-03-10	val	0	0
R02	RSV	2024-03-17	val	0	0
R02	RSV	2024-03-24	val	0	0
R02	RSV	2024-03-31	val	0	0
R02	RSV	2024-04-07	val	0	0
R02	RSV	2024-04-14	val	0	0
R02	RSV	2024-04-21	val	0	0
R02	RSV	2024-04-28	val	0	0
R02	RSV	2024-05-05	val	0	0
R02	RSV	2024-05-12	val	0	0
R02	RSV	2024-05-19	val	0	0
R02	RSV	2024-05-26	val	0	0
R02	RSV	2024-06-02	val	0	0
R02	RSV	2024-06-09	val	0	0
R02	RSV	2024-06-16	val	0	0
R02	RSV	2024-06-23	val	0	0
R02	RSV	2024-06-30	val	0	0
R02	RSV	2024-07-07	test	0	0
R02	RSV	2024-07-14	test	0	0
R02	RSV	2024-07-21	test	0	0
R02	RSV	2024-07-28	test	0	0
R02	RSV	2024-08-04	test	0	0
R02	RSV	2024-08-11	test	0	0
R02	RSV	2024-08-18	test	0	0
R02	RSV	2024-08-25	test	0	0
R02	RSV	2024-09-01	test	0	0
R02	RSV	2024-09-08	test	0	0
R02	RSV	2024-09-15	test	0	0
R02	RSV	2024-09-22	test	0	0
R02	RSV	2024-09-29	test	0	0
R02	RSV	2024-10-06	test	0	0
R02	RSV	2024-10-13	test	0	0
R02	RSV	2024-10-20	test	0	0
R02	RSV	2024-10-27	test	0	0
R02	RSV	2024-11-03	test	0	0
R02	RSV	2024-11-10	test	0	0
R02	RSV	2024-11-17	test	0	0
R02	RSV	2024-11-24	test	0	0
R02	RSV	2024-12-01	test	0	0
R02	RSV	2024-12-08	test	0	0
R02	RSV	2024-12-15	test	0	0
R02	RSV	2024-12-22	test	0	0
R02	RSV	2024-12-29	test	0	0
R03	DENGUE	2023-01-01	train	1	0
R03	DENGUE	2023-01-08	train	1	0
R03	DENGUE	2023-01-15	train	1	0
R03	DENGUE	2023-01-22	train	1	0
R03	DENGUE	2023-01-29	train	1	0
R03	DENGUE	2023-02-05	train	1	0
R03	DENGUE	2023-02-12	train	1	0
R03	DENGUE	2023-02-19	train	1	0
R03	DENGUE	2023-02-26	train	1	0
R03	DENGUE	2023-03-05	train	1	0
R03	DENGUE	2023-03-12	train	1	0
R03	DENGUE	2023-03-19	train	1	0
R03	DENGUE	2023-03-26	train	0	0
R03	DENGUE	2023-04-02	train	0	0
R03	DENGUE	2023-04-09	train	0	0
R03	DENGUE	2023-04-16	train	0	0
R03	DENGUE	2023-04-23	train	0	0
R03	DENGUE	2023-04-30	train	0	0
R03	DENGUE	2023-05-07	train	0	0
R03	DENGUE	2023-05-14	train	0	0
R03	DENGUE	2023-05-21	train	0	0
R03	DENGUE	2023-05-28	train	0	0
R03	DENGUE	2023-06-04	train	0	0
R03	DENGUE	2023-06-11	train	0	0
R03	DENGUE	2023-06-18	train	0	0
R03	DENGUE	2023-06-25	train	0	0
R03	DENGUE	2023-07-02	train	0	0
R03	DENGUE	2023-07-09	train	0	0
R03	DENGUE	2023-07-16	train	0	0
R03	DENGUE	2023-07-23	train	0	0
R03	DENGUE	2023-07-30	train	0	0
R03	DENGUE	2023-08-06	train	0	0
R03	DENGUE	2023-08-13	train	0	0
R03	DENGUE	2023-08-20	train	0	0
R03	DENGUE	2023-08-27	train	0	0
R03	DENGUE	2023-09-03	train	0	0
R03	DENGUE	2023-09-10	train	0	0
R03	DENGUE	2023-09-17	train	0	0
R03	DENGUE	2023-09-24	train	0	0
R03	DENGUE	2023-10-01	train	0	0
R03	DENGUE	2023-10-08	train	0	0
R03	DENGUE	2023-10-15	train	0	0
R03	DENGUE	2023-10-22	train	0	0
R03	DENGUE	2023-10-29	train	0	0
R03	DENGUE	2023-11-05	train	0	0
R03	DENGUE	2023-11-12	train	0	0
R03	DENGUE	2023-11-19	train	0	0
R03	DENGUE	2023-11-26	train	0	0
R03	DENGUE	2023-12-03	train	0	0
R03	DENGUE	2023-12-10	train	0	0
R03	DENGUE	2023-12-17	train	0	0
R03	DENGUE	2023-12-24	train	0	0
R03	DENGUE	2023-12-31	train	0	0
R03	DENGUE	2024-01-07	val	0	0
R03	DENGUE	2024-01-14	val	0	0
R03	DENGUE	2024-01-21	val	0	0
R03	DENGUE	2024-01-28	val	0	0
R03	DENGUE	2024-02-04	val	0	0
R03	DENGUE	2024-02-11	val	0	0
R03	DENGUE	2024-02-18	val	0	0
R03	DENGUE	2024-02-25	val	0	0
R03	DENGUE	2024-03-03	val	0	0
R03	DENGUE	2024-03-10	val	0	0
R03	DENGUE	2024-03-17	val	0	0
R03	DENGUE	2024-03-24	val	0	0
R03	DENGUE	2024-03-31	val	0	0
R03	DENGUE	2024-04-07	val	0	0
R03	DENGUE	2024-04-14	val	0	0
R03	DENGUE	2024-04-21	val	0	0
R03	DENGUE	2024-04-28	val	0	0
R03	DENGUE	2024-05-05	val	0	0
R03	DENGUE	2024-05-12	val	0	0
R03	DENGUE	2024-05-19	val	0	0
R03	DENGUE	2024-05-26	val	0	0
R03	DENGUE	2024-06-02	val	0	0
R03	DENGUE	2024-06-09	val	0	0
R03	DENGUE	2024-06-16	val	0	0
R03	DENGUE	2024-06-23	val	0	0
R03	DENGUE	2024-06-30	val	0	0
R03	DENGUE	2024-07-07	test	0	0
R03	DENGUE	2024-07-14	test	0	0
R03	DENGUE	2024-07-21	test	0	0
R03	DENGUE	2024-07-28	test	0	0
R03	DENGUE	2024-08-04	test	0	0
R03	DENGUE	2024-08-11	test	0	0
R03	DENGUE	2024-08-18	test	0	0
R03	DENGUE	2024-08-25	test	0	0
R03	DENGUE	2024-09-01	test	0	0
R03	DENGUE	2024-09-08	test	0	0
R03	DENGUE	2024-09-15	test	0	0
R03	DENGUE	2024-09-22	test	0	0
R03	DENGUE	2024-09-29	test	0	0
R03	DENGUE	2024-10-06	test	0	0
R03	DENGUE	2024-10-13	test	0	0
R03	DENGUE	2024-10-20	test	0	0
R03	DENGUE	2024-10-27	test	0	0
R03	DENGUE	2024-11-03	test	0	0
R03	DENGUE	2024-11-10	test	0	0
R03	DENGUE	2024-11-17	test	0	0
R03	DENGUE	2024-11-24	test	0	0
R03	DENGUE	2024-12-01	test	0	0
R03	DENGUE	2024-12-08	test	0	0
R03	DENGUE	2024-12-15	test	0	0
R03	DENGUE	2024-12-22	test	0	0
R03	DENGUE	2024-12-29	test	0	0
R03	HFMD	2023-01-01	train	1	0
R03	HFMD	2023-01-08	train	1	0
R03	HFMD	2023-01-15	train	1	0
R03	HFMD	2023-01-22	train	1	0
R03	HFMD	2023-01-29	train	1	0
R03	HFMD	2023-02-05	train	1	0
R03	HFMD	2023-02-12	train	1	0
R03	HFMD	2023-02-19	train	1	0
R03	HFMD	2023-02-26	train	1	0
R03	HFMD	2023-03-05	train	1	0
R03	HFMD	2023-03-12	train	1	0
R03	HFMD	2023-03-19	train	1	0
R03	HFMD	2023-03-26	train	0	0
R03	HFMD	2023-04-02	train	0	0
R03	HFMD	2023-04-09	train	0	0
R03	HFMD	2023-04-16	train	0	0
R03	HFMD	2023-04-23	train	0	0
R03	HFMD	2023-04-30	train	0	0
R03	HFMD	2023-05-07	train	0	0
R03	HFMD	2023-05-14	train	0	0
R03	HFMD	2023-05-21	train	0	0
R03	HFMD	2023-05-28	train	0	0
R03	HFMD	2023-06-04	train	0	0
R03	HFMD	2023-06-11	train	0	0
R03	HFMD	2023-06-18	train	0	0
R03	HFMD	2023-06-25	train	0	0
R03	HFMD	2023-07-02	train	0	0
R03	HFMD	2023-07-09	train	0	0
R03	HFMD	2023-07-16	train	0	0
R03	HFMD	2023-07-23	train	0	0
R03	HFMD	2023-07-30	train	0	0
R03	HFMD	2023-08-06	train	0	0
R03	HFMD	2023-08-13	train	0	0
R03	HFMD	2023-08-20	train	0	0
R03	HFMD	2023-08-27	train	0	0
R03	HFMD	2023-09-03	train	0	0
R03	HFMD	2023-09-10	train	0	0
R03	HFMD	2023-09-17	train	0	0
R03	HFMD	2023-09-24	train	0	0
R03	HFMD	2023-10-01	train	0	0
R03	HFMD	2023-10-08	train	0	0
R03	HFMD	2023-10-15	train	0	0
R03	HFMD	2023-10-22	train	0	0
R03	HFMD	2023-10-29	train	0	0
R03	HFMD	2023-11-05	train	0	0
R03	HFMD	2023-11-12	train	0	0
R03	HFMD	2023-11-19	train	0	0
R03	HFMD	2023-11-26	train	0	0
R03	HFMD	2023-12-03	train	0	0
R03	HFMD	2023-12-10	train	0	0
R03	HFMD	2023-12-17	train	0	0
R03	HFMD	2023-12-24	train	0	0
R03	HFMD	2023-12-31	train	0	0
R03	HFMD	2024-01-07	val	0	0
R03	HFMD	2024-01-14	val	0	0
R03	HFMD	2024-01-21	val	0	0
R03	HFMD	2024-01-28	val	0	0
R03	HFMD	2024-02-04	val	0	0
R03	HFMD	2024-02-11	val	0	0
R03	HFMD	2024-02-18	val	0	0
R03	HFMD	2024-02-25	val	0	0
R03	HFMD	2024-03-03	val	0	0
R03	HFMD	2024-03-10	val	0	0
R03	HFMD	2024-03-17	val	0	0
R03	HFMD	2024-03-24	val	0	0
R03	HFMD	2024-03-31	val	0	0
R03	HFMD	2024-04-07	val	0	0
R03	HFMD	2024-04-14	val	0	0
R03	HFMD	2024-04-21	val	0	0
R03	HFMD	2024-04-28	val	0	0
R03	HFMD	2024-05-05	val	0	0
R03	HFMD	2024-05-12	val	0	0
R03	HFMD	2024-05-19	val	0	0
R03	HFMD	2024-05-26	val	0	0
R03	HFMD	2024-06-02	val	0	0
R03	HFMD	2024-06-09	val	0	0
R03	HFMD	2024-06-16	val	0	0
R03	HFMD	2024-06-23	val	0	0
R03	HFMD	2024-06-30	val	0	0
R03	HFMD	2024-07-07	test	0	0
R03	HFMD	2024-07-14	test	0	0
R03	HFMD	2024-07-21	test	0	0
R03	HFMD	2024-07-28	test	0	0
R03	HFMD	2024-08-04	test	0	0
R03	HFMD	2024-08-11	test	0	0
R03	HFMD	2024-08-18	test	0	0
R03	HFMD	2024-08-25	test	0	0
R03	HFMD	2024-09-01	test	0	0
R03	HFMD	2024-09-08	test	0	0
R03	HFMD	2024-09-15	test	0	0
R03	HFMD	2024-09-22	test	0	0
R03	HFMD	2024-09-29	test	0	0
R03	HFMD	2024-10-06	test	0	0
R03	HFMD	2024-10-13	test	0	0
R03	HFMD	2024-10-20	test	0	0
R03	HFMD	2024-10-27	test	0	0
R03	HFMD	2024-11-03	test	0	0
R03	HFMD	2024-11-10	test	0	0
R03	HFMD	2024-11-17	test	0	0
R03	HFMD	2024-11-24	test	0	0
R03	HFMD	2024-12-01	test	0	0
R03	HFMD	2024-12-08	test	0	0
R03	HFMD	2024-12-15	test	0	0
R03	HFMD	2024-12-22	test	0	0
R03	HFMD	2024-12-29	test	0	0
R03	ILI	2023-01-01	train	1	0
R03	ILI	2023-01-08	train	1	0
R03	ILI	2023-01-15	train	1	0
R03	ILI	2023-01-22	train	1	0
R03	ILI	2023-01-29	train	1	0
R03	ILI	2023-02-05	train	1	0
R03	ILI	2023-02-12	train	1	0
R03	ILI	2023-02-19	train	1	0
R03	ILI	2023-02-26	train	1	0
R03	ILI	2023-03-05	train	1	0
R03	ILI	2023-03-12	train	1	0
R03	ILI	2023-03-19	train	1	0
R03	ILI	2023-03-26	train	0	0
R03	ILI	2023-04-02	train	0	0
R03	ILI	2023-04-09	train	0	0
R03	ILI	2023-04-16	train	0	0
R03	ILI	2023-04-23	train	0	0
R03	ILI	2023-04-30	train	0	0
R03	ILI	2023-05-07	train	0	0
R03	ILI	2023-05-14	train	0	0
R03	ILI	2023-05-21	train	0	0
R03	ILI	2023-05-28	train	0	0
R03	ILI	2023-06-04	train	0	0
R03	ILI	2023-06-11	train	0	0
R03	ILI	2023-06-18	train	0	0
R03	ILI	2023-06-25	train	0	0
R03	ILI	2023-07-02	train	0	0
R03	ILI	2023-07-09	train	0	0
R03	ILI	2023-07-16	train	0	0
R03	ILI	2023-07-23	train	0	0
R03	ILI	2023-07-30	train	0	0
R03	ILI	2023-08-06	train	0	0
R03	ILI	2023-08-13	train	0	0
R03	ILI	2023-08-20	train	0	0
R03	ILI	2023-08-27	train	0	0
R03	ILI	2023-09-03	train	0	0
R03	ILI	2023-09-10	train	0	0
R03	ILI	2023-09-17	train	0	0
R03	ILI	2023-09-24	train	0	0
R03	ILI	2023-10-01	train	0	0
R03	ILI	2023-10-08	train	0	0
R03	ILI	2023-10-15	train	0	0
R03	ILI	2023-10-22	train	0	0
R03	ILI	2023-10-29	train	0	0
R03	ILI	2023-11-05	train	0	0
R03	ILI	2023-11-12	train	0	0
R03	ILI	2023-11-19	train	0	0
R03	ILI	2023-11-26	train	0	0
R03	ILI	2023-12-03	train	0	0
R03	ILI	2023-12-10	train	0	0
R03	ILI	2023-12-17	train	0	0
R03	ILI	2023-12-24	train	0	0
R03	ILI	2023-12-31	train	0	0
R03	ILI	2024-01-07	val	0	0
R03	ILI	2024-01-14	val	0	0
R03	ILI	2024-01-21	val	0	0
R03	ILI	2024-01-28	val	0	0
R03	ILI	2024-02-04	val	0	0
R03	ILI	2024-02-11	val	0	0
R03	ILI	2024-02-18	val	0	0
R03	ILI	2024-02-25	val	0	0
R03	ILI	2024-03-03	val	0	0
R03	ILI	2024-03-10	val	0	0
R03	ILI	2024-03-17	val	0	0
R03	ILI	2024-03-24	val	0	0
R03	ILI	2024-03-31	val	0	0
R03	ILI	2024-04-07	val	0	0
R03	ILI	2024-04-14	val	0	0
R03	ILI	2024-04-21	val	0	0
R03	ILI	2024-04-28	val	0	0
R03	ILI	2024-05-05	val	0	0
R03	ILI	2024-05-12	val	0	0
R03	ILI	2024-05-19	val	0	0
R03	ILI	2024-05-26	val	0	0
R03	ILI	2024-06-02	val	0	0
R03	ILI	2024-06-09	val	0	0
R03	ILI	2024-06-16	val	0	0
R03	ILI	2024-06-23	val	0	0
R03	ILI	2024-06-30	val	0	0
R03	ILI	2024-07-07	test	0	0
R03	ILI	2024-07-14	test	0	0
R03	ILI	2024-07-21	test	0	0
R03	ILI	2024-07-28	test	0	0
R03	ILI	2024-08-04	test	0	0
R03	ILI	2024-08-11	test	0	0
R03	ILI	2024-08-18	test	0	0
R03	ILI	2024-08-25	test	0	0
R03	ILI	2024-09-01	test	0	0
R03	ILI	2024-09-08	test	0	0
R03	ILI	2024-09-15	test	0	0
R03	ILI	2024-09-22	test	0	0
R03	ILI	2024-09-29	test	0	0
R03	ILI	2024-10-06	test	0	0
R03	ILI	2024-10-13	test	0	0
R03	ILI	2024-10-20	test	0	0
R03	ILI	2024-10-27	test	0	0
R03	ILI	2024-11-03	test	0	0
R03	ILI	2024-11-10	test	0	0
R03	ILI	2024-11-17	test	0	0
R03	ILI	2024-11-24	test	0	0
R03	ILI	2024-12-01	test	0	0
R03	ILI	2024-12-08	test	0	0
R03	ILI	2024-12-15	test	0	0
R03	ILI	2024-12-22	test	0	0
R03	ILI	2024-12-29	test	0	0
R03	RSV	2023-01-01	train	1	0
R03	RSV	2023-01-08	train	1	0
R03	RSV	2023-01-15	train	1	0
R03	RSV	2023-01-22	train	1	0
R03	RSV	2023-01-29	train	1	0
R03	RSV	2023-02-05	train	1	0
R03	RSV	2023-02-12	train	1	0
R03	RSV	2023-02-19	train	1	0
R03	RSV	2023-02-26	train	1	0
R03	RSV	2023-03-05	train	1	0
R03	RSV	2023-03-12	train	1	0
R03	RSV	2023-03-19	train	1	0
R03	RSV	2023-03-26	train	0	0
R03	RSV	2023-04-02	train	0	0
R03	RSV	2023-04-09	train	0	0
R03	RSV	2023-04-16	train	0	0
R03	RSV	2023-04-23	train	0	0
R03	RSV	2023-04-30	train	0	0
R03	RSV	2023-05-07	train	0	0
R03	RSV	2023-05-14	train	0	0
R03	RSV	2023-05-21	train	0	0
R03	RSV	2023-05-28	train	0	0
R03	RSV	2023-06-04	train	0	0
R03	RSV	2023-06-11	train	0	0
R03	RSV	2023-06-18	train	0	0
R03	RSV	2023-06-25	train	0	0
R03	RSV	2023-07-02	train	0	0
R03	RSV	2023-07-09	train	0	0
R03	RSV	2023-07-16	train	0	0
R03	RSV	2023-07-23	train	0	0
R03	RSV	2023-07-30	train	0	0
R03	RSV	2023-08-06	train	0	0
R03	RSV	2023-08-13	train	0	0
R03	RSV	2023-08-20	train	0	0
R03	RSV	2023-08-27	train	0	0
R03	RSV	2023-09-03	train	0	0
R03	RSV	2023-09-10	train	0	0
R03	RSV	2023-09-17	train	0	0
R03	RSV	2023-09-24	train	0	0
R03	RSV	2023-10-01	train	0	0
R03	RSV	2023-10-08	train	0	0
R03	RSV	2023-10-15	train	0	0
R03	RSV	2023-10-22	train	0	0
R03	RSV	2023-10-29	train	0	0
R03	RSV	2023-11-05	train	0	0
R03	RSV	2023-11-12	train	0	0
R03	RSV	2023-11-19	train	0	0
R03	RSV	2023-11-26	train	0	0
R03	RSV	2023-12-03	train	0	0
R03	RSV	2023-12-10	train	0	0
R03	RSV	2023-12-17	train	0	0
R03	RSV	2023-12-24	train	0	0
R03	RSV	2023-12-31	train	0	0
R03	RSV	2024-01-07	val	0	0
R03	RSV	2024-01-14	val	0	0
R03	RSV	2024-01-21	val	0	0
R03	RSV	2024-01-28	val	0	0
R03	RSV	2024-02-04	val	0	0
R03	RSV	2024-02-11	val	0	0
R03	RSV	2024-02-18	val	0	0
R03	RSV	2024-02-25	val	0	0
R03	RSV	2024-03-03	val	0	0
R03	RSV	2024-03-10	val	0	0
R03	RSV	2024-03-17	val	0	0
R03	RSV	2024-03-24	val	0	0
R03	RSV	2024-03-31	val	0	0
R03	RSV	2024-04-07	val	0	0
R03	RSV	2024-04-14	val	0	0
R03	RSV	2024-04-21	val	0	0
R03	RSV	2024-04-28	val	0	0
R03	RSV	2024-05-05	val	0	0
R03	RSV	2024-05-12	val	0	0
R03	RSV	2024-05-19	val	0	0
R03	RSV	2024-05-26	val	0	0
R03	RSV	2024-06-02	val	0	0
R03	RSV	2024-06-09	val	0	0
R03	RSV	2024-06-16	val	0	0
R03	RSV	2024-06-23	val	0	0
R03	RSV	2024-06-30	val	0	0
R03	RSV	2024-07-07	test	0	0
R03	RSV	2024-07-14	test	0	0
R03	RSV	2024-07-21	test	0	0
R03	RSV	2024-07-28	test	0	0
R03	RSV	2024-08-04	test	0	0
R03	RSV	2024-08-11	test	0	0
R03	RSV	2024-08-18	test	0	0
R03	RSV	2024-08-25	test	0	0
R03	RSV	2024-09-01	test	0	0
R03	RSV	2024-09-08	test	0	0
R03	RSV	2024-09-15	test	0	0
R03	RSV	2024-09-22	test	0	0
R03	RSV	2024-09-29	test	0	0
R03	RSV	2024-10-06	test	0	0
R03	RSV	2024-10-13	test	0	0
R03	RSV	2024-10-20	test	0	0
R03	RSV	2024-10-27	test	0	0
R03	RSV	2024-11-03	test	0	0
R03	RSV	2024-11-10	test	0	0
R03	RSV	2024-11-17	test	0	0
R03	RSV	2024-11-24	test	0	0
R03	RSV	2024-12-01	test	0	0
R03	RSV	2024-12-08	test	0	0
R03	RSV	2024-12-15	test	0	0
R03	RSV	2024-12-22	test	0	0
R03	RSV	2024-12-29	test	0	0
R04	DENGUE	2023-01-01	train	1	0
R04	DENGUE	2023-01-08	train	1	0
R04	DENGUE	2023-01-15	train	1	0
R04	DENGUE	2023-01-22	train	1	0
R04	DENGUE	2023-01-29	train	1	0
R04	DENGUE	2023-02-05	train	1	0
R04	DENGUE	2023-02-12	train	1	0
R04	DENGUE	2023-02-19	train	1	0
R04	DENGUE	2023-02-26	train	1	0
R04	DENGUE	2023-03-05	train	1	0
R04	DENGUE	2023-03-12	train	1	0
R04	DENGUE	2023-03-19	train	1	0
R04	DENGUE	2023-03-26	train	0	0
R04	DENGUE	2023-04-02	train	0	0
R04	DENGUE	2023-04-09	train	0	0
R04	DENGUE	2023-04-16	train	0	0
R04	DENGUE	2023-04-23	train	0	0
R04	DENGUE	2023-04-30	train	0	0
R04	DENGUE	2023-05-07	train	0	0
R04	DENGUE	2023-05-14	train	0	0
R04	DENGUE	2023-05-21	train	0	0
R04	DENGUE	2023-05-28	train	0	0
R04	DENGUE	2023-06-04	train	0	0
R04	DENGUE	2023-06-11	train	0	0
R04	DENGUE	2023-06-18	train	0	0
R04	DENGUE	2023-06-25	train	0	0
R04	DENGUE	2023-07-02	train	0	0
R04	DENGUE	2023-07-09	train	0	0
R04	DENGUE	2023-07-16	train	0	0
R04	DENGUE	2023-07-23	train	0	0
R04	DENGUE	2023-07-30	train	0	0
R04	DENGUE	2023-08-06	train	0	0
R04	DENGUE	2023-08-13	train	0	0
R04	DENGUE	2023-08-20	train	0	0
R04	DENGUE	2023-08-27	train	0	0
R04	DENGUE	2023-09-03	train	0	0
R04	DENGUE	2023-09-10	train	0	0
R04	DENGUE	2023-09-17	train	0	0
R04	DENGUE	2023-09-24	train	0	0
R04	DENGUE	2023-10-01	train	0	0
R04	DENGUE	2023-10-08	train	0	0
R04	DENGUE	2023-10-15	train	0	0
R04	DENGUE	2023-10-22	train	0	0
R04	DENGUE	2023-10-29	train	0	0
R04	DENGUE	2023-11-05	train	0	0
R04	DENGUE	2023-11-12	train	0	0
R04	DENGUE	2023-11-19	train	0	0
R04	DENGUE	2023-11-26	train	0	0
R04	DENGUE	2023-12-03	train	0	0
R04	DENGUE	2023-12-10	train	0	0
R04	DENGUE	2023-12-17	train	0	0
R04	DENGUE	2023-12-24	train	0	0
R04	DENGUE	2023-12-31	train	0	0
R04	DENGUE	2024-01-07	val	0	0
R04	DENGUE	2024-01-14	val	0	0
R04	DENGUE	2024-01-21	val	0	0
R04	DENGUE	2024-01-28	val	0	0
R04	DENGUE	2024-02-04	val	0	0
R04	DENGUE	2024-02-11	val	0	0
R04	DENGUE	2024-02-18	val	0	0
R04	DENGUE	2024-02-25	val	0	0
R04	DENGUE	2024-03-03	val	0	0
R04	DENGUE	2024-03-10	val	0	0
R04	DENGUE	2024-03-17	val	0	0
R04	DENGUE	2024-03-24	val	0	0
R04	DENGUE	2024-03-31	val	0	0
R04	DENGUE	2024-04-07	val	0	0
R04	DENGUE	2024-04-14	val	0	0
R04	DENGUE	2024-04-21	val	0	0
R04	DENGUE	2024-04-28	val	0	0
R04	DENGUE	2024-05-05	val	0	0
R04	DENGUE	2024-05-12	val	0	0
R04	DENGUE	2024-05-19	val	0	0
R04	DENGUE	2024-05-26	val	0	0
R04	DENGUE	2024-06-02	val	0	0
R04	DENGUE	2024-06-09	val	0	0
R04	DENGUE	2024-06-16	val	0	0
R04	DENGUE	2024-06-23	val	0	0
R04	DENGUE	2024-06-30	val	0	0
R04	DENGUE	2024-07-07	test	0	0
R04	DENGUE	2024-07-14	test	0	0
R04	DENGUE	2024-07-21	test	0	0
R04	DENGUE	2024-07-28	test	0	0
R04	DENGUE	2024-08-04	test	0	0
R04	DENGUE	2024-08-11	test	0	0
R04	DENGUE	2024-08-18	test	0	0
R04	DENGUE	2024-08-25	test	0	0
R04	DENGUE	2024-09-01	test	0	0
R04	DENGUE	2024-09-08	test	0	0
R04	DENGUE	2024-09-15	test	0	0
R04	DENGUE	2024-09-22	test	0	0
R04	DENGUE	2024-09-29	test	0	0
R04	DENGUE	2024-10-06	test	0	0
R04	DENGUE	2024-10-13	test	0	0
R04	DENGUE	2024-10-20	test	0	0
R04	DENGUE	2024-10-27	test	0	0
R04	DENGUE	2024-11-03	test	0	0
R04	DENGUE	2024-11-10	test	0	0
R04	DENGUE	2024-11-17	test	0	0
R04	DENGUE	2024-11-24	test	0	0
R04	DENGUE	2024-12-01	test	0	0
R04	DENGUE	2024-12-08	test	0	0
R04	DENGUE	2024-12-15	test	0	0
R04	DENGUE	2024-12-22	test	0	0
R04	DENGUE	2024-12-29	test	0	0
R04	HFMD	2023-01-01	train	1	0
R04	HFMD	2023-01-08	train	1	0
R04	HFMD	2023-01-15	train	1	0
R04	HFMD	2023-01-22	train	1	0
R04	HFMD	2023-01-29	train	1	0
R04	HFMD	2023-02-05	train	1	0
R04	HFMD	2023-02-12	train	1	0
R04	HFMD	2023-02-19	train	1	0
R04	HFMD	2023-02-26	train	1	0
R04	HFMD	2023-03-05	train	1	0
R04	HFMD	2023-03-12	train	1	0
R04	HFMD	2023-03-19	train	1	0
R04	HFMD	2023-03-26	train	0	0
R04	HFMD	2023-04-02	train	0	0
R04	HFMD	2023-04-09	train	0	0
R04	HFMD	2023-04-16	train	0	0
R04	HFMD	2023-04-23	train	0	0
R04	HFMD	2023-04-30	train	0	0
R04	HFMD	2023-05-07	train	0	0
R04	HFMD	2023-05-14	train	0	0
R04	HFMD	2023-05-21	train	0	0
R04	HFMD	2023-05-28	train	0	0
R04	HFMD	2023-06-04	train	0	0
R04	HFMD	2023-06-11	train	0	0
R04	HFMD	2023-06-18	train	0	0
R04	HFMD	2023-06-25	train	0	0
R04	HFMD	2023-07-02	train	0	0
R04	HFMD	2023-07-09	train	0	0
R04	HFMD	2023-07-16	train	0	0
R04	HFMD	2023-07-23	train	0	0
R04	HFMD	2023-07-30	train	0	0
R04	HFMD	2023-08-06	train	0	0
R04	HFMD	2023-08-13	train	0	0
R04	HFMD	2023-08-20	train	0	0
R04	HFMD	2023-08-27	train	0	0
R04	HFMD	2023-09-03	train	0	0
R04	HFMD	2023-09-10	train	0	0
R04	HFMD	2023-09-17	train	0	0
R04	HFMD	2023-09-24	train	0	0
R04	HFMD	2023-10-01	train	0	0
R04	HFMD	2023-10-08	train	0	0
R04	HFMD	2023-10-15	train	0	0
R04	HFMD	2023-10-22	train	0	0
R04	HFMD	2023-10-29	train	0	0
R04	HFMD	2023-11-05	train	0	0
R04	HFMD	2023-11-12	train	0	0
R04	HFMD	2023-11-19	train	0	0
R04	HFMD	2023-11-26	train	0	0
R04	HFMD	2023-12-03	train	0	0
R04	HFMD	2023-12-10	train	0	0
R04	HFMD	2023-12-17	train	0	0
R04	HFMD	2023-12-24	train	0	0
R04	HFMD	2023-12-31	train	0	0
R04	HFMD	2024-01-07	val	0	0
R04	HFMD	2024-01-14	val	0	0
R04	HFMD	2024-01-21	val	0	0
R04	HFMD	2024-01-28	val	0	0
R04	HFMD	2024-02-04	val	0	0
R04	HFMD	2024-02-11	val	0	0
R04	HFMD	2024-02-18	val	0	0
R04	HFMD	2024-02-25	val	0	0
R04	HFMD	2024-03-03	val	0	0
R04	HFMD	2024-03-10	val	0	0
R04	HFMD	2024-03-17	val	0	0
R04	HFMD	2024-03-24	val	0	0
R04	HFMD	2024-03-31	val	0	0
R04	HFMD	2024-04-07	val	0	0
R04	HFMD	2024-04-14	val	0	0
R04	HFMD	2024-04-21	val	0	0
R04	HFMD	2024-04-28	val	0	0
R04	HFMD	2024-05-05	val	0	0
R04	HFMD	2024-05-12	val	0	0
R04	HFMD	2024-05-19	val	0	0
R04	HFMD	2024-05-26	val	0	0
R04	HFMD	2024-06-02	val	0	0
R04	HFMD	2024-06-09	val	0	0
R04	HFMD	2024-06-16	val	0	0
R04	HFMD	2024-06-23	val	0	0
R04	HFMD	2024-06-30	val	0	0
R04	HFMD	2024-07-07	test	0	0
R04	HFMD	2024-07-14	test	0	0
R04	HFMD	2024-07-21	test	0	0
R04	HFMD	2024-07-28	test	0	0
R04	HFMD	2024-08-04	test	0	0
R04	HFMD	2024-08-11	test	0	0
R04	HFMD	2024-08-18	test	0	0
R04	HFMD	2024-08-25	test	0	0
R04	HFMD	2024-09-01	test	0	0
R04	HFMD	2024-09-08	test	0	0
R04	HFMD	2024-09-15	test	0	0
R04	HFMD	2024-09-22	test	0	0
R04	HFMD	2024-09-29	test	0	0
R04	HFMD	2024-10-06	test	0	0
R04	HFMD	2024-10-13	test	0	0
R04	HFMD	2024-10-20	test	0	0
R04	HFMD	2024-10-27	test	0	0
R04	HFMD	2024-11-03	test	0	0
R04	HFMD	2024-11-10	test	0	0
R04	HFMD	2024-11-17	test	0	0
R04	HFMD	2024-11-24	test	0	0
R04	HFMD	2024-12-01	test	0	0
R04	HFMD	2024-12-08	test	0	0
R04	HFMD	2024-12-15	test	0	0
R04	HFMD	2024-12-22	test	0	0
R04	HFMD	2024-12-29	test	0	0
R04	ILI	2023-01-01	train	1	0
R04	ILI	2023-01-08	train	1	0
R04	ILI	2023-01-15	train	1	0
R04	ILI	2023-01-22	train	1	0
R04	ILI	2023-01-29	train	1	0
R04	ILI	2023-02-05	train	1	0
R04	ILI	2023-02-12	train	1	0
R04	ILI	2023-02-19	train	1	0
R04	ILI	2023-02-26	train	1	0
R04	ILI	2023-03-05	train	1	0
R04	ILI	2023-03-12	train	1	0
R04	ILI	2023-03-19	train	1	0
R04	ILI	2023-03-26	train	0	0
R04	ILI	2023-04-02	train	0	0
R04	ILI	2023-04-09	train	0	0
R04	ILI	2023-04-16	train	0	0
R04	ILI	2023-04-23	train	0	0
R04	ILI	2023-04-30	train	0	0
R04	ILI	2023-05-07	train	0	0
R04	ILI	2023-05-14	train	0	0
R04	ILI	2023-05-21	train	0	0
R04	ILI	2023-05-28	train	0	0
R04	ILI	2023-06-04	train	0	0
R04	ILI	2023-06-11	train	0	0
R04	ILI	2023-06-18	train	0	0
R04	ILI	2023-06-25	train	0	0
R04	ILI	2023-07-02	train	0	0
R04	ILI	2023-07-09	train	0	0
R04	ILI	2023-07-16	train	0	0
R04	ILI	2023-07-23	train	0	0
R04	ILI	2023-07-30	train	0	0
R04	ILI	2023-08-06	train	0	0
R04	ILI	2023-08-13	train	0	0
R04	ILI	2023-08-20	train	0	0
R04	ILI	2023-08-27	train	0	0
R04	ILI	2023-09-03	train	0	0
R04	ILI	2023-09-10	train	0	0
R04	ILI	2023-09-17	train	0	0
R04	ILI	2023-09-24	train	0	0
R04	ILI	2023-10-01	train	0	0
R04	ILI	2023-10-08	train	0	0
R04	ILI	2023-10-15	train	0	0
R04	ILI	2023-10-22	train	0	0
R04	ILI	2023-10-29	train	0	0
R04	ILI	2023-11-05	train	0	0
R04	ILI	2023-11-12	train	0	0
R04	ILI	2023-11-19	train	0	0
R04	ILI	2023-11-26	train	0	0
R04	ILI	2023-12-03	train	0	0
R04	ILI	2023-12-10	train	0	0
R04	ILI	2023-12-17	train	0	0
R04	ILI	2023-12-24	train	0	0
R04	ILI	2023-12-31	train	0	0
R04	ILI	2024-01-07	val	0	0
R04	ILI	2024-01-14	val	0	0
R04	ILI	2024-01-21	val	0	0
R04	ILI	2024-01-28	val	0	0
R04	ILI	2024-02-04	val	0	0
R04	ILI	2024-02-11	val	0	0
R04	ILI	2024-02-18	val	0	0
R04	ILI	2024-02-25	val	0	0
R04	ILI	2024-03-03	val	0	0
R04	ILI	2024-03-10	val	0	0
R04	ILI	2024-03-17	val	0	0
R04	ILI	2024-03-24	val	0	0
R04	ILI	2024-03-31	val	0	0
R04	ILI	2024-04-07	val	0	0
R04	ILI	2024-04-14	val	0	0
R04	ILI	2024-04-21	val	0	0
R04	ILI	2024-04-28	val	0	0
R04	ILI	2024-05-05	val	0	0
R04	ILI	2024-05-12	val	0	0
R04	ILI	2024-05-19	val	0	0
R04	ILI	2024-05-26	val	0	0
R04	ILI	2024-06-02	val	0	0
R04	ILI	2024-06-09	val	0	0
R04	ILI	2024-06-16	val	0	0
R04	ILI	2024-06-23	val	0	0
R04	ILI	2024-06-30	val	0	0
R04	ILI	2024-07-07	test	0	0
R04	ILI	2024-07-14	test	0	0
R04	ILI	2024-07-21	test	0	0
R04	ILI	2024-07-28	test	0	0
R04	ILI	2024-08-04	test	0	0
R04	ILI	2024-08-11	test	0	0
R04	ILI	2024-08-18	test	0	0
R04	ILI	2024-08-25	test	0	0
R04	ILI	2024-09-01	test	0	0
R04	ILI	2024-09-08	test	0	0
R04	ILI	2024-09-15	test	0	0
R04	ILI	2024-09-22	test	0	0
R04	ILI	2024-09-29	test	0	0
R04	ILI	2024-10-06	test	0	0
R04	ILI	2024-10-13	test	0	0
R04	ILI	2024-10-20	test	0	0
R04	ILI	2024-10-27	test	0	0
R04	ILI	2024-11-03	test	0	0
R04	ILI	2024-11-10	test	0	0
R04	ILI	2024-11-17	test	0	0
R04	ILI	2024-11-24	test	0	0
R04	ILI	2024-12-01	test	0	0
R04	ILI	2024-12-08	test	0	0
R04	ILI	2024-12-15	test	0	0
R04	ILI	2024-12-22	test	0	0
R04	ILI	2024-12-29	test	0	0
R04	RSV	2023-01-01	train	1	0
R04	RSV	2023-01-08	train	1	0
R04	RSV	2023-01-15	train	1	0
R04	RSV	2023-01-22	train	1	0
R04	RSV	2023-01-29	train	1	0
R04	RSV	2023-02-05	train	1	0
R04	RSV	2023-02-12	train	1	0
R04	RSV	2023-02-19	train	1	0
R04	RSV	2023-02-26	train	1	0
R04	RSV	2023-03-05	train	1	0
R04	RSV	2023-03-12	train	1	0
R04	RSV	2023-03-19	train	1	0
R04	RSV	2023-03-26	train	0	0
R04	RSV	2023-04-02	train	0	0
R04	RSV	2023-04-09	train	0	0
R04	RSV	2023-04-16	train	0	0
R04	RSV	2023-04-23	train	0	0
R04	RSV	2023-04-30	train	0	0
R04	RSV	2023-05-07	train	0	0
R04	RSV	2023-05-14	train	0	0
R04	RSV	2023-05-21	train	0	0
R04	RSV	2023-05-28	train	0	0
R04	RSV	2023-06-04	train	0	0
R04	RSV	2023-06-11	train	0	0
R04	RSV	2023-06-18	train	0	0
R04	RSV	2023-06-25	train	0	0
R04	RSV	2023-07-02	train	0	0
R04	RSV	2023-07-09	train	0	0
R04	RSV	2023-07-16	train	0	0
R04	RSV	2023-07-23	train	0	0
R04	RSV	2023-07-30	train	0	0
R04	RSV	2023-08-06	train	0	0
R04	RSV	2023-08-13	train	0	0
R04	RSV	2023-08-20	train	0	0
R04	RSV	2023-08-27	train	0	0
R04	RSV	2023-09-03	train	0	0
R04	RSV	2023-09-10	train	0	0
R04	RSV	2023-09-17	train	0	0
R04	RSV	2023-09-24	train	0	0
R04	RSV	2023-10-01	train	0	0
R04	RSV	2023-10-08	train	0	0
R04	RSV	2023-10-15	train	0	0
R04	RSV	2023-10-22	train	0	0
R04	RSV	2023-10-29	train	0	0
R04	RSV	2023-11-05	train	0	0
R04	RSV	2023-11-12	train	0	0
R04	RSV	2023-11-19	train	0	0
R04	RSV	2023-11-26	train	0	0
R04	RSV	2023-12-03	train	0	0
R04	RSV	2023-12-10	train	0	0
R04	RSV	2023-12-17	train	0	0
R04	RSV	2023-12-24	train	0	0
R04	RSV	2023-12-31	train	0	0
R04	RSV	2024-01-07	val	0	0
R04	RSV	2024-01-14	val	0	0
R04	RSV	2024-01-21	val	0	0
R04	RSV	2024-01-28	val	0	0
R04	RSV	2024-02-04	val	0	0
R04	RSV	2024-02-11	val	0	0
R04	RSV	2024-02-18	val	0	0
R04	RSV	2024-02-25	val	0	0
R04	RSV	2024-03-03	val	0	0
R04	RSV	2024-03-10	val	0	0
R04	RSV	2024-03-17	val	0	0
R04	RSV	2024-03-24	val	0	0
R04	RSV	2024-03-31	val	0	0
R04	RSV	2024-04-07	val	0	0
R04	RSV	2024-04-14	val	0	0
R04	RSV	2024-04-21	val	0	0
R04	RSV	2024-04-28	val	0	0
R04	RSV	2024-05-05	val	0	0
R04	RSV	2024-05-12	val	0	0
R04	RSV	2024-05-19	val	0	0
R04	RSV	2024-05-26	val	0	0
R04	RSV	2024-06-02	val	0	0
R04	RSV	2024-06-09	val	0	0
R04	RSV	2024-06-16	val	0	0
R04	RSV	2024-06-23	val	0	0
R04	RSV	2024-06-30	val	0	0
R04	RSV	2024-07-07	test	0	0
R04	RSV	2024-07-14	test	0	0
R04	RSV	2024-07-21	test	0	0
R04	RSV	2024-07-28	test	0	0
R04	RSV	2024-08-04	test	0	0
R04	RSV	2024-08-11	test	0	0
R04	RSV	2024-08-18	test	0	0
R04	RSV	2024-08-25	test	0	0
R04	RSV	2024-09-01	test	0	0
R04	RSV	2024-09-08	test	0	0
R04	RSV	2024-09-15	test	0	0
R04	RSV	2024-09-22	test	0	0
R04	RSV	2024-09-29	test	0	0
R04	RSV	2024-10-06	test	0	0
R04	RSV	2024-10-13	test	0	0
R04	RSV	2024-10-20	test	0	0
R04	RSV	2024-10-27	test	0	0
R04	RSV	2024-11-03	test	0	0
R04	RSV	2024-11-10	test	0	0
R04	RSV	2024-11-17	test	0	0
R04	RSV	2024-11-24	test	0	0
R04	RSV	2024-12-01	test	0	0
R04	RSV	2024-12-08	test	0	0
R04	RSV	2024-12-15	test	0	0
R04	RSV	2024-12-22	test	0	0
R04	RSV	2024-12-29	test	0	0
R05	DENGUE	2023-01-01	train	1	0
R05	DENGUE	2023-01-08	train	1	0
R05	DENGUE	2023-01-15	train	1	0
R05	DENGUE	2023-01-22	train	1	0
R05	DENGUE	2023-01-29	train	1	0
R05	DENGUE	2023-02-05	train	1	0
R05	DENGUE	2023-02-12	train	1	0
R05	DENGUE	2023-02-19	train	1	0
R05	DENGUE	2023-02-26	train	1	0
R05	DENGUE	2023-03-05	train	1	0
R05	DENGUE	2023-03-12	train	1	0
R05	DENGUE	2023-03-19	train	1	0
R05	DENGUE	2023-03-26	train	0	0
R05	DENGUE	2023-04-02	train	0	0
R05	DENGUE	2023-04-09	train	0	0
R05	DENGUE	2023-04-16	train	0	0
R05	DENGUE	2023-04-23	train	0	0
R05	DENGUE	2023-04-30	train	0	0
R05	DENGUE	2023-05-07	train	0	0
R05	DENGUE	2023-05-14	train	0	0
R05	DENGUE	2023-05-21	train	0	0
R05	DENGUE	2023-05-28	train	0	0
R05	DENGUE	2023-06-04	train	0	0
R05	DENGUE	2023-06-11	train	0	0
R05	DENGUE	2023-06-18	train	0	0
R05	DENGUE	2023-06-25	train	0	0
R05	DENGUE	2023-07-02	train	0	0
R05	DENGUE	2023-07-09	train	0	0
R05	DENGUE	2023-07-16	train	0	0
R05	DENGUE	2023-07-23	train	0	0
R05	DENGUE	2023-07-30	train	0	0
R05	DENGUE	2023-08-06	train	0	0
R05	DENGUE	2023-08-13	train	0	0
R05	DENGUE	2023-08-20	train	0	0
R05	DENGUE	2023-08-27	train	0	0
R05	DENGUE	2023-09-03	train	0	0
R05	DENGUE	2023-09-10	train	0	0
R05	DENGUE	2023-09-17	train	0	0
R05	DENGUE	2023-09-24	train	0	0
R05	DENGUE	2023-10-01	train	0	0
R05	DENGUE	2023-10-08	train	0	0
R05	DENGUE	2023-10-15	train	0	0
R05	DENGUE	2023-10-22	train	0	0
R05	DENGUE	2023-10-29	train	0	0
R05	DENGUE	2023-11-05	train	0	0
R05	DENGUE	2023-11-12	train	0	0
R05	DENGUE	2023-11-19	train	0	0
R05	DENGUE	2023-11-26	train	0	0
R05	DENGUE	2023-12-03	train	0	0
R05	DENGUE	2023-12-10	train	0	0
R05	DENGUE	2023-12-17	train	0	0
R05	DENGUE	2023-12-24	train	0	0
R05	DENGUE	2023-12-31	train	0	0
R05	DENGUE	2024-01-07	val	0	0
R05	DENGUE	2024-01-14	val	0	0
R05	DENGUE	2024-01-21	val	0	0
R05	DENGUE	2024-01-28	val	0	0
R05	DENGUE	2024-02-04	val	0	0
R05	DENGUE	2024-02-11	val	0	0
R05	DENGUE	2024-02-18	val	0	0
R05	DENGUE	2024-02-25	val	0	0
R05	DENGUE	2024-03-03	val	0	0
R05	DENGUE	2024-03-10	val	0	0
R05	DENGUE	2024-03-17	val	0	0
R05	DENGUE	2024-03-24	val	0	0
R05	DENGUE	2024-03-31	val	0	0
R05	DENGUE	2024-04-07	val	0	0
R05	DENGUE	2024-04-14	val	0	0
R05	DENGUE	2024-04-21	val	0	0
R05	DENGUE	2024-04-28	val	0	0
R05	DENGUE	2024-05-05	val	0	0
R05	DENGUE	2024-05-12	val	0	0
R05	DENGUE	2024-05-19	val	0	0
R05	DENGUE	2024-05-26	val	0	0
R05	DENGUE	2024-06-02	val	0	0
R05	DENGUE	2024-06-09	val	0	0
R05	DENGUE	2024-06-16	val	0	0
R05	DENGUE	2024-06-23	val	0	0
R05	DENGUE	2024-06-30	val	0	0
R05	DENGUE	2024-07-07	test	0	0
R05	DENGUE	2024-07-14	test	0	0
R05	DENGUE	2024-07-21	test	0	0
R05	DENGUE	2024-07-28	test	0	0
R05	DENGUE	2024-08-04	test	0	0
R05	DENGUE	2024-08-11	test	0	0
R05	DENGUE	2024-08-18	test	0	0
R05	DENGUE	2024-08-25	test	0	0
R05	DENGUE	2024-09-01	test	0	0
R05	DENGUE	2024-09-08	test	0	0
R05	DENGUE	2024-09-15	test	0	0
R05	DENGUE	2024-09-22	test	0	0
R05	DENGUE	2024-09-29	test	0	0
R05	DENGUE	2024-10-06	test	0	0
R05	DENGUE	2024-10-13	test	0	0
R05	DENGUE	2024-10-20	test	0	0
R05	DENGUE	2024-10-27	test	0	0
R05	DENGUE	2024-11-03	test	0	0
R05	DENGUE	2024-11-10	test	0	0
R05	DENGUE	2024-11-17	test	0	0
R05	DENGUE	2024-11-24	test	0	0
R05	DENGUE	2024-12-01	test	0	0
R05	DENGUE	2024-12-08	test	0	0
R05	DENGUE	2024-12-15	test	0	0
R05	DENGUE	2024-12-22	test	0	0
R05	DENGUE	2024-12-29	test	0	0
R05	HFMD	2023-01-01	train	1	0
R05	HFMD	2023-01-08	train	1	0
R05	HFMD	2023-01-15	train	1	0
R05	HFMD	2023-01-22	train	1	0
R05	HFMD	2023-01-29	train	1	0
R05	HFMD	2023-02-05	train	1	0
R05	HFMD	2023-02-12	train	1	0
R05	HFMD	2023-02-19	train	1	0
R05	HFMD	2023-02-26	train	1	0
R05	HFMD	2023-03-05	train	1	0
R05	HFMD	2023-03-12	train	1	0
R05	HFMD	2023-03-19	train	1	0
R05	HFMD	2023-03-26	train	0	0
R05	HFMD	2023-04-02	train	0	0
R05	HFMD	2023-04-09	train	0	0
R05	HFMD	2023-04-16	train	0	0
R05	HFMD	2023-04-23	train	0	0
R05	HFMD	2023-04-30	train	0	0
R05	HFMD	2023-05-07	train	0	0
R05	HFMD	2023-05-14	train	0	0
R05	HFMD	2023-05-21	train	0	0
R05	HFMD	2023-05-28	train	0	0
R05	HFMD	2023-06-04	train	0	0
R05	HFMD	2023-06-11	train	0	0
R05	HFMD	2023-06-18	train	0	0
R05	HFMD	2023-06-25	train	0	0
R05	HFMD	2023-07-02	train	0	0
R05	HFMD	2023-07-09	train	0	0
R05	HFMD	2023-07-16	train	0	0
R05	HFMD	2023-07-23	train	0	0
R05	HFMD	2023-07-30	train	0	0
R05	HFMD	2023-08-06	train	0	0
R05	HFMD	2023-08-13	train	0	0
R05	HFMD	2023-08-20	train	0	0
R05	HFMD	2023-08-27	train	0	0
R05	HFMD	2023-09-03	train	0	0
R05	HFMD	2023-09-10	train	0	0
R05	HFMD	2023-09-17	train	0	0
R05	HFMD	2023-09-24	train	0	0
R05	HFMD	2023-10-01	train	0	0
R05	HFMD	2023-10-08	train	0	0
R05	HFMD	2023-10-15	train	0	0
R05	HFMD	2023-10-22	train	0	0
R05	HFMD	2023-10-29	train	0	0
R05	HFMD	2023-11-05	train	0	0
R05	HFMD	2023-11-12	train	0	0
R05	HFMD	2023-11-19	train	0	0
R05	HFMD	2023-11-26	train	0	0
R05	HFMD	2023-12-03	train	0	0
R05	HFMD	2023-12-10	train	0	0
R05	HFMD	2023-12-17	train	0	0
R05	HFMD	2023-12-24	train	0	0
R05	HFMD	2023-12-31	train	0	0
R05	HFMD	2024-01-07	val	0	0
R05	HFMD	2024-01-14	val	0	0
R05	HFMD	2024-01-21	val	0	0
R05	HFMD	2024-01-28	val	0	0
R05	HFMD	2024-02-04	val	0	0
R05	HFMD	2024-02-11	val	0	0
R05	HFMD	2024-02-18	val	0	0
R05	HFMD	2024-02-25	val	0	0
R05	HFMD	2024-03-03	val	0	0
R05	HFMD	2024-03-10	val	0	0
R05	HFMD	2024-03-17	val	0	0
R05	HFMD	2024-03-24	val	0	0
R05	HFMD	2024-03-31	val	0	0
R05	HFMD	2024-04-07	val	0	0
R05	HFMD	2024-04-14	val	0	0
R05	HFMD	2024-04-21	val	0	0
R05	HFMD	2024-04-28	val	0	0
R05	HFMD	2024-05-05	val	0	0
R05	HFMD	2024-05-12	val	0	0
R05	HFMD	2024-05-19	val	0	0
R05	HFMD	2024-05-26	val	0	0
R05	HFMD	2024-06-02	val	0	0
R05	HFMD	2024-06-09	val	0	0
R05	HFMD	2024-06-16	val	0	0
R05	HFMD	2024-06-23	val	0	0
R05	HFMD	2024-06-30	val	0	0
R05	HFMD	2024-07-07	test	0	0
R05	HFMD	2024-07-14	test	0	0
R05	HFMD	2024-07-21	test	0	0
R05	HFMD	2024-07-28	test	0	0
R05	HFMD	2024-08-04	test	0	0
R05	HFMD	2024-08-11	test	0	0
R05	HFMD	2024-08-18	test	0	0
R05	HFMD	2024-08-25	test	0	0
R05	HFMD	2024-09-01	test	0	0
R05	HFMD	2024-09-08	test	0	0
R05	HFMD	2024-09-15	test	0	0
R05	HFMD	2024-09-22	test	0	0
R05	HFMD	2024-09-29	test	0	0
R05	HFMD	2024-10-06	test	0	0
R05	HFMD	2024-10-13	test	0	0
R05	HFMD	2024-10-20	test	0	0
R05	HFMD	2024-10-27	test	0	0
R05	HFMD	2024-11-03	test	0	0
R05	HFMD	2024-11-10	test	0	0
R05	HFMD	2024-11-17	test	0	0
R05	HFMD	2024-11-24	test	0	0
R05	HFMD	2024-12-01	test	0	0
R05	HFMD	2024-12-08	test	0	0
R05	HFMD	2024-12-15	test	0	0
R05	HFMD	2024-12-22	test	0	0
R05	HFMD	2024-12-29	test	0	0
R05	ILI	2023-01-01	train	1	0
R05	ILI	2023-01-08	train	1	0
R05	ILI	2023-01-15	train	1	0
R05	ILI	2023-01-22	train	1	0
R05	ILI	2023-01-29	train	1	0
R05	ILI	2023-02-05	train	1	0
R05	ILI	2023-02-12	train	1	0
R05	ILI	2023-02-19	train	1	0
R05	ILI	2023-02-26	train	1	0
R05	ILI	2023-03-05	train	1	0
R05	ILI	2023-03-12	train	1	0
R05	ILI	2023-03-19	train	1	0
R05	ILI	2023-03-26	train	0	0
R05	ILI	2023-04-02	train	0	0
R05	ILI	2023-04-09	train	0	0
R05	ILI	2023-04-16	train	0	0
R05	ILI	2023-04-23	train	0	0
R05	ILI	2023-04-30	train	0	0
R05	ILI	2023-05-07	train	0	0
R05	ILI	2023-05-14	train	0	0
R05	ILI	2023-05-21	train	0	0
R05	ILI	2023-05-28	train	0	0
R05	ILI	2023-06-04	train	0	0
R05	ILI	2023-06-11	train	0	0
R05	ILI	2023-06-18	train	0	0
R05	ILI	2023-06-25	train	0	0
R05	ILI	2023-07-02	train	0	0
R05	ILI	2023-07-09	train	0	0
R05	ILI	2023-07-16	train	0	0
R05	ILI	2023-07-23	train	0	0
R05	ILI	2023-07-30	train	0	0
R05	ILI	2023-08-06	train	0	0
R05	ILI	2023-08-13	train	0	0
R05	ILI	2023-08-20	train	0	0
R05	ILI	2023-08-27	train	0	0
R05	ILI	2023-09-03	train	0	0
R05	ILI	2023-09-10	train	0	0
R05	ILI	2023-09-17	train	0	0
R05	ILI	2023-09-24	train	0	0
R05	ILI	2023-10-01	train	0	0
R05	ILI	2023-10-08	train	0	0
R05	ILI	2023-10-15	train	0	0
R05	ILI	2023-10-22	train	0	0
R05	ILI	2023-10-29	train	0	0
R05	ILI	2023-11-05	train	0	0
R05	ILI	2023-11-12	train	0	0
R05	ILI	2023-11-19	train	0	0
R05	ILI	2023-11-26	train	0	0
R05	ILI	2023-12-03	train	0	0
R05	ILI	2023-12-10	train	0	0
R05	ILI	2023-12-17	train	0	0
R05	ILI	2023-12-24	train	0	0
R05	ILI	2023-12-31	train	0	0
R05	ILI	2024-01-07	val	0	0
R05	ILI	2024-01-14	val	0	0
R05	ILI	2024-01-21	val	0	0
R05	ILI	2024-01-28	val	0	0
R05	ILI	2024-02-04	val	0	0
R05	ILI	2024-02-11	val	0	0
R05	ILI	2024-02-18	val	0	0
R05	ILI	2024-02-25	val	0	0
R05	ILI	2024-03-03	val	0	0
R05	ILI	2024-03-10	val	0	0
R05	ILI	2024-03-17	val	0	0
R05	ILI	2024-03-24	val	0	0
R05	ILI	2024-03-31	val	0	0
R05	ILI	2024-04-07	val	0	0
R05	ILI	2024-04-14	val	0	0
R05	ILI	2024-04-21	val	0	0
R05	ILI	2024-04-28	val	0	0
R05	ILI	2024-05-05	val	0	0
R05	ILI	2024-05-12	val	0	0
R05	ILI	2024-05-19	val	0	0
R05	ILI	2024-05-26	val	0	0
R05	ILI	2024-06-02	val	0	0
R05	ILI	2024-06-09	val	0	0
R05	ILI	2024-06-16	val	0	0
R05	ILI	2024-06-23	val	0	0
R05	ILI	2024-06-30	val	0	0
R05	ILI	2024-07-07	test	0	0
R05	ILI	2024-07-14	test	0	0
R05	ILI	2024-07-21	test	0	0
R05	ILI	2024-07-28	test	0	0
R05	ILI	2024-08-04	test	0	0
R05	ILI	2024-08-11	test	0	0
R05	ILI	2024-08-18	test	0	0
R05	ILI	2024-08-25	test	0	0
R05	ILI	2024-09-01	test	0	0
R05	ILI	2024-09-08	test	0	0
R05	ILI	2024-09-15	test	0	0
R05	ILI	2024-09-22	test	0	0
R05	ILI	2024-09-29	test	0	0
R05	ILI	2024-10-06	test	0	0
R05	ILI	2024-10-13	test	0	0
R05	ILI	2024-10-20	test	0	0
R05	ILI	2024-10-27	test	0	0
R05	ILI	2024-11-03	test	0	0
R05	ILI	2024-11-10	test	0	0
R05	ILI	2024-11-17	test	0	0
R05	ILI	2024-11-24	test	0	0
R05	ILI	2024-12-01	test	0	0
R05	ILI	2024-12-08	test	0	0
R05	ILI	2024-12-15	test	0	0
R05	ILI	2024-12-22	test	0	0
R05	ILI	2024-12-29	test	0	0
R05	RSV	2023-01-01	train	1	0
R05	RSV	2023-01-08	train	1	0
R05	RSV	2023-01-15	train	1	0
R05	RSV	2023-01-22	train	1	0
[truncated: 2,201 more rows]
