# Supplementary material for: Dynamic spatiotemporal graph attention networks for cross-regional multi-disease forecasting and intervention optimization
Source: Front Public Health. 2026 Feb 4;14:1720620. doi: 10.3389/fpubh.2026.1720620 (PMC12913526; doi:10.3389/fpubh.2026.1720620)
Supplement: Supplementary file 6 [file Data_Sheet_2.ZIP]

Archive with 2 entries (1 files):
- anlysis_Code/
- anlysis_Code/anlysis_Code.py
